# Supplementary material for: Large-Scale Qualitative and Quantitative Assessment of Dityrosine Crosslinking Omics in Response to Endogenous and Exogenous Hydrogen Peroxide in Escherichia coli
Source: Antioxidants (Basel). 2023 Mar 23;12(4):786. doi: 10.3390/antiox12040786 (PMC10135038; doi:10.3390/antiox12040786)
Supplement: Supplementary file 1 [file antioxidants-12-00786-s001.zip › TABLE S1.xlsx]

## Sheet: cross-linked_spectra
The result of pLink for E. coli MG1655/ΔAhp
Order	Title	Charge	Precursor_Mass	Peptide	Peptide_Type	Linker	Peptide_Mass	Modifications	Evalue	Score	Precursor_Mass_Error(Da)	Precursor_Mass_Error(ppm)	Proteins	Protein_Type	FileID	LabelID	Alpha_Matched	Beta_Matched	Alpha_Evalue	Beta_Evalue
1	Ahp6.87490.87490.4.1.dta	4	4384.98	PDFNNDDYAIACCVSPMIVGK(8)-VSIDTSSLQYENDDLMR(10)	Cross-Linked	Tyr_link	4384.94	Carbamidomethyl[C](12);Carbamidomethyl[C](13);Oxidation[M](40)	1	0.035263	0.040924	9.33286	sp|P09373|PFLB_ECOLI (415)-sp|P09373|PFLB_ECOLI (400)/	Intra-Protein	5	1	15	13	1	1
2	Ahp1.47095.47095.3.0.dta	3	2346.19	IVSYAQGFSQLR(4)-YWDVELR(1)	Cross-Linked	Tyr_link	2346.19	null	1	0.130993	-0.000108	-0.046032	sp|P00350|6PGD_ECOLI (333)-sp|P69908|DCEA_ECOLI (172)/sp|P00350|6PGD_ECOLI (333)-sp|P69910|DCEB_ECOLI (172)/	Inter-Protein	1	1	13	7	1	1
3	Ahp4.78502.78502.4.1.dta	4	2779.52	VVGYMVSPLLWK(4)-QYDINEAIALLK(2)	Cross-Linked	Tyr_link	2779.51	null	1	0.13338	0.01138	4.09425	sp|P06612|TOP1_ECOLI (177)-sp|P0A7L0|RL1_ECOLI (21)/	Inter-Protein	3	1	10.5	10.5	1	1
4	Ahp4.53182.53182.3.2.dta	3	4158.96	SEWAGTVYPCVPGHEIVGR(8)-NWIDKEEYPQSAAIDLR(8)	Cross-Linked	Tyr_link	4159	Carbamidomethyl[C](10)	1	0.235034	-0.034147	-8.21039	sp|P75691|YAHK_ECOLI (56)-sp|P69908|DCEA_ECOLI (90)/sp|P75691|YAHK_ECOLI (56)-sp|P69910|DCEB_ECOLI (90)/	Inter-Protein	3	1	21	19	1	1
5	Ahp1.35310.35310.3.0.dta	3	2258.12	SYYALAESVK(2)-SYYALAESVK(3)	Cross-Linked	Tyr_link	2258.12	null	1	0.358129	-0.000681	-0.301578	sp|P0A853|TNAA_ECOLI (80)-sp|P0A853|TNAA_ECOLI (81)/	Inter-Protein	1	1	7.5	8.5	1	1

## Sheet: loop-linked_spectra
The result of pLink for E. coli MG1655/ΔAhp
Order	Title	Charge	Precursor_Mass	Peptide	Peptide_Type	Linker	Peptide_Mass	Modifications	Evalue	Score	Precursor_Mass_Error(Da)	Precursor_Mass_Error(ppm)	Proteins	Protein_Type	FileID	LabelID	Alpha_Matched	Beta_Matched	Alpha_Evalue	Beta_Evalue
1	Ahp6.27597.27597.2.0.dta	2	2088.93	YSYVDENGETKTWTGQGR(1)(3)	Loop-Linked	Tyr_link	2088.93	null	1	4.54347e-14	0.002556	1.22359	sp|P0ACF8|HNS_ECOLI (97)(99)/	None	5	1	17	0	1	1
2	Ahp5.85600.85600.2.1.dta	2	2778.27	NYTPYEGDESFLAGATEATTTLWDK(2)(5)	Loop-Linked	Tyr_link	2778.24	null	1	1.05773e-12	0.030536	10.9911	sp|P09373|PFLB_ECOLI (34)(37)/	None	4	1	21	0	1	1
3	Ahp5.99058.99058.3.3.dta	3	2670.31	RSDIEIVAINDLLDADYMAYMLK(17)(20)	Loop-Linked	Tyr_link	2670.32	null	1	1.32952e-12	-0.008168	-3.05882	sp|P0A9B2|G3P1_ECOLI (40)(43)/	None	4	1	17	0	1	1
4	Ahp6.27543.27543.3.2.dta	3	2088.93	YSYVDENGETKTWTGQGR(1)(3)	Loop-Linked	Tyr_link	2088.93	null	1	3.49601e-12	0.004305	2.06087	sp|P0ACF8|HNS_ECOLI (97)(99)/	None	5	1	22	0	1	1
5	Ahp4.71835.71835.2.3.dta	2	1895.99	YYLATGGGDISQAEVLLK(1)(2)	Loop-Linked	Tyr_link	1895.97	null	1	1.21149e-10	0.01784	9.40941	sp|P0ABC3|HFLC_ECOLI (103)(104)/	None	3	1	17	0	1	1
6	Ahp5.13039.13039.3.3.dta	3	1406.7	LHDYYKDEVVK(4)(5)	Loop-Linked	Tyr_link	1406.69	null	1	1.23695e-10	0.001577	1.12107	sp|P62399|RL5_ECOLI (7)(8)/	None	4	1	12	0	1	1
7	Ahp5.67414.67414.2.0.dta	2	1789.83	TVPSQMYYTPQWFK(7)(8)	Loop-Linked	Tyr_link	1789.83	Oxidation[M](6)	1	1.70993e-10	0.002179	1.21744	sp|P39407|YJJU_ECOLI (214)(215)/	None	4	1	10	0	1	1
8	Ahp5.45620.45620.2.3.dta	2	1436.7	AYDAYSFHVLPR(2)(5)	Loop-Linked	Tyr_link	1436.7	null	1	2.39038e-10	0.005311	3.69668	sp|P0A887|UBIE_ECOLI (183)(186)/	None	4	1	7	0	1	1
9	Ahp4.66438.66438.2.1.dta	2	1673.76	GYYPSYVLNEWER(2)(3)	Loop-Linked	Tyr_link	1673.76	null	1	6.03063e-10	0.003652	2.18192	sp|Q46829|BGLA_ECOLI (278)(279)/	None	3	1	10	0	1	1
10	Ahp5.52497.52497.2.3.dta	2	1343.7	YAGALVLGQYYK(10)(11)	Loop-Linked	Tyr_link	1343.7	null	1	1.13186e-09	0.001704	1.26814	sp|P0ADV7|MLAC_ECOLI (81)(82)/	None	4	1	11	0	1	1
11	Ahp5.60254.60254.2.1.dta	2	1710.85	YYGPASQVVPEFVEK(1)(2)	Loop-Linked	Tyr_link	1710.84	null	1	1.57124e-09	0.016306	9.53101	sp|P75960|NPD_ECOLI (254)(255)/	None	4	1	11	0	1	1
12	Ahp5.79907.79907.2.2.dta	2	1874.95	ALDALLDYQDYPIPAAK(8)(11)	Loop-Linked	Tyr_link	1874.95	null	1	2.35082e-09	-0.001858	-0.990958	sp|P00452|RIR1_ECOLI (495)(498)/	None	4	1	16	0	1	1
13	Ahp2.56208.56208.2.1.dta	2	2023.9	EWVAVYYDNPDETPAEK(6)(7)	Loop-Linked	Tyr_link	2023.89	null	1	2.38158e-09	0.003709	1.83261	sp|P33012|SBMC_ECOLI (51)(52)/	None	2	1	16	0	1	1
14	Ahp5.20420.20420.2.1.dta	2	1424.63	SPSFGEYYSHPR(7)(8)	Loop-Linked	Tyr_link	1424.62	null	1	3.60119e-09	0.010915	7.66168	sp|P21179|CATE_ECOLI (504)(505)/	None	4	1	12	0	1	1
15	Ahp6.68140.68140.2.1.dta	2	1789.83	TVPSQMYYTPQWFK(7)(8)	Loop-Linked	Tyr_link	1789.83	Oxidation[M](6)	1	4.16729e-09	0.007553	4.21997	sp|P39407|YJJU_ECOLI (214)(215)/	None	5	1	12	0	1	1
16	Ahp5.85603.85603.2.1.dta	2	2778.27	NYTPYEGDESFLAGATEATTTLWDK(2)(5)	Loop-Linked	Tyr_link	2778.24	null	1	4.56522e-09	0.030536	10.9911	sp|P09373|PFLB_ECOLI (34)(37)/	None	4	1	19	0	1	1
17	Ahp5.59213.59213.2.4.dta	2	1393.75	YNYLINQLNIK(1)(3)	Loop-Linked	Tyr_link	1393.75	null	1	1.32921e-08	0.006168	4.42548	sp|P02930|TOLC_ECOLI (413)(415)/	None	4	1	8	0	1	1
18	Ahp5.50664.50664.2.1.dta	2	1296.64	GVIDYLHYYR(8)(9)	Loop-Linked	Tyr_link	1296.64	null	1	1.97601e-08	0.004073	3.1412	sp|P21165|PEPQ_ECOLI (157)(158)/	None	4	1	7	0	1	1
19	Ahp6.53721.53721.3.2.dta	3	2494.24	RYVESQVYQGVVENLASEQAAR(2)(8)	Loop-Linked	Tyr_link	2494.23	null	1	1.9879e-08	0.003809	1.52712	sp|P0ABA6|ATPG_ECOLI (223)(229)/	None	5	1	15	0	1	1
20	Ahp5.27309.27309.3.1.dta	3	2088.93	YSYVDENGETKTWTGQGR(1)(3)	Loop-Linked	Tyr_link	2088.93	null	1	2.9757e-08	0.004605	2.20448	sp|P0ACF8|HNS_ECOLI (97)(99)/	None	4	1	18	0	1	1
21	Ahp2.69688.69688.2.1.dta	2	1789.83	TVPSQMYYTPQWFK(7)(8)	Loop-Linked	Tyr_link	1789.83	Oxidation[M](6)	1	4.27627e-08	0.002665	1.48897	sp|P39407|YJJU_ECOLI (214)(215)/	None	2	1	14	0	1	1
22	Ahp2.79078.79078.2.3.dta	2	1488.72	YYAIDFTLDEIK(1)(2)	Loop-Linked	Tyr_link	1488.73	null	1	5.6259e-08	-0.00356	-2.39131	sp|P09394|GLPQ_ECOLI (102)(103)/	None	2	1	10	0	1	1
23	Ahp2.67747.67747.2.2.dta	2	1673.76	GYYPSYVLNEWER(2)(3)	Loop-Linked	Tyr_link	1673.76	null	1	7.90251e-08	0.003301	1.97221	sp|Q46829|BGLA_ECOLI (278)(279)/	None	2	1	10	0	1	1
24	Ahp6.84979.84979.3.3.dta	3	2554.26	LYYYPPDSNTVEVFPIGIGQAGR(3)(4)	Loop-Linked	Tyr_link	2554.26	null	1	8.25056e-08	-0.000905	-0.35431	sp|P39176|ERFK_ECOLI (109)(110)/	None	5	1	17	0	1	1
25	Ahp5.52522.52522.2.2.dta	2	1343.7	YAGALVLGQYYK(10)(11)	Loop-Linked	Tyr_link	1343.7	null	1	8.56326e-08	0.002269	1.68862	sp|P0ADV7|MLAC_ECOLI (81)(82)/	None	4	1	9	0	1	1
26	Ahp5.12900.12900.3.1.dta	3	1406.7	LHDYYKDEVVK(4)(5)	Loop-Linked	Tyr_link	1406.69	null	1	1.4134e-07	0.002316	1.64641	sp|P62399|RL5_ECOLI (7)(8)/	None	4	1	10	0	1	1
27	Ahp4.90673.90673.3.1.dta	3	2709.27	GLAYAPYADLVWCETSTPDLELAR(4)(7)	Loop-Linked	Tyr_link	2709.29	Carbamidomethyl[C](13)	1	1.66462e-07	-0.015707	-5.79747	sp|P0A9G6|ACEA_ECOLI (279)(282)/	None	3	1	16	0	1	1
28	Ahp6.85358.85358.4.4.dta	4	3237.71	GYLSPYFINKPETGAVELESPFILLADKK(2)(6)	Loop-Linked	Tyr_link	3237.71	null	1	2.74916e-07	0.001814	0.560273	sp|P0A6F5|CH60_ECOLI (199)(203)/	None	5	1	18	0	1	1
29	Ahp6.59871.59871.2.1.dta	2	1393.75	YNYLINQLNIK(1)(3)	Loop-Linked	Tyr_link	1393.75	null	1	2.78207e-07	0.003487	2.50189	sp|P02930|TOLC_ECOLI (413)(415)/	None	5	1	8	0	1	1
30	Ahp2.28565.28565.2.0.dta	2	2088.93	YSYVDENGETKTWTGQGR(1)(3)	Loop-Linked	Tyr_link	2088.93	null	1	3.34978e-07	0.002551	1.2212	sp|P0ACF8|HNS_ECOLI (97)(99)/	None	2	1	17	0	1	1
31	Ahp6.78393.78393.2.3.dta	2	2374.19	QVLFTTPYYDNSALFVGQQGK(8)(9)	Loop-Linked	Tyr_link	2374.17	null	1	5.78631e-07	0.022601	9.51953	sp|P30859|ARTI_ECOLI (104)(105)/	None	5	1	17	0	1	1
32	Ahp6.90257.90257.2.1.dta	2	2441.19	TISYNLPVYNAFGMIEQEIPK(4)(9)	Loop-Linked	Tyr_link	2441.21	Oxidation[M](14)	1	6.37507e-07	-0.016307	-6.6799	sp|P36659|CBPA_ECOLI (141)(146)/	None	5	1	20	0	1	1
33	Ahp4.78574.78574.3.1.dta	3	2374.19	QVLFTTPYYDNSALFVGQQGK(8)(9)	Loop-Linked	Tyr_link	2374.17	null	1	6.70059e-07	0.018998	8.00195	sp|P30859|ARTI_ECOLI (104)(105)/	None	3	1	16	0	1	1
34	Ahp4.66547.66547.2.3.dta	2	1673.77	GYYPSYVLNEWER(2)(3)	Loop-Linked	Tyr_link	1673.76	null	1	7.20442e-07	0.005143	3.07272	sp|Q46829|BGLA_ECOLI (278)(279)/	None	3	1	10	0	1	1
35	Ahp6.27676.27676.2.1.dta	2	2088.93	YSYVDENGETKTWTGQGR(1)(3)	Loop-Linked	Tyr_link	2088.93	null	1	8.6408e-07	0.003463	1.65779	sp|P0ACF8|HNS_ECOLI (97)(99)/	None	5	1	14	0	1	1
36	Ahp2.54499.54499.2.3.dta	2	1343.7	YAGALVLGQYYK(10)(11)	Loop-Linked	Tyr_link	1343.7	null	1	9.9931e-07	0.001881	1.39987	sp|P0ADV7|MLAC_ECOLI (81)(82)/	None	2	1	11	0	1	1
37	Ahp1.67671.67671.2.1.dta	2	1673.76	GYYPSYVLNEWER(2)(3)	Loop-Linked	Tyr_link	1673.76	null	1	1.34247e-06	0.001328	0.793423	sp|Q46829|BGLA_ECOLI (278)(279)/	None	1	1	10	0	1	1
38	Ahp6.85160.85160.4.3.dta	4	3237.71	GYLSPYFINKPETGAVELESPFILLADKK(2)(6)	Loop-Linked	Tyr_link	3237.71	null	1	1.61351e-06	-0.000232	-0.071656	sp|P0A6F5|CH60_ECOLI (199)(203)/	None	5	1	16	0	1	1
39	Ahp2.47482.47482.2.2.dta	2	1436.7	AYDAYSFHVLPR(2)(5)	Loop-Linked	Tyr_link	1436.7	null	1	2.03421e-06	0.004672	3.25191	sp|P0A887|UBIE_ECOLI (183)(186)/	None	2	1	7	0	1	1
40	Ahp6.90736.90736.2.1.dta	2	2389.11	VSGGSYEYFEGMGLPELISEVK(6)(8)	Loop-Linked	Tyr_link	2389.13	null	1	2.49605e-06	-0.016508	-6.90964	sp|P23847|DPPA_ECOLI (140)(142)/	None	5	1	18	0	1	1
41	Ahp5.44095.44095.2.1.dta	2	1097.59	AETLYYIVK(5)(6)	Loop-Linked	Tyr_link	1097.59	null	1	3.23105e-06	0.005113	4.6584	sp|P0ACJ8|CRP_ECOLI (41)(42)/	None	4	1	6	0	1	1
42	Ahp2.79938.79938.3.2.dta	3	2817.34	ASYTMEFLKYDEAPSNVAQAVIEAR(3)(10)	Loop-Linked	Tyr_link	2817.34	Oxidation[M](5)	1	3.30424e-06	-0.004772	-1.6938	sp|P0A6M8|EFG_ECOLI (680)(687)/	None	2	1	25	0	1	1
43	Ahp4.91151.91151.3.3.dta	3	3662.81	YLSFLTLKPTMYIANVNEDGFENNPYLDQVR(1)(12)	Loop-Linked	Tyr_link	3662.78	null	1	3.96461e-06	0.030388	8.29642	sp|P0ABU2|YCHF_ECOLI (193)(204)/	None	3	1	19	0	1	1
44	Ahp2.72790.72790.3.3.dta	3	2031.08	ALDALLDYQDYPIPAAKR(8)(11)	Loop-Linked	Tyr_link	2031.05	null	1	4.24825e-06	0.021025	10.3518	sp|P00452|RIR1_ECOLI (495)(498)/	None	2	1	19	0	1	1
45	Ahp2.104248.104248.3.2.dta	3	2530.22	SDIEIVAINDLLDADYMAYMLK(16)(19)	Loop-Linked	Tyr_link	2530.21	Oxidation[M](20)	1	4.52359e-06	0.012713	5.02449	sp|P0A9B2|G3P1_ECOLI (40)(43)/	None	2	1	16	0	1	1
46	Ahp5.77580.77580.3.0.dta	3	2817.34	ASYTMEFLKYDEAPSNVAQAVIEAR(3)(10)	Loop-Linked	Tyr_link	2817.34	Oxidation[M](5)	1	4.73985e-06	-0.001237	-0.439067	sp|P0A6M8|EFG_ECOLI (680)(687)/	None	4	1	14	0	1	1
47	Ahp6.85215.85215.4.3.dta	4	3237.71	GYLSPYFINKPETGAVELESPFILLADKK(2)(6)	Loop-Linked	Tyr_link	3237.71	null	1	5.2117e-06	-0.000495	-0.152886	sp|P0A6F5|CH60_ECOLI (199)(203)/	None	5	1	16	0	1	1
48	Ahp5.43716.43716.2.1.dta	2	1635.74	ETYKYADMLAMSAK(3)(5)	Loop-Linked	Tyr_link	1635.74	Oxidation[M](8)	1	5.41897e-06	0.005894	3.60326	sp|P0A853|TNAA_ECOLI (258)(260)/	None	4	1	12	0	1	1
49	Ahp4.97846.97846.3.4.dta	3	3745.8	NTVLMPSYVNIGAYVDEGTMVDTWATVGSCAQIGK(8)(14)	Loop-Linked	Tyr_link	3745.75	Carbamidomethyl[C](30)	1	5.50857e-06	0.041143	10.9839	sp|P0A9D8|DAPD_ECOLI (127)(133)/	None	3	1	15	0	1	1
50	Ahp1.79420.79420.2.2.dta	2	2014.97	YGADIYDIYGQVIEGQGR(1)(6)	Loop-Linked	Tyr_link	2014.95	null	1	5.5656e-06	0.021337	10.5893	sp|P76578|A2MG_ECOLI (924)(929)/	None	1	1	12	0	1	1
51	Ahp2.104209.104209.2.4.dta	2	2530.22	SDIEIVAINDLLDADYMAYMLK(16)(19)	Loop-Linked	Tyr_link	2530.21	Oxidation[M](20)	1	5.58121e-06	0.006563	2.59386	sp|P0A9B2|G3P1_ECOLI (40)(43)/	None	2	1	15	0	1	1
52	Ahp5.39459.39459.2.1.dta	2	1360.67	EFSKLDYYGLK(7)(8)	Loop-Linked	Tyr_link	1360.68	null	1	6.56337e-06	-0.005629	-4.13691	sp|P13029|KATG_ECOLI (71)(72)/	None	4	1	9	0	1	1
53	Ahp2.91919.91919.3.1.dta	3	2709.27	GLAYAPYADLVWCETSTPDLELAR(4)(7)	Loop-Linked	Tyr_link	2709.29	Carbamidomethyl[C](13)	1	6.80463e-06	-0.018407	-6.79404	sp|P0A9G6|ACEA_ECOLI (279)(282)/	None	2	1	22	0	1	1
54	Ahp2.100421.100421.2.1.dta	2	1652.85	PAGQVIAQYYEFLR(9)(10)	Loop-Linked	Tyr_link	1652.84	null	1	8.51817e-06	0.00916	5.54197	sp|P69908|DCEA_ECOLI (328)(329)/sp|P69910|DCEB_ECOLI (328)(329)/	None	2	1	12	0	1	1
55	Ahp4.78700.78700.3.2.dta	3	2374.2	QVLFTTPYYDNSALFVGQQGK(8)(9)	Loop-Linked	Tyr_link	2374.17	null	1	8.57801e-06	0.024099	10.1505	sp|P30859|ARTI_ECOLI (104)(105)/	None	3	1	17	0	1	1
56	Ahp4.46292.46292.2.4.dta	2	1436.7	AYDAYSFHVLPR(2)(5)	Loop-Linked	Tyr_link	1436.7	null	1	9.93735e-06	0.004001	2.78486	sp|P0A887|UBIE_ECOLI (183)(186)/	None	3	1	7	0	1	1
57	Ahp6.32724.32724.2.2.dta	2	1635.75	ETYKYADMLAMSAK(3)(5)	Loop-Linked	Tyr_link	1635.74	Oxidation[M](8)	1	1.07919e-05	0.010591	6.47475	sp|P0A853|TNAA_ECOLI (258)(260)/	None	5	1	12	0	1	1
58	Ahp4.53931.53931.3.2.dta	3	2494.24	RYVESQVYQGVVENLASEQAAR(2)(8)	Loop-Linked	Tyr_link	2494.23	null	1	1.09507e-05	0.007383	2.96003	sp|P0ABA6|ATPG_ECOLI (223)(229)/	None	3	1	15	0	1	1
59	Ahp2.59360.59360.2.2.dta	2	1592.81	LTPYYQGIGPAWTK(4)(5)	Loop-Linked	Tyr_link	1592.81	null	1	1.27394e-05	0.000418	0.262429	sp|P13035|GLPD_ECOLI (372)(373)/	None	2	1	11	0	1	1
60	Ahp7.54088.54088.2.1.dta	2	2023.9	EWVAVYYDNPDETPAEK(6)(7)	Loop-Linked	Tyr_link	2023.89	null	1	1.34328e-05	0.007651	3.78034	sp|P33012|SBMC_ECOLI (51)(52)/	None	6	1	17	0	1	1
61	Ahp4.94079.94079.4.4.dta	4	4643.37	SLELPAIVGTGSVTSQVKNDDYLILDAVNNQVYVNPTNEVIDK(22)(33)	Loop-Linked	Tyr_link	4643.37	null	1	1.43063e-05	-0.001997	-0.430075	sp|P08839|PT1_ECOLI (217)(228)/	None	3	1	14	0	1	1
62	Ahp4.41717.41717.2.1.dta	2	1496.73	IEYVYQSAEQLR(3)(5)	Loop-Linked	Tyr_link	1496.74	null	1	1.59155e-05	-0.006771	-4.52384	sp|P19926|AGP_ECOLI (361)(363)/	None	3	1	9	0	1	1
63	Ahp6.84230.84230.2.1.dta	2	1900.97	YDFSTPYTISGIQALVK(1)(7)	Loop-Linked	Tyr_link	1900.97	null	1	1.61997e-05	-0.001177	-0.619158	sp|P0AEM9|FLIY_ECOLI (118)(124)/	None	5	1	10	0	1	1
64	Ahp2.61334.61334.2.2.dta	2	1393.75	YNYLINQLNIK(1)(3)	Loop-Linked	Tyr_link	1393.75	null	1	1.80996e-05	0.004553	3.26673	sp|P02930|TOLC_ECOLI (413)(415)/	None	2	1	8	0	1	1
65	Ahp4.68517.68517.2.2.dta	2	1414.72	LSPYYDFISVGR(4)(5)	Loop-Linked	Tyr_link	1414.7	null	1	1.84856e-05	0.015642	11.0568	sp|P0AFX9|RSEB_ECOLI (125)(126)/	None	3	1	9	0	1	1
66	Ahp1.67810.67810.2.3.dta	2	1673.76	GYYPSYVLNEWER(2)(3)	Loop-Linked	Tyr_link	1673.76	null	1	1.87894e-05	0.000638	0.381178	sp|Q46829|BGLA_ECOLI (278)(279)/	None	1	1	10	0	1	1
67	Ahp6.53076.53076.2.4.dta	2	1343.7	YAGALVLGQYYK(10)(11)	Loop-Linked	Tyr_link	1343.7	null	1	1.90448e-05	0.002333	1.73625	sp|P0ADV7|MLAC_ECOLI (81)(82)/	None	5	1	11	0	1	1
68	Ahp1.83314.83314.2.2.dta	2	1925.9	ESYGYNGDYFLVYPIK(3)(5)	Loop-Linked	Tyr_link	1925.9	null	1	1.94528e-05	0.007982	4.14457	sp|P21170|SPEA_ECOLI (114)(116)/	None	1	1	14	0	1	1
69	Ahp4.51541.51541.2.3.dta	2	1296.64	GVIDYLHYYR(8)(9)	Loop-Linked	Tyr_link	1296.64	null	1	2.13593e-05	0.003259	2.51342	sp|P21165|PEPQ_ECOLI (157)(158)/	None	3	1	9	0	1	1
70	Ahp1.27855.27855.3.1.dta	3	2088.93	YSYVDENGETKTWTGQGR(1)(3)	Loop-Linked	Tyr_link	2088.93	null	1	2.4749e-05	0.003494	1.67263	sp|P0ACF8|HNS_ECOLI (97)(99)/	None	1	1	18	0	1	1
71	Ahp2.69095.69095.2.2.dta	2	1377.73	YYLNAGVPIEIK(1)(2)	Loop-Linked	Tyr_link	1377.74	null	1	2.73847e-05	-0.007904	-5.73693	sp|P0AAC0|USPE_ECOLI (78)(79)/	None	2	1	8	0	1	1
72	Ahp2.28364.28364.2.1.dta	2	2088.92	YSYVDENGETKTWTGQGR(1)(3)	Loop-Linked	Tyr_link	2088.93	null	1	3.22326e-05	-0.002955	-1.4146	sp|P0ACF8|HNS_ECOLI (97)(99)/	None	2	1	15	0	1	1
73	Ahp5.84792.84792.4.1.dta	4	4902.27	QIVLNCGEEPSVVANTVKGGDGNYGYNAATEEYGNMIDMGILDPTK(24)(26)	Loop-Linked	Tyr_link	4902.25	Carbamidomethyl[C](6)	1	3.45904e-05	0.01151	2.3479	sp|P0A6F5|CH60_ECOLI (476)(478)/	None	4	1	37	0	1	1
74	Ahp6.44085.44085.2.2.dta	2	1447.72	IYYITADSYAAAK(2)(3)	Loop-Linked	Tyr_link	1447.71	null	1	3.4994e-05	0.008647	5.97288	sp|P0A6Z3|HTPG_ECOLI (431)(432)/	None	5	1	9	0	1	1
75	Ahp1.75074.75074.2.0.dta	2	1652.84	PAGQVIAQYYEFLR(9)(10)	Loop-Linked	Tyr_link	1652.84	null	1	3.80794e-05	-0.004921	-2.97729	sp|P69908|DCEA_ECOLI (328)(329)/sp|P69910|DCEB_ECOLI (328)(329)/	None	1	1	18	0	1	1
76	Ahp5.33000.33000.2.0.dta	2	980.542	LVPYYTVK(4)(5)	Loop-Linked	Tyr_link	980.545	null	1	3.95819e-05	-0.00315	-3.2125	sp|P00350|6PGD_ECOLI (54)(55)/	None	4	1	6	0	1	1
77	Ahp6.88985.88985.3.1.dta	3	2935.51	IAMTWAYSPSYGKPLSVPQGIIGLMTR(7)(11)	Loop-Linked	Tyr_link	2935.52	null	1	4.3422e-05	-0.013626	-4.64177	sp|Q46803|YGEW_ECOLI (197)(201)/	None	5	1	22	0	1	1
78	Ahp5.83737.83737.2.0.dta	2	2980.27	GGDGNYGYNAATEEYGNMIDMGILDPTK(8)(15)	Loop-Linked	Tyr_link	2980.26	Oxidation[M](18)	1	4.50767e-05	0.005413	1.81628	sp|P0A6F5|CH60_ECOLI (478)(485)/	None	4	1	17	0	1	1
79	Ahp2.56815.56815.3.2.dta	3	2182.07	VTNPEKYLYSVTSPDDSLR(7)(9)	Loop-Linked	Tyr_link	2182.07	null	1	4.78855e-05	0.008462	3.87798	sp|P0ABC7|HFLK_ECOLI (173)(175)/	None	2	1	17	0	1	1
80	Ahp6.53503.53503.2.1.dta	2	1410.62	SWDYLYEPDPK(4)(6)	Loop-Linked	Tyr_link	1410.62	null	1	4.8764e-05	0.00158	1.12007	sp|P0ABA6|ATPG_ECOLI (206)(208)/	None	5	1	8	0	1	1
81	Ahp2.88496.88496.3.3.dta	3	2878.37	LFWQLPGVYSTAAGYTGGYTPNPTYR(9)(15)	Loop-Linked	Tyr_link	2878.38	null	1	4.90177e-05	-0.009777	-3.3967	sp|P0A744|MSRA_ECOLI (67)(73)/	None	2	1	19	0	1	1
82	Ahp4.90681.90681.3.1.dta	3	2709.27	GLAYAPYADLVWCETSTPDLELAR(4)(7)	Loop-Linked	Tyr_link	2709.29	Carbamidomethyl[C](13)	1	5.25428e-05	-0.015707	-5.79747	sp|P0A9G6|ACEA_ECOLI (279)(282)/	None	3	1	15	0	1	1
83	Ahp7.65439.65439.2.1.dta	2	1673.76	GYYPSYVLNEWER(2)(3)	Loop-Linked	Tyr_link	1673.76	null	1	5.38034e-05	0.000614	0.366839	sp|Q46829|BGLA_ECOLI (278)(279)/	None	6	1	10	0	1	1
84	Ahp6.41609.41609.2.1.dta	2	1496.74	IEYVYQSAEQLR(3)(5)	Loop-Linked	Tyr_link	1496.74	null	1	5.55695e-05	-0.000609	-0.406885	sp|P19926|AGP_ECOLI (361)(363)/	None	5	1	9	0	1	1
85	Ahp4.32817.32817.3.2.dta	3	2242.05	YGYQKDQAEKEVVDWETR(1)(3)	Loop-Linked	Tyr_link	2242.04	null	1	6.5233e-05	0.003978	1.77428	sp|P68206|YJBJ_ECOLI (47)(49)/	None	3	1	13	0	1	1
86	Ahp2.91585.91585.2.1.dta	2	2647.32	YLNFNQLSQYTEKADGVIFQTAV(1)(10)	Loop-Linked	Tyr_link	2647.3	null	1	6.66026e-05	0.011868	4.48305	sp|P36683|ACNB_ECOLI (843)(852)/	None	2	1	9	0	1	1
87	Ahp4.90517.90517.2.1.dta	2	2709.29	GLAYAPYADLVWCETSTPDLELAR(4)(7)	Loop-Linked	Tyr_link	2709.29	Carbamidomethyl[C](13)	1	7.24704e-05	0.000805	0.297126	sp|P0A9G6|ACEA_ECOLI (279)(282)/	None	3	1	12	0	1	1
88	Ahp4.97010.97010.3.2.dta	3	3379.7	GTGTESGIQPQYGVPYGVTLNPFLSPFGLPCK(12)(16)	Loop-Linked	Tyr_link	3379.67	Carbamidomethyl[C](31)	1	7.45579e-05	0.034218	10.1247	sp|P15877|DHG_ECOLI (645)(649)/	None	3	1	16	0	1	1
89	Ahp6.77736.77736.3.2.dta	3	1951.99	VQNASYQVAAYLADEIAK(6)(11)	Loop-Linked	Tyr_link	1951.98	null	1	7.63558e-05	0.018182	9.31466	sp|P69908|DCEA_ECOLI (347)(352)/sp|P69910|DCEB_ECOLI (347)(352)/	None	5	1	13	0	1	1
90	Ahp6.78387.78387.3.0.dta	3	2817.34	ASYTMEFLKYDEAPSNVAQAVIEAR(3)(10)	Loop-Linked	Tyr_link	2817.34	Oxidation[M](5)	1	8.29102e-05	-0.001654	-0.587079	sp|P0A6M8|EFG_ECOLI (680)(687)/	None	5	1	17	0	1	1
91	Ahp1.28006.28006.3.2.dta	3	2088.93	YSYVDENGETKTWTGQGR(1)(3)	Loop-Linked	Tyr_link	2088.93	null	1	9.15989e-05	0.003571	1.70949	sp|P0ACF8|HNS_ECOLI (97)(99)/	None	1	1	18	0	1	1
92	Ahp4.44218.44218.2.1.dta	2	1447.72	IYYITADSYAAAK(2)(3)	Loop-Linked	Tyr_link	1447.71	null	1	9.27676e-05	0.008546	5.90311	sp|P0A6Z3|HTPG_ECOLI (431)(432)/	None	3	1	9	0	1	1
93	Ahp1.44945.44945.2.1.dta	2	1447.72	IYYITADSYAAAK(2)(3)	Loop-Linked	Tyr_link	1447.71	null	1	9.61284e-05	0.008127	5.61369	sp|P0A6Z3|HTPG_ECOLI (431)(432)/	None	1	1	10	0	1	1
94	Ahp4.67582.67582.2.2.dta	2	2241.04	YVAFETIYAPEQMPGQQDR(1)(8)	Loop-Linked	Tyr_link	2241.03	null	1	9.69033e-05	0.010779	4.80985	sp|P76342|MSRP_ECOLI (176)(183)/	None	3	1	11	0	1	1
95	Ahp5.67443.67443.2.3.dta	2	1414.71	LSPYYDFISVGR(4)(5)	Loop-Linked	Tyr_link	1414.7	null	1	0.000107334	0.015256	10.7839	sp|P0AFX9|RSEB_ECOLI (125)(126)/	None	4	1	9	0	1	1
96	Ahp4.20436.20436.2.2.dta	2	1424.64	SPSFGEYYSHPR(7)(8)	Loop-Linked	Tyr_link	1424.62	null	1	0.000111579	0.013924	9.77382	sp|P21179|CATE_ECOLI (504)(505)/	None	3	1	12	0	1	1
97	Ahp1.62262.62262.2.0.dta	2	1710.85	YYGPASQVVPEFVEK(1)(2)	Loop-Linked	Tyr_link	1710.84	null	1	0.00014729	0.011459	6.69789	sp|P75960|NPD_ECOLI (254)(255)/	None	1	1	12	0	1	1
98	Ahp4.78896.78896.2.1.dta	2	1795.89	INDWASIYGVVGVGYGK(8)(15)	Loop-Linked	Tyr_link	1795.9	null	1	0.000156261	-0.007213	-4.01637	sp|P0A917|OMPX_ECOLI (103)(110)/	None	3	1	10	0	1	1
99	Ahp4.52669.52669.2.1.dta	2	1328.64	YIGAYTALMDGR(1)(5)	Loop-Linked	Tyr_link	1328.63	null	1	0.000159811	0.005795	4.36163	sp|P0A6A3|ACKA_ECOLI (313)(317)/	None	3	1	7	0	1	1
100	Ahp1.54242.54242.2.4.dta	2	1343.7	YAGALVLGQYYK(10)(11)	Loop-Linked	Tyr_link	1343.7	null	1	0.000189014	0.000394	0.29322	sp|P0ADV7|MLAC_ECOLI (81)(82)/	None	1	1	11	0	1	1
101	Ahp1.45081.45081.2.1.dta	2	1635.74	ETYKYADMLAMSAK(3)(5)	Loop-Linked	Tyr_link	1635.74	Oxidation[M](11)	1	0.000192112	0.002255	1.37858	sp|P0A853|TNAA_ECOLI (258)(260)/	None	1	1	17	0	1	1
102	Ahp6.35502.35502.2.2.dta	2	1026.52	VLYYIDSR(3)(4)	Loop-Linked	Tyr_link	1026.53	null	1	0.000209919	-0.00741	-7.21853	sp|P11875|SYR_ECOLI (335)(336)/	None	5	1	7	0	1	1
103	Ahp4.103114.103114.2.4.dta	2	2530.22	SDIEIVAINDLLDADYMAYMLK(16)(19)	Loop-Linked	Tyr_link	2530.21	Oxidation[M](17)	1	0.000217236	0.012874	5.08812	sp|P0A9B2|G3P1_ECOLI (40)(43)/	None	3	1	14	0	1	1
104	Ahp4.48756.48756.2.1.dta	2	1196.6	VYYDLLEQR(2)(3)	Loop-Linked	Tyr_link	1196.6	null	1	0.000229355	0.001824	1.52433	sp|P0AFG3|ODO1_ECOLI (825)(826)/	None	3	1	6	0	1	1
105	Ahp6.68065.68065.2.0.dta	2	1414.72	LSPYYDFISVGR(4)(5)	Loop-Linked	Tyr_link	1414.7	null	1	0.000232925	0.016759	11.8463	sp|P0AFX9|RSEB_ECOLI (125)(126)/	None	5	1	9	0	1	1
106	Ahp2.79308.79308.2.1.dta	2	1951.99	VQNASYQVAAYLADEIAK(6)(11)	Loop-Linked	Tyr_link	1951.98	null	1	0.000249877	0.015232	7.80337	sp|P69908|DCEA_ECOLI (347)(352)/sp|P69910|DCEB_ECOLI (347)(352)/	None	2	1	12	0	1	1
107	Ahp6.55417.55417.3.2.dta	3	2156.09	AMYSIAKKYDIPVVMDSAR(3)(9)	Loop-Linked	Tyr_link	2156.09	null	1	0.000257429	-0.002612	-1.21145	sp|P0A853|TNAA_ECOLI (214)(220)/	None	5	1	10	0	1	1
108	Ahp4.74371.74371.2.3.dta	2	2444.08	EAYAADITYGTNNEYGFDYLR(3)(9)	Loop-Linked	Tyr_link	2444.07	null	1	0.000258579	0.011089	4.53711	sp|P10408|SECA_ECOLI (170)(176)/	None	3	1	12	0	1	1
109	Ahp1.77931.77931.2.2.dta	2	1951.97	VQNASYQVAAYLADEIAK(6)(11)	Loop-Linked	Tyr_link	1951.98	null	1	0.00026373	-0.007212	-3.69472	sp|P69908|DCEA_ECOLI (347)(352)/sp|P69910|DCEB_ECOLI (347)(352)/	None	1	1	15	0	1	1
110	Ahp6.48634.48634.2.1.dta	2	1792.87	NIFGYQYTIPTHQGR(5)(7)	Loop-Linked	Tyr_link	1792.88	null	1	0.000273255	-0.002871	-1.60134	sp|P0A853|TNAA_ECOLI (93)(95)/	None	5	1	11	0	1	1
111	Ahp6.68110.68110.3.0.dta	3	2451.18	AYIDYVGSWGPMVLGHNHPAIR(2)(5)	Loop-Linked	Tyr_link	2451.2	null	1	0.000279735	-0.018077	-7.37475	sp|P23893|GSA_ECOLI (52)(55)/	None	5	1	16	0	1	1
112	Ahp4.51514.51514.3.1.dta	3	1792.88	NIFGYQYTIPTHQGR(5)(7)	Loop-Linked	Tyr_link	1792.88	null	1	0.000280221	0.00797	4.44537	sp|P0A853|TNAA_ECOLI (93)(95)/	None	3	1	13	0	1	1
113	Ahp6.37713.37713.2.3.dta	2	1906.92	RYEYNALLAANPPDSSK(2)(4)	Loop-Linked	Tyr_link	1906.93	null	1	0.000297559	-0.013164	-6.90325	sp|P0AAA9|ZRAP_ECOLI (71)(73)/	None	5	1	12	0	1	1
114	Ahp1.97001.97001.3.1.dta	3	2980.54	TISYNLPVYNAFGMIEQEIPKTLNVK(4)(9)	Loop-Linked	Tyr_link	2980.55	null	1	0.000307115	-0.004596	-1.542	sp|P36659|CBPA_ECOLI (141)(146)/	None	1	1	21	0	1	1
115	Ahp2.71377.71377.2.3.dta	2	1800.86	TTADYVDAGYWAASAIK(5)(10)	Loop-Linked	Tyr_link	1800.84	null	1	0.000328144	0.011873	6.59302	sp|P23721|SERC_ECOLI (96)(101)/	None	2	1	11	0	1	1
116	Ahp2.96523.96523.3.1.dta	3	4022	LTPYLDELGFNLVGYGCTTCIGNSGPLPDPIETAIKK(4)(15)	Loop-Linked	Tyr_link	4021.99	Carbamidomethyl[C](17);Carbamidomethyl[C](20)	1	0.000348899	0.004247	1.05594	sp|P25516|ACNA_ECOLI (488)(499)/	None	2	1	30	0	1	1
117	Ahp6.87493.87493.3.2.dta	3	2246.18	ASPSLLDGIVVEYYGTPTPLR(13)(14)	Loop-Linked	Tyr_link	2246.17	null	1	0.00037237	0.007284	3.24285	sp|P0A805|RRF_ECOLI (44)(45)/	None	5	1	19	0	1	1
118	Ahp4.48752.48752.2.1.dta	2	1196.6	VYYDLLEQR(2)(3)	Loop-Linked	Tyr_link	1196.6	null	1	0.000376371	0.001797	1.50176	sp|P0AFG3|ODO1_ECOLI (825)(826)/	None	3	1	6	0	1	1
119	Ahp2.77574.77574.3.2.dta	3	1951.98	VQNASYQVAAYLADEIAK(6)(11)	Loop-Linked	Tyr_link	1951.98	null	1	0.000378358	0.006525	3.34277	sp|P69908|DCEA_ECOLI (347)(352)/sp|P69910|DCEB_ECOLI (347)(352)/	None	2	1	13	0	1	1
120	Ahp7.89241.89241.2.0.dta	2	2446.1	MNIDTDTQWATWEGVLNYYK(18)(19)	Loop-Linked	Tyr_link	2446.1	null	1	0.00038477	-0.002158	-0.88222	sp|P0AB71|ALF_ECOLI (303)(304)/	None	6	1	21	0	1	1
121	Ahp7.72676.72676.2.0.dta	2	1652.85	PAGQVIAQYYEFLR(9)(10)	Loop-Linked	Tyr_link	1652.84	null	1	0.000394633	0.009679	5.85597	sp|P69908|DCEA_ECOLI (328)(329)/sp|P69910|DCEB_ECOLI (328)(329)/	None	6	1	20	0	1	1
122	Ahp4.52607.52607.2.3.dta	2	1328.64	YIGAYTALMDGR(1)(5)	Loop-Linked	Tyr_link	1328.63	null	1	0.000396824	0.005863	4.41282	sp|P0A6A3|ACKA_ECOLI (313)(317)/	None	3	1	7	0	1	1
123	Ahp5.50633.50633.2.2.dta	2	1296.64	GVIDYLHYYR(8)(9)	Loop-Linked	Tyr_link	1296.64	null	1	0.000434018	0.000542	0.418004	sp|P21165|PEPQ_ECOLI (157)(158)/	None	4	1	5	0	1	1
124	Ahp4.12871.12871.3.3.dta	3	1406.7	LHDYYKDEVVK(4)(5)	Loop-Linked	Tyr_link	1406.69	null	1	0.000489811	0.002316	1.64641	sp|P62399|RL5_ECOLI (7)(8)/	None	3	1	10	0	1	1
125	Ahp2.38668.38668.2.2.dta	2	1471.69	NQYYGITAGPAYR(3)(4)	Loop-Linked	Tyr_link	1471.7	null	1	0.000499427	-0.00451	-3.06449	sp|P0A917|OMPX_ECOLI (85)(86)/	None	2	1	11	0	1	1
126	Ahp6.77845.77845.2.1.dta	2	1951.98	VQNASYQVAAYLADEIAK(6)(11)	Loop-Linked	Tyr_link	1951.98	null	1	0.000500821	0.001988	1.01846	sp|P69908|DCEA_ECOLI (347)(352)/sp|P69910|DCEB_ECOLI (347)(352)/	None	5	1	12	0	1	1
127	Ahp5.101730.101730.3.3.dta	3	2530.22	SDIEIVAINDLLDADYMAYMLK(16)(19)	Loop-Linked	Tyr_link	2530.21	Oxidation[M](20)	1	0.000507777	0.015818	6.25166	sp|P0A9B2|G3P1_ECOLI (40)(43)/	None	4	1	15	0	1	1
128	Ahp6.41575.41575.2.0.dta	2	1496.74	IEYVYQSAEQLR(3)(5)	Loop-Linked	Tyr_link	1496.74	null	1	0.000510842	-0.001157	-0.773014	sp|P19926|AGP_ECOLI (361)(363)/	None	5	1	9	0	1	1
129	Ahp2.40810.40810.2.0.dta	2	1619.75	ETYKYADMLAMSAK(3)(5)	Loop-Linked	Tyr_link	1619.74	null	1	0.000531545	0.006409	3.9568	sp|P0A853|TNAA_ECOLI (258)(260)/	None	2	1	13	0	1	1
130	Ahp6.51696.51696.2.2.dta	2	1792.89	NIFGYQYTIPTHQGR(5)(7)	Loop-Linked	Tyr_link	1792.88	null	1	0.000550771	0.00964	5.37683	sp|P0A853|TNAA_ECOLI (93)(95)/	None	5	1	11	0	1	1
131	Ahp1.54303.54303.2.2.dta	2	1343.7	YAGALVLGQYYK(10)(11)	Loop-Linked	Tyr_link	1343.7	null	1	0.000620776	-9.5e-05	-0.0707	sp|P0ADV7|MLAC_ECOLI (81)(82)/	None	1	1	9	0	1	1
132	Ahp6.90230.90230.2.1.dta	2	2441.19	TISYNLPVYNAFGMIEQEIPK(4)(9)	Loop-Linked	Tyr_link	2441.21	Oxidation[M](14)	1	0.000638813	-0.015339	-6.28337	sp|P36659|CBPA_ECOLI (141)(146)/	None	5	1	18	0	1	1
133	Ahp1.104564.104564.2.2.dta	2	2514.23	SDIEIVAINDLLDADYMAYMLK(16)(19)	Loop-Linked	Tyr_link	2514.21	null	1	0.000682551	0.014646	5.82528	sp|P0A9B2|G3P1_ECOLI (40)(43)/	None	1	1	16	0	1	1
134	Ahp6.53786.53786.3.4.dta	3	2494.24	RYVESQVYQGVVENLASEQAAR(2)(8)	Loop-Linked	Tyr_link	2494.23	null	1	0.000781284	0.003809	1.52712	sp|P0ABA6|ATPG_ECOLI (223)(229)/	None	5	1	10	0	1	1
135	Ahp6.87140.87140.3.3.dta	3	3753.78	AAGYELGKDITLAMDCAASEFYKDGKYVLAGEGNK(22)(27)	Loop-Linked	Tyr_link	3753.78	Carbamidomethyl[C](16)	1	0.000865757	0.003423	0.911881	sp|P0A6P9|ENO_ECOLI (253)(258)/	None	5	1	26	0	1	1
136	Ahp1.92003.92003.3.0.dta	3	2709.26	GLAYAPYADLVWCETSTPDLELAR(4)(7)	Loop-Linked	Tyr_link	2709.29	Carbamidomethyl[C](13)	1	0.000871563	-0.021252	-7.84413	sp|P0A9G6|ACEA_ECOLI (279)(282)/	None	1	1	21	0	1	1
137	Ahp5.65570.65570.2.4.dta	2	1673.76	GYYPSYVLNEWER(2)(3)	Loop-Linked	Tyr_link	1673.76	null	1	0.000907916	0.00462	2.76025	sp|Q46829|BGLA_ECOLI (278)(279)/	None	4	1	8	0	1	1
138	Ahp4.47025.47025.2.0.dta	2	1792.87	NIFGYQYTIPTHQGR(5)(7)	Loop-Linked	Tyr_link	1792.88	null	1	0.00101177	-0.00554	-3.09001	sp|P0A853|TNAA_ECOLI (93)(95)/	None	3	1	14	0	1	1
139	Ahp4.75012.75012.3.2.dta	3	1951.98	VQNASYQVAAYLADEIAK(6)(11)	Loop-Linked	Tyr_link	1951.98	null	1	0.00115962	0.009464	4.84842	sp|P69908|DCEA_ECOLI (347)(352)/sp|P69910|DCEB_ECOLI (347)(352)/	None	3	1	12	0	1	1
140	Ahp4.53208.53208.2.3.dta	2	1343.7	YAGALVLGQYYK(10)(11)	Loop-Linked	Tyr_link	1343.7	null	1	0.00122303	0.001486	1.1059	sp|P0ADV7|MLAC_ECOLI (81)(82)/	None	3	1	11	0	1	1
141	Ahp1.27898.27898.2.1.dta	2	2088.93	YSYVDENGETKTWTGQGR(1)(3)	Loop-Linked	Tyr_link	2088.93	null	1	0.00124289	0.001053	0.504087	sp|P0ACF8|HNS_ECOLI (97)(99)/	None	1	1	14	0	1	1
142	Ahp2.75675.75675.2.3.dta	2	2322.11	SVFPIQSYSGNSELQYVSYR(8)(16)	Loop-Linked	Tyr_link	2322.1	null	1	0.00127687	0.003337	1.43706	sp|P0A8V2|RPOB_ECOLI (62)(70)/	None	2	1	12	0	1	1
143	Ahp2.60031.60031.2.1.dta	2	1404.68	AIFDKYYDLMK(6)(7)	Loop-Linked	Tyr_link	1404.69	null	1	0.00127789	-0.007088	-5.04596	sp|P0ABQ2|GARR_ECOLI (146)(147)/	None	2	1	9	0	1	1
144	Ahp5.83925.83925.3.0.dta	3	3685.8	INTVESPFAEYSSLDELFQETYKHEQLITQK(11)(22)	Loop-Linked	Tyr_link	3685.79	null	1	0.00128557	0.009082	2.46406	sp|P0A998|FTNA_ECOLI (80)(91)/	None	4	1	23	0	1	1
145	Ahp6.44305.44305.3.0.dta	3	1635.74	ETYKYADMLAMSAK(3)(5)	Loop-Linked	Tyr_link	1635.74	Oxidation[M](8)	1	0.0012892	0.003472	2.12259	sp|P0A853|TNAA_ECOLI (258)(260)/	None	5	1	11	0	1	1
146	Ahp2.28666.28666.3.2.dta	3	2088.93	YSYVDENGETKTWTGQGR(1)(3)	Loop-Linked	Tyr_link	2088.93	null	1	0.00137089	0.001066	0.51031	sp|P0ACF8|HNS_ECOLI (97)(99)/	None	2	1	20	0	1	1
147	Ahp2.93522.93522.2.0.dta	2	1983.96	LAVGLYDGMNLDWLAYR(6)(16)	Loop-Linked	Tyr_link	1983.96	Oxidation[M](9)	1	0.00137959	0.001828	0.921388	sp|P0A853|TNAA_ECOLI (323)(333)/	None	2	1	11	0	1	1
148	Ahp4.85743.85743.4.5.dta	4	3237.7	GYLSPYFINKPETGAVELESPFILLADKK(2)(6)	Loop-Linked	Tyr_link	3237.71	null	1	0.00139054	-0.005338	-1.6487	sp|P0A6F5|CH60_ECOLI (199)(203)/	None	3	1	12	0	1	1
149	Ahp7.45446.45446.2.3.dta	2	1436.7	AYDAYSFHVLPR(2)(5)	Loop-Linked	Tyr_link	1436.7	null	1	0.0015348	0.005107	3.55469	sp|P0A887|UBIE_ECOLI (183)(186)/	None	6	1	7	0	1	1
150	Ahp2.45574.45574.2.0.dta	2	1635.74	ETYKYADMLAMSAK(3)(5)	Loop-Linked	Tyr_link	1635.74	Oxidation[M](8)	1	0.00157537	0.004802	2.93568	sp|P0A853|TNAA_ECOLI (258)(260)/	None	2	1	12	0	1	1
151	Ahp4.75001.75001.3.0.dta	3	1951.99	VQNASYQVAAYLADEIAK(6)(11)	Loop-Linked	Tyr_link	1951.98	null	1	0.00164786	0.010504	5.38121	sp|P69908|DCEA_ECOLI (347)(352)/sp|P69910|DCEB_ECOLI (347)(352)/	None	3	1	12	0	1	1
152	Ahp1.84687.84687.3.1.dta	3	2964.26	GGDGNYGYNAATEEYGNMIDMGILDPTK(6)(8)	Loop-Linked	Tyr_link	2964.27	null	1	0.0016634	-0.003112	-1.04984	sp|P0A6F5|CH60_ECOLI (476)(478)/	None	1	1	14	0	1	1
153	Ahp4.53327.53327.2.3.dta	2	1343.7	YAGALVLGQYYK(10)(11)	Loop-Linked	Tyr_link	1343.7	null	1	0.00171809	0.00594	4.42063	sp|P0ADV7|MLAC_ECOLI (81)(82)/	None	3	1	9	0	1	1
154	Ahp4.98933.98933.3.3.dta	3	1951.99	VQNASYQVAAYLADEIAK(6)(11)	Loop-Linked	Tyr_link	1951.98	null	1	0.00173585	0.01766	9.04724	sp|P69908|DCEA_ECOLI (347)(352)/sp|P69910|DCEB_ECOLI (347)(352)/	None	3	1	11	0	1	1
155	Ahp6.48467.48467.2.2.dta	2	1792.86	NIFGYQYTIPTHQGR(5)(7)	Loop-Linked	Tyr_link	1792.88	null	1	0.00179223	-0.013291	-7.41323	sp|P0A853|TNAA_ECOLI (93)(95)/	None	5	1	11	0	1	1
156	Ahp2.28449.28449.2.1.dta	2	2088.93	YSYVDENGETKTWTGQGR(1)(3)	Loop-Linked	Tyr_link	2088.93	null	1	0.00186217	-0.000244	-0.116806	sp|P0ACF8|HNS_ECOLI (97)(99)/	None	2	1	14	0	1	1
157	Ahp1.57878.57878.3.0.dta	3	2026.99	LVEYHQMTAPLIGYYSK(14)(15)	Loop-Linked	Tyr_link	2026.99	Oxidation[M](7)	1	0.0019026	-0.000335	-0.165269	sp|P69441|KAD_ECOLI (181)(182)/	None	1	1	15	0	1	1
158	Ahp7.18224.18224.4.4.dta	4	1915.94	EYLPASYHEGSKNPVAR(2)(7)	Loop-Linked	Tyr_link	1915.93	null	1	0.00196344	0.008576	4.47616	sp|P0A9Q7|ADHE_ECOLI (685)(690)/	None	6	1	14	0	1	1
159	Ahp1.79362.79362.2.2.dta	2	1951.99	VQNASYQVAAYLADEIAK(6)(11)	Loop-Linked	Tyr_link	1951.98	null	1	0.00214939	0.010209	5.23008	sp|P69908|DCEA_ECOLI (347)(352)/sp|P69910|DCEB_ECOLI (347)(352)/	None	1	1	12	0	1	1
160	Ahp5.39128.39128.2.0.dta	2	1023.59	LLYNYLVK(3)(5)	Loop-Linked	Tyr_link	1023.59	null	1	0.00222132	-0.001503	-1.46836	sp|P0AA84|CLSB_ECOLI (271)(273)/	None	4	1	8	0	1	1
161	Ahp2.85949.85949.2.0.dta	2	2980.27	GGDGNYGYNAATEEYGNMIDMGILDPTK(8)(15)	Loop-Linked	Tyr_link	2980.26	Oxidation[M](18)	1	0.00231872	0.006251	2.09747	sp|P0A6F5|CH60_ECOLI (478)(485)/	None	2	1	17	0	1	1
162	Ahp6.39690.39690.3.2.dta	3	1619.75	ETYKYADMLAMSAK(3)(5)	Loop-Linked	Tyr_link	1619.74	null	1	0.00241259	0.009011	5.56322	sp|P0A853|TNAA_ECOLI (258)(260)/	None	5	1	11	0	1	1
163	Ahp5.43803.43803.3.2.dta	3	1635.74	ETYKYADMLAMSAK(3)(5)	Loop-Linked	Tyr_link	1635.74	Oxidation[M](8)	1	0.00242978	0.004622	2.82563	sp|P0A853|TNAA_ECOLI (258)(260)/	None	4	1	9	0	1	1
164	Ahp2.64347.64347.2.1.dta	2	1482.73	VAVEAGIADYWYK(10)(12)	Loop-Linked	Tyr_link	1482.73	null	1	0.00266804	0.002145	1.44666	sp|P27302|TKT1_ECOLI (618)(620)/sp|P33570|TKT2_ECOLI (617)(619)/	None	2	1	7	0	1	1
165	Ahp2.55186.55186.3.5.dta	3	2494.24	RYVESQVYQGVVENLASEQAAR(2)(8)	Loop-Linked	Tyr_link	2494.23	null	1	0.00272853	0.003852	1.54436	sp|P0ABA6|ATPG_ECOLI (223)(229)/	None	2	1	15	0	1	1
166	Ahp6.78456.78456.2.2.dta	2	1795.91	INDWASIYGVVGVGYGK(8)(15)	Loop-Linked	Tyr_link	1795.9	null	1	0.00280865	0.011487	6.39623	sp|P0A917|OMPX_ECOLI (103)(110)/	None	5	1	8	0	1	1
167	Ahp5.60254.60254.2.3.dta	2	1711.83	LPGLYYIETDSTGER(5)(6)	Loop-Linked	Tyr_link	1711.82	null	1	0.00282218	0.014273	8.33792	sp|P37647|KDGK_ECOLI (88)(89)/	None	4	1	13	0	1	1
168	Ahp4.90928.90928.2.3.dta	2	2441.19	TISYNLPVYNAFGMIEQEIPK(4)(9)	Loop-Linked	Tyr_link	2441.21	Oxidation[M](14)	1	0.00299982	-0.017891	-7.32876	sp|P36659|CBPA_ECOLI (141)(146)/	None	3	1	16	0	1	1
169	Ahp1.52367.52367.2.1.dta	2	1296.64	GVIDYLHYYR(8)(9)	Loop-Linked	Tyr_link	1296.64	null	1	0.0030867	0.003417	2.63528	sp|P21165|PEPQ_ECOLI (157)(158)/	None	1	1	7	0	1	1
170	Ahp4.48647.48647.2.3.dta	2	1792.87	NIFGYQYTIPTHQGR(5)(7)	Loop-Linked	Tyr_link	1792.88	null	1	0.00315955	-0.00728	-4.06051	sp|P0A853|TNAA_ECOLI (93)(95)/	None	3	1	12	0	1	1
171	Ahp4.84855.84855.2.1.dta	2	2980.26	GGDGNYGYNAATEEYGNMIDMGILDPTK(8)(15)	Loop-Linked	Tyr_link	2980.26	Oxidation[M](18)	1	0.00321932	-0.003962	-1.32941	sp|P0A6F5|CH60_ECOLI (478)(485)/	None	3	1	19	0	1	1
172	Ahp2.54417.54417.2.3.dta	2	1343.7	YAGALVLGQYYK(10)(11)	Loop-Linked	Tyr_link	1343.7	null	1	0.00329726	0.000823	0.612488	sp|P0ADV7|MLAC_ECOLI (81)(82)/	None	2	1	9	0	1	1
173	Ahp4.74596.74596.2.1.dta	2	1681.86	TYSGLDYPSLEAVIR(2)(7)	Loop-Linked	Tyr_link	1681.84	null	1	0.00338655	0.013301	7.90859	sp|P0A6V8|GLK_ECOLI (33)(38)/	None	3	1	8	0	1	1
174	Ahp2.92269.92269.2.1.dta	2	2389.11	VSGGSYEYFEGMGLPELISEVK(6)(8)	Loop-Linked	Tyr_link	2389.13	null	1	0.00349055	-0.015183	-6.35504	sp|P23847|DPPA_ECOLI (140)(142)/	None	2	1	17	0	1	1
175	Ahp4.81464.81464.3.0.dta	3	3336.49	GGDGNYGYNAATEEYGNMIDMGILDPTKVTR(8)(15)	Loop-Linked	Tyr_link	3336.48	Oxidation[M](18)	1	0.00350173	0.009539	2.859	sp|P0A6F5|CH60_ECOLI (478)(485)/	None	3	1	28	0	1	1
176	Ahp6.44244.44244.2.0.dta	2	1635.74	ETYKYADMLAMSAK(3)(5)	Loop-Linked	Tyr_link	1635.74	Oxidation[M](8)	1	0.0035362	0.004503	2.75288	sp|P0A853|TNAA_ECOLI (258)(260)/	None	5	1	11	0	1	1
177	Ahp7.79936.79936.2.3.dta	2	1874.96	ALDALLDYQDYPIPAAK(8)(11)	Loop-Linked	Tyr_link	1874.95	null	1	0.00358409	0.003192	1.70244	sp|P00452|RIR1_ECOLI (495)(498)/	None	6	1	15	0	1	1
178	Ahp1.86026.86026.2.0.dta	2	2980.26	GGDGNYGYNAATEEYGNMIDMGILDPTK(8)(15)	Loop-Linked	Tyr_link	2980.26	Oxidation[M](18)	1	0.00375652	-0.002544	-0.853617	sp|P0A6F5|CH60_ECOLI (478)(485)/	None	1	1	17	0	1	1
179	Ahp4.58143.58143.2.2.dta	2	1592.81	LTPYYQGIGPAWTK(4)(5)	Loop-Linked	Tyr_link	1592.81	null	1	0.0037987	-0.000568	-0.356602	sp|P13035|GLPD_ECOLI (372)(373)/	None	3	1	10	0	1	1
180	Ahp1.54482.54482.2.1.dta	2	1410.62	SWDYLYEPDPK(4)(6)	Loop-Linked	Tyr_link	1410.62	null	1	0.00383861	0.000235	0.166593	sp|P0ABA6|ATPG_ECOLI (206)(208)/	None	1	1	8	0	1	1
181	Ahp1.66496.66496.3.1.dta	3	2239.07	SADSSYLAGPDDIYVSPSQIR(6)(14)	Loop-Linked	Tyr_link	2239.05	null	1	0.00388628	0.015863	7.0847	sp|P0AG30|RHO_ECOLI (72)(80)/	None	1	1	14	0	1	1
182	Ahp4.44372.44372.2.0.dta	2	1635.74	ETYKYADMLAMSAK(3)(5)	Loop-Linked	Tyr_link	1635.74	Oxidation[M](8)	1	0.00413489	0.004112	2.51385	sp|P0A853|TNAA_ECOLI (258)(260)/	None	3	1	11	0	1	1
183	Ahp6.68710.68710.2.3.dta	2	1700.83	EIPFLYASSAATYGGR(6)(13)	Loop-Linked	Tyr_link	1700.83	null	1	0.00431798	-0.000409	-0.240471	sp|P67910|HLDD_ECOLI (113)(120)/	None	5	1	8	0	1	1
184	Ahp2.98169.98169.2.1.dta	2	2441.2	TISYNLPVYNAFGMIEQEIPK(4)(9)	Loop-Linked	Tyr_link	2441.21	Oxidation[M](14)	1	0.00433728	-0.002434	-0.997048	sp|P36659|CBPA_ECOLI (141)(146)/	None	2	1	15	0	1	1
185	Ahp6.81092.81092.3.0.dta	3	3336.48	GGDGNYGYNAATEEYGNMIDMGILDPTKVTR(8)(15)	Loop-Linked	Tyr_link	3336.48	Oxidation[M](18)	1	0.00436167	0.003329	0.997759	sp|P0A6F5|CH60_ECOLI (478)(485)/	None	5	1	22	0	1	1
186	Ahp5.41558.41558.2.2.dta	2	1673.74	LVSWYDNETGYSNK(5)(11)	Loop-Linked	Tyr_link	1673.74	null	1	0.00461049	-0.005449	-3.25557	sp|P0A9B2|G3P1_ECOLI (312)(318)/	None	4	1	7	0	1	1
187	Ahp2.42829.42829.2.1.dta	2	1496.73	IEYVYQSAEQLR(3)(5)	Loop-Linked	Tyr_link	1496.74	null	1	0.00469683	-0.009912	-6.6224	sp|P19926|AGP_ECOLI (361)(363)/	None	2	1	9	0	1	1
188	Ahp1.64186.64186.2.2.dta	2	1482.73	VAVEAGIADYWYK(10)(12)	Loop-Linked	Tyr_link	1482.73	null	1	0.00476828	0.001195	0.805948	sp|P27302|TKT1_ECOLI (618)(620)/sp|P33570|TKT2_ECOLI (617)(619)/	None	1	1	8	0	1	1
189	Ahp1.78160.78160.2.0.dta	2	1951.98	VQNASYQVAAYLADEIAK(6)(11)	Loop-Linked	Tyr_link	1951.98	null	1	0.00484009	0.00283	1.44981	sp|P69908|DCEA_ECOLI (347)(352)/sp|P69910|DCEB_ECOLI (347)(352)/	None	1	1	12	0	1	1
190	Ahp1.50975.50975.2.1.dta	2	1792.87	NIFGYQYTIPTHQGR(5)(7)	Loop-Linked	Tyr_link	1792.88	null	1	0.00491875	-0.003659	-2.04086	sp|P0A853|TNAA_ECOLI (93)(95)/	None	1	1	12	0	1	1
191	Ahp4.51079.51079.2.1.dta	2	1646.75	DGGYLYTTTDIACAK(4)(6)	Loop-Linked	Tyr_link	1646.74	Carbamidomethyl[C](13)	1	0.00507894	0.009028	5.48236	sp|P11875|SYR_ECOLI (311)(313)/	None	3	1	11	0	1	1
192	Ahp6.80880.80880.3.1.dta	3	2224.08	IEESEINYLLNVYNTHFK(8)(13)	Loop-Linked	Tyr_link	2224.09	null	1	0.00511429	-0.015587	-7.00825	sp|P13035|GLPD_ECOLI (291)(296)/	None	5	1	12	0	1	1
193	Ahp6.44631.44631.2.2.dta	2	1097.6	AETLYYIVK(5)(6)	Loop-Linked	Tyr_link	1097.59	null	1	0.00522834	0.007436	6.77486	sp|P0ACJ8|CRP_ECOLI (41)(42)/	None	5	1	6	0	1	1
194	Ahp1.80001.80001.3.0.dta	3	2817.33	ASYTMEFLKYDEAPSNVAQAVIEAR(3)(10)	Loop-Linked	Tyr_link	2817.34	Oxidation[M](5)	1	0.00525807	-0.00675	-2.39588	sp|P0A6M8|EFG_ECOLI (680)(687)/	None	1	1	13	0	1	1
195	Ahp2.45943.45943.2.2.dta	2	1097.59	AETLYYIVK(5)(6)	Loop-Linked	Tyr_link	1097.59	null	1	0.00554703	0.004811	4.38325	sp|P0ACJ8|CRP_ECOLI (41)(42)/	None	2	1	6	0	1	1
196	Ahp4.86421.86421.2.1.dta	2	2025.95	YAPFEIPSEIYAQWDAK(1)(11)	Loop-Linked	Tyr_link	2025.96	null	1	0.00562586	-0.012185	-6.01443	sp|P27302|TKT1_ECOLI (281)(291)/	None	3	1	8	0	1	1
197	Ahp2.42861.42861.2.0.dta	2	1673.75	LVSWYDNETGYSNK(5)(11)	Loop-Linked	Tyr_link	1673.74	null	1	0.00590719	0.001608	0.96072	sp|P0A9B2|G3P1_ECOLI (312)(318)/	None	2	1	12	0	1	1
198	Ahp2.49942.49942.2.2.dta	2	1792.87	NIFGYQYTIPTHQGR(5)(7)	Loop-Linked	Tyr_link	1792.88	null	1	0.00625214	-0.006573	-3.66618	sp|P0A853|TNAA_ECOLI (93)(95)/	None	2	1	11	0	1	1
199	Ahp5.12919.12919.3.3.dta	3	1406.7	LHDYYKDEVVK(4)(5)	Loop-Linked	Tyr_link	1406.69	null	1	0.00634584	0.002444	1.73741	sp|P62399|RL5_ECOLI (7)(8)/	None	4	1	9	0	1	1
200	Ahp2.53209.53209.2.3.dta	2	1792.89	NIFGYQYTIPTHQGR(5)(7)	Loop-Linked	Tyr_link	1792.88	null	1	0.00645349	0.0095	5.29875	sp|P0A853|TNAA_ECOLI (93)(95)/	None	2	1	11	0	1	1
201	Ahp6.47689.47689.2.0.dta	2	1968.93	LKDGEDPGYTLYDLSER(9)(12)	Loop-Linked	Tyr_link	1968.92	null	1	0.00647205	0.012684	6.44212	sp|P69908|DCEA_ECOLI (390)(393)/sp|P69910|DCEB_ECOLI (390)(393)/	None	5	1	16	0	1	1
202	Ahp5.95636.95636.2.2.dta	2	2441.2	TISYNLPVYNAFGMIEQEIPK(4)(9)	Loop-Linked	Tyr_link	2441.21	Oxidation[M](14)	1	0.00687859	-0.005678	-2.3259	sp|P36659|CBPA_ECOLI (141)(146)/	None	4	1	9	0	1	1
203	Ahp5.73851.73851.3.3.dta	3	1951.99	VQNASYQVAAYLADEIAK(6)(11)	Loop-Linked	Tyr_link	1951.98	null	1	0.00695849	0.009918	5.08101	sp|P69908|DCEA_ECOLI (347)(352)/sp|P69910|DCEB_ECOLI (347)(352)/	None	4	1	11	0	1	1
204	Ahp1.49566.49566.2.0.dta	2	1196.6	VYYDLLEQR(2)(3)	Loop-Linked	Tyr_link	1196.6	null	1	0.00703345	0.001851	1.54689	sp|P0AFG3|ODO1_ECOLI (825)(826)/	None	1	1	6	0	1	1
205	Ahp5.48124.48124.2.1.dta	2	1196.6	VYYDLLEQR(2)(3)	Loop-Linked	Tyr_link	1196.6	null	1	0.00705702	0.002158	1.80345	sp|P0AFG3|ODO1_ECOLI (825)(826)/	None	4	1	6	0	1	1
206	Ahp6.77421.77421.2.1.dta	2	1951.98	VQNASYQVAAYLADEIAK(6)(11)	Loop-Linked	Tyr_link	1951.98	null	1	0.00712595	0.007914	4.05435	sp|P69908|DCEA_ECOLI (347)(352)/sp|P69910|DCEB_ECOLI (347)(352)/	None	5	1	12	0	1	1
207	Ahp5.60299.60299.3.2.dta	3	2204.12	VVYAQSALGAYSSVHNIIADK(3)(11)	Loop-Linked	Tyr_link	2204.14	null	1	0.00757882	-0.01222	-5.54413	sp|P28304|QOR1_ECOLI (87)(95)/	None	4	1	13	0	1	1
208	Ahp6.98123.98123.4.1.dta	4	5613.64	GMPLYEHIAELNGTPGKYSMPVPMMNIINGGEHADNNVDIQEFMIQPVGAK(5)(18)	Loop-Linked	Tyr_link	5613.62	Oxidation[M](2);Oxidation[M](20);Oxidation[M](24)	1	0.00805001	0.013978	2.49001	sp|P0A6P9|ENO_ECOLI (131)(144)/	None	5	1	17	0	1	1
209	Ahp1.49570.49570.2.2.dta	2	1792.87	NIFGYQYTIPTHQGR(5)(7)	Loop-Linked	Tyr_link	1792.88	null	1	0.00825899	-0.009156	-5.10688	sp|P0A853|TNAA_ECOLI (93)(95)/	None	1	1	12	0	1	1
210	Ahp2.71813.71813.3.2.dta	3	3178.59	LLGTQYISKQEYDQALADAQQANAAVTAAK(6)(12)	Loop-Linked	Tyr_link	3178.6	null	1	0.0083664	-0.008971	-2.82231	sp|P0AE06|ACRA_ECOLI (137)(143)/	None	2	1	18	0	1	1
211	Ahp4.83514.83514.3.1.dta	3	2964.26	GGDGNYGYNAATEEYGNMIDMGILDPTK(6)(8)	Loop-Linked	Tyr_link	2964.27	null	1	0.00857357	-0.008167	-2.75515	sp|P0A6F5|CH60_ECOLI (476)(478)/	None	3	1	12	0	1	1
212	Ahp4.40242.40242.2.1.dta	2	1511.79	AKQDYYEILGVSK(5)(6)	Loop-Linked	Tyr_link	1511.77	null	1	0.00861968	0.011395	7.5375	sp|P08622|DNAJ_ECOLI (6)(7)/	None	3	1	9	0	1	1
213	Ahp4.92152.92152.2.0.dta	2	1983.97	LAVGLYDGMNLDWLAYR(6)(16)	Loop-Linked	Tyr_link	1983.96	Oxidation[M](9)	1	0.00902724	0.004327	2.18099	sp|P0A853|TNAA_ECOLI (323)(333)/	None	3	1	11	0	1	1
214	Ahp6.93793.93793.2.2.dta	2	2561.2	FSLVATADDVADCDTLIYYWPK(18)(19)	Loop-Linked	Tyr_link	2561.19	Carbamidomethyl[C](13)	1	0.0091241	0.005447	2.12675	sp|P39406|RSMC_ECOLI (82)(83)/	None	5	1	11	0	1	1
215	Ahp5.75329.75329.3.3.dta	3	1951.99	VQNASYQVAAYLADEIAK(6)(11)	Loop-Linked	Tyr_link	1951.98	null	1	0.00912989	0.011437	5.85919	sp|P69908|DCEA_ECOLI (347)(352)/sp|P69910|DCEB_ECOLI (347)(352)/	None	4	1	10	0	1	1
216	Ahp7.77536.77536.3.4.dta	3	2374.2	QVLFTTPYYDNSALFVGQQGK(8)(9)	Loop-Linked	Tyr_link	2374.17	null	1	0.00914619	0.025478	10.7313	sp|P30859|ARTI_ECOLI (104)(105)/	None	6	1	18	0	1	1
217	Ahp7.84203.84203.3.3.dta	3	3237.72	GYLSPYFINKPETGAVELESPFILLADKK(2)(6)	Loop-Linked	Tyr_link	3237.71	null	1	0.00946036	0.007258	2.24171	sp|P0A6F5|CH60_ECOLI (199)(203)/	None	6	1	29	0	1	1
218	Ahp4.78385.78385.2.1.dta	2	1951.98	VQNASYQVAAYLADEIAK(6)(11)	Loop-Linked	Tyr_link	1951.98	null	1	0.0105398	0.006042	3.09532	sp|P69908|DCEA_ECOLI (347)(352)/sp|P69910|DCEB_ECOLI (347)(352)/	None	3	1	12	0	1	1
219	Ahp1.52534.52534.2.3.dta	2	1296.64	GVIDYLHYYR(8)(9)	Loop-Linked	Tyr_link	1296.64	null	1	0.0106534	-0.001388	-1.07046	sp|P21165|PEPQ_ECOLI (157)(158)/	None	1	1	9	0	1	1
220	Ahp5.51909.51909.2.3.dta	2	1328.63	YIGAYTALMDGR(1)(5)	Loop-Linked	Tyr_link	1328.63	null	1	0.011217	0.004188	3.15212	sp|P0A6A3|ACKA_ECOLI (313)(317)/	None	4	1	7	0	1	1
221	Ahp1.90759.90759.3.2.dta	3	2935.5	IAMTWAYSPSYGKPLSVPQGIIGLMTR(7)(11)	Loop-Linked	Tyr_link	2935.52	null	1	0.0114557	-0.019706	-6.71295	sp|Q46803|YGEW_ECOLI (197)(201)/	None	1	1	25	0	1	1
222	Ahp6.44378.44378.2.1.dta	2	1447.72	IYYITADSYAAAK(2)(3)	Loop-Linked	Tyr_link	1447.71	null	1	0.0122546	0.005904	4.07816	sp|P0A6Z3|HTPG_ECOLI (431)(432)/	None	5	1	9	0	1	1
223	Ahp7.52293.52293.2.3.dta	2	1343.7	YAGALVLGQYYK(10)(11)	Loop-Linked	Tyr_link	1343.7	null	1	0.0125611	0.000573	0.426435	sp|P0ADV7|MLAC_ECOLI (81)(82)/	None	6	1	11	0	1	1
224	Ahp4.53261.53261.2.2.dta	2	1343.7	YAGALVLGQYYK(10)(11)	Loop-Linked	Tyr_link	1343.7	null	1	0.0126164	0.003363	2.50279	sp|P0ADV7|MLAC_ECOLI (81)(82)/	None	3	1	9	0	1	1
225	Ahp5.31126.31126.2.1.dta	2	842.413	YYPFVR(1)(2)	Loop-Linked	Tyr_link	842.419	null	1	0.013029	-0.00682	-8.09573	sp|P0A7E1|PYRD_ECOLI (2)(3)/	None	4	1	4	0	1	1
226	Ahp4.28969.28969.2.2.dta	2	1400.63	ELATCTPEYYR(9)(10)	Loop-Linked	Tyr_link	1400.62	Carbamidomethyl[C](5)	1	0.0133521	0.013133	9.3766	sp|P07813|SYL_ECOLI (132)(133)/	None	3	1	9	0	1	1
227	Ahp6.41916.41916.2.1.dta	2	1673.75	LVSWYDNETGYSNK(5)(11)	Loop-Linked	Tyr_link	1673.74	null	1	0.0136042	0.004333	2.58881	sp|P0A9B2|G3P1_ECOLI (312)(318)/	None	5	1	8	0	1	1
228	Ahp2.79242.79242.2.2.dta	2	1951.99	VQNASYQVAAYLADEIAK(6)(11)	Loop-Linked	Tyr_link	1951.98	null	1	0.0150361	0.013452	6.89148	sp|P69908|DCEA_ECOLI (347)(352)/sp|P69910|DCEB_ECOLI (347)(352)/	None	2	1	13	0	1	1
229	Ahp6.56465.56465.2.3.dta	2	1298.62	ISGDYAYGWLR(5)(7)	Loop-Linked	Tyr_link	1298.62	null	1	0.015102	0.000644	0.495912	sp|P07012|RF2_ECOLI (187)(189)/	None	5	1	8	0	1	1
230	Ahp1.42265.42265.2.0.dta	2	1673.75	LVSWYDNETGYSNK(5)(11)	Loop-Linked	Tyr_link	1673.74	null	1	0.0159965	0.005604	3.34818	sp|P0A9B2|G3P1_ECOLI (312)(318)/	None	1	1	12	0	1	1
231	Ahp1.61115.61115.2.1.dta	2	1951.98	VQNASYQVAAYLADEIAK(6)(11)	Loop-Linked	Tyr_link	1951.98	null	1	0.0167692	0.002078	1.06456	sp|P69908|DCEA_ECOLI (347)(352)/sp|P69910|DCEB_ECOLI (347)(352)/	None	1	1	13	0	1	1
232	Ahp7.26864.26864.2.1.dta	2	2088.93	YSYVDENGETKTWTGQGR(1)(3)	Loop-Linked	Tyr_link	2088.93	null	1	0.0174557	0.002261	1.08238	sp|P0ACF8|HNS_ECOLI (97)(99)/	None	6	1	15	0	1	1
233	Ahp6.42883.42883.2.0.dta	2	2015.88	AQGNMPAYGYTPPYTDGAK(8)(10)	Loop-Linked	Tyr_link	2015.88	Oxidation[M](5)	1	0.0174603	0.00389	1.92968	sp|P23843|OPPA_ECOLI (341)(343)/	None	5	1	15	0	1	1
234	Ahp4.89063.89063.3.0.dta	3	2752.29	YAGMTTLEAGGITGEYLMLTYANDAK(1)(16)	Loop-Linked	Tyr_link	2752.28	null	1	0.0181837	0.004891	1.77707	sp|P30958|MFD_ECOLI (493)(508)/	None	3	1	10	0	1	1
235	Ahp5.57940.57940.2.1.dta	2	1404.68	AIFDKYYDLMK(6)(7)	Loop-Linked	Tyr_link	1404.69	null	1	0.0187293	-0.005183	-3.68979	sp|P0ABQ2|GARR_ECOLI (146)(147)/	None	4	1	8	0	1	1
236	Ahp1.13269.13269.3.4.dta	3	1406.7	LHDYYKDEVVK(4)(5)	Loop-Linked	Tyr_link	1406.69	null	1	0.0189531	0.002731	1.94143	sp|P62399|RL5_ECOLI (7)(8)/	None	1	1	9	0	1	1
237	Ahp2.86548.86548.4.3.dta	4	3553.74	AGASGHSISLACEEYALNLPAIETYIGHSIPVSK(15)(25)	Loop-Linked	Tyr_link	3553.76	Carbamidomethyl[C](12)	1	0.018995	-0.022134	-6.22833	sp|P0A8J8|RHLB_ECOLI (364)(374)/	None	2	1	17	0	1	1
238	Ahp1.52480.52480.2.2.dta	2	1296.64	GVIDYLHYYR(8)(9)	Loop-Linked	Tyr_link	1296.64	null	1	0.0192094	0.001203	0.927785	sp|P21165|PEPQ_ECOLI (157)(158)/	None	1	1	8	0	1	1
239	Ahp1.62262.62262.2.1.dta	2	1711.82	LPGLYYIETDSTGER(5)(6)	Loop-Linked	Tyr_link	1711.82	null	1	0.0192822	0.007104	4.14998	sp|P37647|KDGK_ECOLI (88)(89)/	None	1	1	13	0	1	1
240	Ahp1.45422.45422.2.5.dta	2	1325.64	YYLGNADEIAAK(1)(2)	Loop-Linked	Tyr_link	1325.64	null	1	0.0194618	0.003479	2.6244	sp|P62707|GPMA_ECOLI (228)(229)/	None	1	1	7	0	1	1
241	Ahp7.12442.12442.3.2.dta	3	1406.7	LHDYYKDEVVK(4)(5)	Loop-Linked	Tyr_link	1406.69	null	1	0.0196356	0.00282	2.0047	sp|P62399|RL5_ECOLI (7)(8)/	None	6	1	11	0	1	1
242	Ahp6.83140.83140.3.1.dta	3	2964.26	GGDGNYGYNAATEEYGNMIDMGILDPTK(6)(8)	Loop-Linked	Tyr_link	2964.27	null	1	0.0201045	-0.010429	-3.51824	sp|P0A6F5|CH60_ECOLI (476)(478)/	None	5	1	12	0	1	1
243	Ahp2.41159.41159.2.2.dta	2	1360.68	EFSKLDYYGLK(7)(8)	Loop-Linked	Tyr_link	1360.68	null	1	0.0203934	-0.001095	-0.804746	sp|P13029|KATG_ECOLI (71)(72)/	None	2	1	9	0	1	1
244	Ahp6.76140.76140.3.3.dta	3	1951.99	VQNASYQVAAYLADEIAK(6)(11)	Loop-Linked	Tyr_link	1951.98	null	1	0.0204446	0.016192	8.29518	sp|P69908|DCEA_ECOLI (347)(352)/sp|P69910|DCEB_ECOLI (347)(352)/	None	5	1	10	0	1	1
245	Ahp6.50656.50656.2.1.dta	2	1452.69	LGVVAMGYGDGYPR(8)(12)	Loop-Linked	Tyr_link	1452.69	null	1	0.020571	-0.004186	-2.88154	sp|P0A6B4|ALR1_ECOLI (274)(278)/	None	5	1	10	0	1	1
246	Ahp4.42982.42982.2.0.dta	2	2015.88	AQGNMPAYGYTPPYTDGAK(8)(10)	Loop-Linked	Tyr_link	2015.88	Oxidation[M](5)	1	0.0209283	0.004527	2.24567	sp|P23843|OPPA_ECOLI (341)(343)/	None	3	1	13	0	1	1
247	Ahp1.79058.79058.2.1.dta	2	1951.99	VQNASYQVAAYLADEIAK(6)(11)	Loop-Linked	Tyr_link	1951.98	null	1	0.0209953	0.009973	5.10918	sp|P69908|DCEA_ECOLI (347)(352)/sp|P69910|DCEB_ECOLI (347)(352)/	None	1	1	13	0	1	1
248	Ahp6.55438.55438.3.2.dta	3	2215.05	GQYGHVVIDMYPLEPGSNPK(3)(11)	Loop-Linked	Tyr_link	2215.05	Oxidation[M](10)	1	0.0223267	0.004473	2.01937	sp|P0A6M8|EFG_ECOLI (515)(523)/	None	5	1	11	0	1	1
249	Ahp2.38891.38891.2.3.dta	2	1906.92	RYEYNALLAANPPDSSK(2)(4)	Loop-Linked	Tyr_link	1906.93	null	1	0.0228788	-0.009368	-4.91261	sp|P0AAA9|ZRAP_ECOLI (71)(73)/	None	2	1	13	0	1	1
250	Ahp1.99755.99755.4.0.dta	4	5613.63	GMPLYEHIAELNGTPGKYSMPVPMMNIINGGEHADNNVDIQEFMIQPVGAK(5)(18)	Loop-Linked	Tyr_link	5613.62	Oxidation[M](2);Oxidation[M](24);Oxidation[M](25)	1	0.0232678	0.000527	0.093879	sp|P0A6P9|ENO_ECOLI (131)(144)/	None	1	1	20	0	1	1
251	Ahp6.5247.5247.2.1.dta	2	1227.56	YGYQKDQAEK(1)(3)	Loop-Linked	Tyr_link	1227.56	null	1	0.0248882	-0.004127	-3.36194	sp|P68206|YJBJ_ECOLI (47)(49)/	None	5	1	7	0	1	1
252	Ahp5.77143.77143.2.1.dta	2	1951.98	VQNASYQVAAYLADEIAK(6)(11)	Loop-Linked	Tyr_link	1951.98	null	1	0.0249183	0.002139	1.09581	sp|P69908|DCEA_ECOLI (347)(352)/sp|P69910|DCEB_ECOLI (347)(352)/	None	4	1	11	0	1	1
253	Ahp4.69021.69021.2.2.dta	2	1700.82	EIPFLYASSAATYGGR(6)(13)	Loop-Linked	Tyr_link	1700.83	null	1	0.0253473	-0.006322	-3.71701	sp|P67910|HLDD_ECOLI (113)(120)/	None	3	1	9	0	1	1
254	Ahp6.41742.41742.2.1.dta	2	1673.75	LVSWYDNETGYSNK(5)(11)	Loop-Linked	Tyr_link	1673.74	null	1	0.025588	0.002708	1.61793	sp|P0A9B2|G3P1_ECOLI (312)(318)/	None	5	1	7	0	1	1
255	Ahp7.12533.12533.3.2.dta	3	1406.7	LHDYYKDEVVK(4)(5)	Loop-Linked	Tyr_link	1406.69	null	1	0.0262219	0.003433	2.44047	sp|P62399|RL5_ECOLI (7)(8)/	None	6	1	10	0	1	1
256	Ahp7.67381.67381.2.3.dta	2	1414.72	LSPYYDFISVGR(4)(5)	Loop-Linked	Tyr_link	1414.7	null	1	0.0275103	0.016517	11.6753	sp|P0AFX9|RSEB_ECOLI (125)(126)/	None	6	1	9	0	1	1
257	Ahp5.73449.73449.2.0.dta	2	1299.67	VALYGIDYLMK(4)(8)	Loop-Linked	Tyr_link	1299.66	Oxidation[M](10)	1	0.0278045	0.00256	1.96974	sp|P09373|PFLB_ECOLI (188)(192)/	None	4	1	7	0	1	1
258	Ahp1.100286.100286.3.2.dta	3	1952	VQNASYQVAAYLADEIAK(6)(11)	Loop-Linked	Tyr_link	1951.98	null	1	0.027845	0.020385	10.4433	sp|P69908|DCEA_ECOLI (347)(352)/sp|P69910|DCEB_ECOLI (347)(352)/	None	1	1	12	0	1	1
259	Ahp7.83835.83835.3.0.dta	3	3685.8	INTVESPFAEYSSLDELFQETYKHEQLITQK(11)(22)	Loop-Linked	Tyr_link	3685.79	null	1	0.0283112	0.007204	1.95453	sp|P0A998|FTNA_ECOLI (80)(91)/	None	6	1	25	0	1	1
260	Ahp6.48719.48719.2.0.dta	2	1196.6	VYYDLLEQR(2)(3)	Loop-Linked	Tyr_link	1196.6	null	1	0.0284018	0.001971	1.64717	sp|P0AFG3|ODO1_ECOLI (825)(826)/	None	5	1	7	0	1	1
261	Ahp1.93443.93443.2.0.dta	2	1983.97	LAVGLYDGMNLDWLAYR(6)(16)	Loop-Linked	Tyr_link	1983.96	Oxidation[M](9)	1	0.029388	0.004066	2.04943	sp|P0A853|TNAA_ECOLI (323)(333)/	None	1	1	11	0	1	1
262	Ahp1.82542.82542.3.1.dta	3	3336.48	GGDGNYGYNAATEEYGNMIDMGILDPTKVTR(8)(15)	Loop-Linked	Tyr_link	3336.48	Oxidation[M](18)	1	0.0294817	0.005745	1.72188	sp|P0A6F5|CH60_ECOLI (478)(485)/	None	1	1	25	0	1	1
263	Ahp4.98351.98351.4.0.dta	4	5613.64	GMPLYEHIAELNGTPGKYSMPVPMMNIINGGEHADNNVDIQEFMIQPVGAK(5)(18)	Loop-Linked	Tyr_link	5613.62	Oxidation[M](2);Oxidation[M](20);Oxidation[M](25)	1	0.0295697	0.015145	2.6979	sp|P0A6P9|ENO_ECOLI (131)(144)/	None	3	1	17	0	1	1
264	Ahp6.91959.91959.3.1.dta	3	3874.97	YIGPEVPKEDLIWQDPLPQPIYNPTEQDIIDLK(1)(22)	Loop-Linked	Tyr_link	3874.98	null	1	0.029851	-0.007016	-1.81059	sp|P13029|KATG_ECOLI (422)(443)/	None	5	1	11	0	1	1
265	Ahp7.77605.77605.3.2.dta	3	2817.34	ASYTMEFLKYDEAPSNVAQAVIEAR(3)(10)	Loop-Linked	Tyr_link	2817.34	Oxidation[M](5)	1	0.0299256	-0.001644	-0.583529	sp|P0A6M8|EFG_ECOLI (680)(687)/	None	6	1	14	0	1	1
266	Ahp2.100403.100403.3.1.dta	3	3637.62	DAGDDEAMFYDEDYVTALEHGLPPTAGLGIGIDR(10)(14)	Loop-Linked	Tyr_link	3637.63	Oxidation[M](8)	1	0.030142	-0.005155	-1.41713	sp|P0A8N3|SYK1_ECOLI (457)(461)/	None	2	1	12	0	1	1
267	Ahp7.75496.75496.3.3.dta	3	1951.99	VQNASYQVAAYLADEIAK(6)(11)	Loop-Linked	Tyr_link	1951.98	null	1	0.0314208	0.009708	4.97342	sp|P69908|DCEA_ECOLI (347)(352)/sp|P69910|DCEB_ECOLI (347)(352)/	None	6	1	12	0	1	1
268	Ahp7.50315.50315.2.1.dta	2	1646.75	DGGYLYTTTDIACAK(4)(6)	Loop-Linked	Tyr_link	1646.74	Carbamidomethyl[C](13)	1	0.0316946	0.010583	6.42665	sp|P11875|SYR_ECOLI (311)(313)/	None	6	1	11	0	1	1
269	Ahp1.78173.78173.2.1.dta	2	2075.93	YLWNDQQGWYADYDLK(1)(10)	Loop-Linked	Tyr_link	2075.91	null	1	0.0317419	0.017606	8.48109	sp|P13482|TREA_ECOLI (378)(387)/	None	1	1	6	0	1	1
270	Ahp1.54187.54187.2.3.dta	2	1343.7	YAGALVLGQYYK(10)(11)	Loop-Linked	Tyr_link	1343.7	null	1	0.0318075	-0.000205	-0.152564	sp|P0ADV7|MLAC_ECOLI (81)(82)/	None	1	1	9	0	1	1
271	Ahp5.73422.73422.2.1.dta	2	1299.67	VALYGIDYLMK(4)(8)	Loop-Linked	Tyr_link	1299.66	Oxidation[M](10)	1	0.0331593	0.002368	1.82201	sp|P09373|PFLB_ECOLI (188)(192)/	None	4	1	8	0	1	1
272	Ahp5.19666.19666.2.2.dta	2	1284.66	DQTYLYVEKK(4)(6)	Loop-Linked	Tyr_link	1284.65	null	1	0.0336221	0.011433	8.89972	sp|P0AB43|YCGL_ECOLI (26)(28)/	None	4	1	8	0	1	1
273	Ahp7.40999.40999.2.1.dta	2	1496.73	IEYVYQSAEQLR(3)(5)	Loop-Linked	Tyr_link	1496.74	null	1	0.0355815	-0.0093	-6.21351	sp|P19926|AGP_ECOLI (361)(363)/	None	6	1	9	0	1	1
274	Ahp6.97744.97744.3.1.dta	3	3523.79	LYYYPPGENIVQVYPIGIGLQGLETPVMETR(4)(14)	Loop-Linked	Tyr_link	3523.78	Oxidation[M](28)	1	0.036362	0.01219	3.45935	sp|P76193|YNHG_ECOLI (110)(120)/	None	5	1	14	0	1	1
275	Ahp2.62347.62347.2.1.dta	2	1710.85	YYGPASQVVPEFVEK(1)(2)	Loop-Linked	Tyr_link	1710.84	null	1	0.0373294	0.01574	9.20017	sp|P75960|NPD_ECOLI (254)(255)/	None	2	1	10	0	1	1
276	Ahp4.41734.41734.2.1.dta	2	1673.75	LVSWYDNETGYSNK(5)(11)	Loop-Linked	Tyr_link	1673.74	null	1	0.0384932	0.003471	2.07379	sp|P0A9B2|G3P1_ECOLI (312)(318)/	None	3	1	7	0	1	1
277	Ahp4.41759.41759.2.1.dta	2	1673.75	LVSWYDNETGYSNK(5)(11)	Loop-Linked	Tyr_link	1673.74	null	1	0.0385918	0.00373	2.22854	sp|P0A9B2|G3P1_ECOLI (312)(318)/	None	3	1	7	0	1	1
278	Ahp7.76410.76410.3.1.dta	3	1951.98	VQNASYQVAAYLADEIAK(6)(11)	Loop-Linked	Tyr_link	1951.98	null	1	0.0387535	0.009083	4.65323	sp|P69908|DCEA_ECOLI (347)(352)/sp|P69910|DCEB_ECOLI (347)(352)/	None	6	1	12	0	1	1
279	Ahp5.39887.39887.2.0.dta	2	1184.65	YQLRYKSTK(1)(5)	Loop-Linked	Tyr_link	1184.64	null	1	0.0417336	0.005785	4.88333	sp|P75859|YCBU_ECOLI (153)(157)/	None	4	1	9	0	1	1
280	Ahp5.89814.89814.2.2.dta	2	2110.04	QCEYAAADVWYLLPITAK(4)(11)	Loop-Linked	Tyr_link	2110.03	Carbamidomethyl[C](2)	1	0.0420301	0.00833	3.94781	sp|P09155|RND_ECOLI (151)(158)/	None	4	1	8	0	1	1
281	Ahp6.41708.41708.2.1.dta	2	1673.75	LVSWYDNETGYSNK(5)(11)	Loop-Linked	Tyr_link	1673.74	null	1	0.042066	0.002442	1.459	sp|P0A9B2|G3P1_ECOLI (312)(318)/	None	5	1	8	0	1	1
282	Ahp6.68135.68135.2.3.dta	2	1170.57	YCDYLVALR(1)(4)	Loop-Linked	Tyr_link	1170.56	Carbamidomethyl[C](2)	1	0.0430739	0.008123	6.93941	sp|P07821|FHUC_ECOLI (214)(217)/	None	5	1	4	0	1	1
283	Ahp1.79300.79300.2.2.dta	2	1951.99	VQNASYQVAAYLADEIAK(6)(11)	Loop-Linked	Tyr_link	1951.98	null	1	0.043918	0.014609	7.48421	sp|P69908|DCEA_ECOLI (347)(352)/sp|P69910|DCEB_ECOLI (347)(352)/	None	1	1	11	0	1	1
284	Ahp6.44280.44280.3.1.dta	3	1635.74	ETYKYADMLAMSAK(3)(5)	Loop-Linked	Tyr_link	1635.74	Oxidation[M](8)	1	0.0439512	0.003632	2.2204	sp|P0A853|TNAA_ECOLI (258)(260)/	None	5	1	9	0	1	1
285	Ahp6.48760.48760.2.1.dta	2	1968.93	LKDGEDPGYTLYDLSER(9)(12)	Loop-Linked	Tyr_link	1968.92	null	1	0.0445113	0.014474	7.35124	sp|P69908|DCEA_ECOLI (390)(393)/sp|P69910|DCEB_ECOLI (390)(393)/	None	5	1	10	0	1	1
286	Ahp7.77500.77500.3.1.dta	3	2817.34	ASYTMEFLKYDEAPSNVAQAVIEAR(3)(10)	Loop-Linked	Tyr_link	2817.34	Oxidation[M](5)	1	0.0446834	-0.003395	-1.20504	sp|P0A6M8|EFG_ECOLI (680)(687)/	None	6	1	14	0	1	1
287	Ahp4.49611.49611.2.2.dta	2	1437.66	YVDVGATYYFNK(8)(9)	Loop-Linked	Tyr_link	1437.67	null	1	0.0471834	-0.006386	-4.44191	sp|P06996|OMPC_ECOLI (325)(326)/sp|P21420|NMPC_ECOLI (323)(324)/	None	3	1	7	0	1	1
288	Ahp4.41781.41781.2.0.dta	2	1673.75	LVSWYDNETGYSNK(5)(11)	Loop-Linked	Tyr_link	1673.74	null	1	0.0478268	0.003801	2.27096	sp|P0A9B2|G3P1_ECOLI (312)(318)/	None	3	1	11	0	1	1
289	Ahp1.85216.85216.2.2.dta	2	2493.18	FTYDEGLAQLYGDPPAWPTPTR(3)(11)	Loop-Linked	Tyr_link	2493.17	null	1	0.0485003	0.003761	1.50852	sp|P76046|YCJX_ECOLI (81)(89)/	None	1	1	9	0	1	1
290	Ahp5.28837.28837.2.1.dta	2	842.413	YYPFVR(1)(2)	Loop-Linked	Tyr_link	842.419	null	1	0.0486658	-0.006097	-7.23749	sp|P0A7E1|PYRD_ECOLI (2)(3)/	None	4	1	3	0	1	1
291	Ahp4.54949.54949.2.2.dta	2	1929.95	TVPSQMYYTPQWFKR(7)(8)	Loop-Linked	Tyr_link	1929.93	null	1	0.0487074	0.018452	9.56096	sp|P39407|YJJU_ECOLI (214)(215)/	None	3	1	8	0	1	1
292	Ahp7.41105.41105.2.1.dta	2	1496.73	IEYVYQSAEQLR(3)(5)	Loop-Linked	Tyr_link	1496.74	null	1	0.0494565	-0.005488	-3.66664	sp|P19926|AGP_ECOLI (361)(363)/	None	6	1	9	0	1	1
293	Ahp7.47946.47946.2.0.dta	2	1196.6	VYYDLLEQR(2)(3)	Loop-Linked	Tyr_link	1196.6	null	1	0.0509411	0.002949	2.46449	sp|P0AFG3|ODO1_ECOLI (825)(826)/	None	6	1	6	0	1	1
294	Ahp7.77549.77549.3.2.dta	3	1951.97	VQNASYQVAAYLADEIAK(6)(11)	Loop-Linked	Tyr_link	1951.98	null	1	0.0516418	-0.000872	-0.446727	sp|P69908|DCEA_ECOLI (347)(352)/sp|P69910|DCEB_ECOLI (347)(352)/	None	6	1	13	0	1	1
295	Ahp6.48676.48676.3.2.dta	3	1968.93	LKDGEDPGYTLYDLSER(9)(12)	Loop-Linked	Tyr_link	1968.92	null	1	0.0517649	0.0102	5.18051	sp|P69908|DCEA_ECOLI (390)(393)/sp|P69910|DCEB_ECOLI (390)(393)/	None	5	1	8	0	1	1
296	Ahp5.86146.86146.2.2.dta	2	1983.96	LAVGLYDGMNLDWLAYR(6)(16)	Loop-Linked	Tyr_link	1983.96	Oxidation[M](9)	1	0.0517909	-0.004132	-2.0827	sp|P0A853|TNAA_ECOLI (323)(333)/	None	4	1	8	0	1	1
297	Ahp4.58374.58374.3.3.dta	3	2423.14	YCDSVVCHINGYQGIQAALEK(1)(12)	Loop-Linked	Tyr_link	2423.11	Carbamidomethyl[C](2);Carbamidomethyl[C](7)	1	0.0551797	0.025714	10.612	sp|P0AFD1|NUOE_ECOLI (91)(102)/	None	3	1	6	0	1	1
298	Ahp6.51665.51665.2.3.dta	2	1792.88	NIFGYQYTIPTHQGR(5)(7)	Loop-Linked	Tyr_link	1792.88	null	1	0.0551838	0.001218	0.679355	sp|P0A853|TNAA_ECOLI (93)(95)/	None	5	1	11	0	1	1
299	Ahp5.91962.91962.2.0.dta	2	1983.97	LAVGLYDGMNLDWLAYR(6)(16)	Loop-Linked	Tyr_link	1983.96	Oxidation[M](9)	1	0.059057	0.005631	2.83826	sp|P0A853|TNAA_ECOLI (323)(333)/	None	4	1	10	0	1	1
300	Ahp4.87464.87464.4.4.dta	4	3753.79	AAGYELGKDITLAMDCAASEFYKDGKYVLAGEGNK(22)(27)	Loop-Linked	Tyr_link	3753.78	Carbamidomethyl[C](16)	1	0.0592128	0.012549	3.34303	sp|P0A6P9|ENO_ECOLI (253)(258)/	None	3	1	26	0	1	1
301	Ahp2.13273.13273.2.1.dta	2	1261.52	AYYDTDDATTK(2)(3)	Loop-Linked	Tyr_link	1261.52	null	1	0.0597144	-0.005888	-4.66738	sp|P09127|HEMX_ECOLI (316)(317)/	None	2	1	8	0	1	1
302	Ahp2.57932.57932.2.1.dta	2	1298.62	ISGDYAYGWLR(5)(7)	Loop-Linked	Tyr_link	1298.62	null	1	0.0597773	0.000637	0.490522	sp|P07012|RF2_ECOLI (187)(189)/	None	2	1	8	0	1	1
303	Ahp1.62491.62491.2.2.dta	2	1711.83	LPGLYYIETDSTGER(5)(6)	Loop-Linked	Tyr_link	1711.82	null	1	0.0611291	0.009282	5.42231	sp|P37647|KDGK_ECOLI (88)(89)/	None	1	1	14	0	1	1
304	Ahp2.78144.78144.2.0.dta	2	1951.97	VQNASYQVAAYLADEIAK(6)(11)	Loop-Linked	Tyr_link	1951.98	null	1	0.0620929	-0.00237	-1.21415	sp|P69908|DCEA_ECOLI (347)(352)/sp|P69910|DCEB_ECOLI (347)(352)/	None	2	1	11	0	1	1
305	Ahp7.54703.54703.3.0.dta	3	2215.05	GQYGHVVIDMYPLEPGSNPK(3)(11)	Loop-Linked	Tyr_link	2215.05	Oxidation[M](10)	1	0.0627054	0.00071	0.320535	sp|P0A6M8|EFG_ECOLI (515)(523)/	None	6	1	16	0	1	1
306	Ahp7.54666.54666.2.3.dta	2	2215.05	GQYGHVVIDMYPLEPGSNPK(3)(11)	Loop-Linked	Tyr_link	2215.05	Oxidation[M](10)	1	0.0649884	0.002559	1.15528	sp|P0A6M8|EFG_ECOLI (515)(523)/	None	6	1	12	0	1	1
307	Ahp4.73177.73177.2.3.dta	2	1796.95	LVAVGNTFVYPIAGYSK(10)(15)	Loop-Linked	Tyr_link	1796.96	null	1	0.0652234	-0.009517	-5.29617	sp|P28635|METQ_ECOLI (112)(117)/	None	3	1	7	0	1	1
308	Ahp6.74625.74625.2.2.dta	2	1951.99	VQNASYQVAAYLADEIAK(6)(11)	Loop-Linked	Tyr_link	1951.98	null	1	0.0658302	0.018918	9.69172	sp|P69908|DCEA_ECOLI (347)(352)/sp|P69910|DCEB_ECOLI (347)(352)/	None	5	1	10	0	1	1
309	Ahp1.54224.54224.2.3.dta	2	1343.7	YAGALVLGQYYK(10)(11)	Loop-Linked	Tyr_link	1343.7	null	1	0.0667636	0.000365	0.271638	sp|P0ADV7|MLAC_ECOLI (81)(82)/	None	1	1	8	0	1	1
310	Ahp6.32482.32482.2.2.dta	2	1831.94	EKINPAGAPTYVPGEYK(11)(16)	Loop-Linked	Tyr_link	1831.92	null	1	0.0680117	0.013895	7.58493	sp|P0A850|TIG_ECOLI (92)(97)/	None	5	1	9	0	1	1
311	Ahp1.58033.58033.3.2.dta	3	2242.04	MENRLPGLYYIETDSTGER(9)(10)	Loop-Linked	Tyr_link	2242.04	null	1	0.0682931	-0.006513	-2.90494	sp|P37647|KDGK_ECOLI (88)(89)/	None	1	1	20	0	1	1
312	Ahp4.54592.54592.2.0.dta	2	1501.76	LLAQYYVDLMMK(5)(6)	Loop-Linked	Tyr_link	1501.74	Oxidation[M](10)	1	0.0683956	0.01286	8.56338	sp|P0AEC3|ARCB_ECOLI (10)(11)/	None	3	1	5	0	1	1
313	Ahp4.92991.92991.2.1.dta	2	1967.97	LAVGLYDGMNLDWLAYR(6)(16)	Loop-Linked	Tyr_link	1967.97	null	1	0.0692905	0.002147	1.09097	sp|P0A853|TNAA_ECOLI (323)(333)/	None	3	1	12	0	1	1
314	Ahp5.80245.80245.3.0.dta	3	3336.48	GGDGNYGYNAATEEYGNMIDMGILDPTKVTR(8)(15)	Loop-Linked	Tyr_link	3336.48	Oxidation[M](18)	1	0.0764689	0.003767	1.12904	sp|P0A6F5|CH60_ECOLI (478)(485)/	None	4	1	26	0	1	1
315	Ahp1.40243.40243.3.1.dta	3	1619.75	ETYKYADMLAMSAK(3)(5)	Loop-Linked	Tyr_link	1619.74	null	1	0.0775414	0.007106	4.38711	sp|P0A853|TNAA_ECOLI (258)(260)/	None	1	1	10	0	1	1
316	Ahp4.76535.76535.3.4.dta	3	1951.98	VQNASYQVAAYLADEIAK(6)(11)	Loop-Linked	Tyr_link	1951.98	null	1	0.0779099	0.009461	4.84688	sp|P69908|DCEA_ECOLI (347)(352)/sp|P69910|DCEB_ECOLI (347)(352)/	None	3	1	9	0	1	1
317	Ahp1.64744.64744.2.2.dta	2	1983.89	NNTAPAPWTYDNIAYMK(10)(15)	Loop-Linked	Tyr_link	1983.89	Oxidation[M](16)	1	0.079478	0.002314	1.1664	sp|P07813|SYL_ECOLI (102)(107)/	None	1	1	15	0	1	1
318	Ahp4.41573.41573.2.1.dta	2	1700.83	LYVQDGVYDRFAEK(2)(8)	Loop-Linked	Tyr_link	1700.83	null	1	0.0795696	0.003183	1.87144	sp|P25526|GABD_ECOLI (296)(302)/	None	3	1	6	0	1	1
319	Ahp1.104690.104690.2.1.dta	2	2511.21	VLQADNVPYILAEMMMEGLYGR(9)(20)	Loop-Linked	Tyr_link	2511.21	null	1	0.0797308	0.004868	1.93851	sp|P77454|GLSA1_ECOLI (233)(244)/	None	1	1	13	0	1	1
320	Ahp7.77548.77548.3.0.dta	3	2817.34	ASYTMEFLKYDEAPSNVAQAVIEAR(3)(10)	Loop-Linked	Tyr_link	2817.34	Oxidation[M](5)	1	0.0799211	-0.002286	-0.811404	sp|P0A6M8|EFG_ECOLI (680)(687)/	None	6	1	13	0	1	1
321	Ahp2.75330.75330.2.2.dta	2	2444.08	EAYAADITYGTNNEYGFDYLR(3)(9)	Loop-Linked	Tyr_link	2444.07	null	1	0.0808912	0.012698	5.19544	sp|P10408|SECA_ECOLI (170)(176)/	None	2	1	13	0	1	1
322	Ahp1.89210.89210.2.2.dta	2	2246.16	ASPSLLDGIVVEYYGTPTPLR(13)(14)	Loop-Linked	Tyr_link	2246.17	null	1	0.083304	-0.011232	-5.00051	sp|P0A805|RRF_ECOLI (44)(45)/	None	1	1	16	0	1	1
323	Ahp1.42547.42547.2.1.dta	2	1673.75	LVSWYDNETGYSNK(5)(11)	Loop-Linked	Tyr_link	1673.74	null	1	0.0876094	0.002841	1.69739	sp|P0A9B2|G3P1_ECOLI (312)(318)/	None	1	1	8	0	1	1
324	Ahp5.45571.45571.2.1.dta	2	1436.7	AYDAYSFHVLPR(2)(5)	Loop-Linked	Tyr_link	1436.7	null	1	0.0876558	0.005095	3.54633	sp|P0A887|UBIE_ECOLI (183)(186)/	None	4	1	7	0	1	1
325	Ahp1.77781.77781.2.2.dta	2	1951.99	VQNASYQVAAYLADEIAK(6)(11)	Loop-Linked	Tyr_link	1951.98	null	1	0.0908046	0.014575	7.46679	sp|P69908|DCEA_ECOLI (347)(352)/sp|P69910|DCEB_ECOLI (347)(352)/	None	1	1	10	0	1	1
326	Ahp7.80240.80240.3.1.dta	3	3336.49	GGDGNYGYNAATEEYGNMIDMGILDPTKVTR(8)(15)	Loop-Linked	Tyr_link	3336.48	Oxidation[M](18)	1	0.0948495	0.009598	2.87669	sp|P0A6F5|CH60_ECOLI (478)(485)/	None	6	1	27	0	1	1
327	Ahp1.49530.49530.2.2.dta	2	1196.6	VYYDLLEQR(2)(3)	Loop-Linked	Tyr_link	1196.6	null	1	0.0957262	0.00207	1.72991	sp|P0AFG3|ODO1_ECOLI (825)(826)/	None	1	1	6	0	1	1
328	Ahp1.96547.96547.3.1.dta	3	4022	LTPYLDELGFNLVGYGCTTCIGNSGPLPDPIETAIKK(4)(15)	Loop-Linked	Tyr_link	4021.99	Carbamidomethyl[C](17);Carbamidomethyl[C](20)	1	0.0959732	0.004774	1.18697	sp|P25516|ACNA_ECOLI (488)(499)/	None	1	1	21	0	1	1
329	Ahp7.75316.75316.3.3.dta	3	1951.99	VQNASYQVAAYLADEIAK(6)(11)	Loop-Linked	Tyr_link	1951.98	null	1	0.0972474	0.013517	6.92478	sp|P69908|DCEA_ECOLI (347)(352)/sp|P69910|DCEB_ECOLI (347)(352)/	None	6	1	11	0	1	1
330	Ahp6.48169.48169.3.2.dta	3	1968.91	LKDGEDPGYTLYDLSER(9)(12)	Loop-Linked	Tyr_link	1968.92	null	1	0.0986309	-0.011143	-5.65945	sp|P69908|DCEA_ECOLI (390)(393)/sp|P69910|DCEB_ECOLI (390)(393)/	None	5	1	10	0	1	1
331	Ahp7.50294.50294.2.1.dta	2	1646.75	DGGYLYTTTDIACAK(4)(6)	Loop-Linked	Tyr_link	1646.74	Carbamidomethyl[C](13)	1	0.103636	0.010793	6.55417	sp|P11875|SYR_ECOLI (311)(313)/	None	6	1	11	0	1	1
332	Ahp6.37908.37908.2.3.dta	2	1322.66	YTTYIPVQDPK(1)(4)	Loop-Linked	Tyr_link	1322.66	null	1	0.109442	-0.000174	-0.131553	sp|P0AAI3|FTSH_ECOLI (66)(69)/	None	5	1	7	0	1	1
333	Ahp1.69682.69682.2.1.dta	2	1789.83	TVPSQMYYTPQWFK(7)(8)	Loop-Linked	Tyr_link	1789.83	Oxidation[M](6)	1	0.112515	0.005926	3.31094	sp|P39407|YJJU_ECOLI (214)(215)/	None	1	1	9	0	1	1
334	Ahp7.98952.98952.3.2.dta	3	3123.54	QGVGLVVDPMSLQYLVGGSVDYTEGLEGSR(14)(22)	Loop-Linked	Tyr_link	3123.53	null	1	0.118785	0.01413	4.52373	sp|P0ACC3|ERPA_ECOLI (78)(86)/	None	6	1	23	0	1	1
335	Ahp4.53710.53710.2.0.dta	2	1501.75	LLAQYYVDLMMK(5)(6)	Loop-Linked	Tyr_link	1501.74	Oxidation[M](10)	1	0.122642	0.009523	6.3413	sp|P0AEC3|ARCB_ECOLI (10)(11)/	None	3	1	6	0	1	1
336	Ahp7.43683.43683.3.0.dta	3	1635.74	ETYKYADMLAMSAK(3)(5)	Loop-Linked	Tyr_link	1635.74	Oxidation[M](8)	1	0.124531	0.003081	1.88355	sp|P0A853|TNAA_ECOLI (258)(260)/	None	6	1	9	0	1	1
337	Ahp7.83736.83736.2.1.dta	2	2980.26	GGDGNYGYNAATEEYGNMIDMGILDPTK(8)(15)	Loop-Linked	Tyr_link	2980.26	Oxidation[M](18)	1	0.126514	-0.000804	-0.269775	sp|P0A6F5|CH60_ECOLI (478)(485)/	None	6	1	15	0	1	1
338	Ahp2.29090.29090.2.1.dta	2	1251.62	YGLNYPDAKGR(1)(5)	Loop-Linked	Tyr_link	1251.61	null	1	0.13381	0.004042	3.22944	sp|P76473|ARNT_ECOLI (483)(487)/	None	2	1	7	0	1	1
339	Ahp4.29157.29157.2.1.dta	2	842.413	YYPFVR(1)(2)	Loop-Linked	Tyr_link	842.419	null	1	0.140288	-0.005985	-7.10454	sp|P0A7E1|PYRD_ECOLI (2)(3)/	None	3	1	4	0	1	1
340	Ahp2.49976.49976.2.3.dta	2	1792.87	NIFGYQYTIPTHQGR(5)(7)	Loop-Linked	Tyr_link	1792.88	null	1	0.141782	-0.006371	-3.55351	sp|P0A853|TNAA_ECOLI (93)(95)/	None	2	1	10	0	1	1
341	Ahp2.98898.98898.3.4.dta	3	3310.74	LTGEMIGIAAGLEIPMMLIAGYYMKRIGKR(22)(23)	Loop-Linked	Tyr_link	3310.75	Oxidation[M](17)	1	0.145739	-0.015892	-4.80011	sp|P31436|SETC_ECOLI (275)(276)/	None	2	1	8	0	1	1
342	Ahp7.41016.41016.2.0.dta	2	1496.73	IEYVYQSAEQLR(3)(5)	Loop-Linked	Tyr_link	1496.74	null	1	0.149499	-0.0093	-6.21351	sp|P19926|AGP_ECOLI (361)(363)/	None	6	1	10	0	1	1
343	Ahp5.86524.86524.2.0.dta	2	2246.16	ASPSLLDGIVVEYYGTPTPLR(13)(14)	Loop-Linked	Tyr_link	2246.17	null	1	0.155004	-0.01409	-6.2729	sp|P0A805|RRF_ECOLI (44)(45)/	None	4	1	22	0	1	1
344	Ahp6.53428.53428.2.0.dta	2	1501.76	LLAQYYVDLMMK(5)(6)	Loop-Linked	Tyr_link	1501.74	Oxidation[M](10)	1	0.155474	0.013257	8.82774	sp|P0AEC3|ARCB_ECOLI (10)(11)/	None	5	1	8	0	1	1
345	Ahp5.77439.77439.2.3.dta	2	1951.97	VQNASYQVAAYLADEIAK(6)(11)	Loop-Linked	Tyr_link	1951.98	null	1	0.156555	-0.00238	-1.21928	sp|P69908|DCEA_ECOLI (347)(352)/sp|P69910|DCEB_ECOLI (347)(352)/	None	4	1	11	0	1	1
346	Ahp4.61263.61263.3.1.dta	3	2204.13	VVYAQSALGAYSSVHNIIADK(3)(11)	Loop-Linked	Tyr_link	2204.14	null	1	0.156812	-0.008906	-4.04059	sp|P28304|QOR1_ECOLI (87)(95)/	None	3	1	11	0	1	1
347	Ahp4.55604.55604.2.3.dta	2	2215.05	GQYGHVVIDMYPLEPGSNPK(3)(11)	Loop-Linked	Tyr_link	2215.05	Oxidation[M](10)	1	0.157411	0.005845	2.63877	sp|P0A6M8|EFG_ECOLI (515)(523)/	None	3	1	10	0	1	1
348	Ahp7.60307.60307.2.2.dta	2	1711.83	LPGLYYIETDSTGER(5)(6)	Loop-Linked	Tyr_link	1711.82	null	1	0.165753	0.009601	5.60866	sp|P37647|KDGK_ECOLI (88)(89)/	None	6	1	11	0	1	1
349	Ahp6.19918.19918.2.2.dta	2	1284.66	DQTYLYVEKK(4)(6)	Loop-Linked	Tyr_link	1284.65	null	1	0.166429	0.012559	9.77623	sp|P0AB43|YCGL_ECOLI (26)(28)/	None	5	1	7	0	1	1
350	Ahp1.50557.50557.2.1.dta	2	1126.55	GSGPYFYLPK(5)(7)	Loop-Linked	Tyr_link	1126.56	null	1	0.174093	-0.003698	-3.28257	sp|P08997|MASY_ECOLI (210)(212)/	None	1	1	8	0	1	1
351	Ahp1.57963.57963.2.4.dta	2	2026.99	LVEYHQMTAPLIGYYSK(14)(15)	Loop-Linked	Tyr_link	2026.99	Oxidation[M](7)	1	0.174691	-0.002195	-1.08288	sp|P69441|KAD_ECOLI (181)(182)/	None	1	1	8	0	1	1
352	Ahp7.60233.60233.2.3.dta	2	1711.83	LPGLYYIETDSTGER(5)(6)	Loop-Linked	Tyr_link	1711.82	null	1	0.174717	0.011802	6.89443	sp|P37647|KDGK_ECOLI (88)(89)/	None	6	1	12	0	1	1
353	Ahp4.76665.76665.2.1.dta	2	1951.98	VQNASYQVAAYLADEIAK(6)(11)	Loop-Linked	Tyr_link	1951.98	null	1	0.182305	0.009534	4.88428	sp|P69908|DCEA_ECOLI (347)(352)/sp|P69910|DCEB_ECOLI (347)(352)/	None	3	1	10	0	1	1
354	Ahp5.55703.55703.3.2.dta	3	3025.42	SGKYDTIICNYPNGDMVGHTGVMEAAVK(4)(11)	Loop-Linked	Tyr_link	3025.39	Carbamidomethyl[C](9)	1	0.18364	0.033707	11.1414	sp|P37689|GPMI_ECOLI (392)(399)/	None	4	1	21	0	1	1
355	Ahp2.91577.91577.2.1.dta	2	2647.32	YLNFNQLSQYTEKADGVIFQTAV(1)(10)	Loop-Linked	Tyr_link	2647.3	null	1	0.185437	0.015529	5.86597	sp|P36683|ACNB_ECOLI (843)(852)/	None	2	1	9	0	1	1
356	Ahp2.42760.42760.2.1.dta	2	1673.75	LVSWYDNETGYSNK(5)(11)	Loop-Linked	Tyr_link	1673.74	null	1	0.185613	0.003623	2.16461	sp|P0A9B2|G3P1_ECOLI (312)(318)/	None	2	1	8	0	1	1
357	Ahp5.62751.62751.2.1.dta	2	1026.49	YYVEVEAR(1)(2)	Loop-Linked	Tyr_link	1026.49	null	1	0.190684	0.00187	1.82174	sp|P76524|YPDF_ECOLI (55)(56)/	None	4	1	5	0	1	1
358	Ahp4.50437.50437.2.2.dta	2	1884.94	MLYVIYAQDKADSLEK(3)(6)	Loop-Linked	Tyr_link	1884.94	null	1	0.193004	-0.000381	-0.202128	sp|P0AB55|YCII_ECOLI (3)(6)/	None	3	1	11	0	1	1
359	Ahp4.41963.41963.2.1.dta	2	1673.75	LVSWYDNETGYSNK(5)(11)	Loop-Linked	Tyr_link	1673.74	null	1	0.197838	0.004645	2.77522	sp|P0A9B2|G3P1_ECOLI (312)(318)/	None	3	1	7	0	1	1
360	Ahp2.75721.75721.2.0.dta	2	1299.67	VALYGIDYLMK(4)(8)	Loop-Linked	Tyr_link	1299.66	Oxidation[M](10)	1	0.216857	0.001537	1.18261	sp|P09373|PFLB_ECOLI (188)(192)/	None	2	1	7	0	1	1
361	Ahp2.96496.96496.4.3.dta	4	4022	LTPYLDELGFNLVGYGCTTCIGNSGPLPDPIETAIKK(4)(15)	Loop-Linked	Tyr_link	4021.99	Carbamidomethyl[C](17);Carbamidomethyl[C](20)	1	0.216862	0.005757	1.43138	sp|P25516|ACNA_ECOLI (488)(499)/	None	2	1	19	0	1	1
362	Ahp1.86425.86425.3.0.dta	3	3685.79	INTVESPFAEYSSLDELFQETYKHEQLITQK(11)(22)	Loop-Linked	Tyr_link	3685.79	null	1	0.218075	0.003149	0.854362	sp|P0A998|FTNA_ECOLI (80)(91)/	None	1	1	26	0	1	1
363	Ahp5.54427.54427.2.0.dta	2	1501.76	LLAQYYVDLMMK(5)(6)	Loop-Linked	Tyr_link	1501.74	Oxidation[M](10)	1	0.224325	0.01347	8.96958	sp|P0AEC3|ARCB_ECOLI (10)(11)/	None	4	1	6	0	1	1
364	Ahp1.44772.44772.2.4.dta	2	1447.71	IYYITADSYAAAK(2)(3)	Loop-Linked	Tyr_link	1447.71	null	1	0.247673	0.004966	3.43024	sp|P0A6Z3|HTPG_ECOLI (431)(432)/	None	1	1	8	0	1	1
365	Ahp5.62707.62707.2.0.dta	2	1026.49	YYVEVEAR(1)(2)	Loop-Linked	Tyr_link	1026.49	null	1	0.248829	0.002045	1.99223	sp|P76524|YPDF_ECOLI (55)(56)/	None	4	1	4	0	1	1
366	Ahp6.72049.72049.2.0.dta	2	1910.95	AGVSVAQAQYDLMLAGYR(10)(17)	Loop-Linked	Tyr_link	1910.94	null	1	0.255791	0.010528	5.50932	sp|P75777|YBHG_ECOLI (98)(105)/	None	5	1	10	0	1	1
367	Ahp4.93002.93002.2.1.dta	2	1967.97	LAVGLYDGMNLDWLAYR(6)(16)	Loop-Linked	Tyr_link	1967.97	null	1	0.257413	0.002147	1.09097	sp|P0A853|TNAA_ECOLI (323)(333)/	None	3	1	11	0	1	1
368	Ahp1.94286.94286.2.2.dta	2	1967.97	LAVGLYDGMNLDWLAYR(6)(16)	Loop-Linked	Tyr_link	1967.97	null	1	0.261254	0.000397	0.201731	sp|P0A853|TNAA_ECOLI (323)(333)/	None	1	1	9	0	1	1
369	Ahp5.81172.81172.2.0.dta	2	2517.23	VSGGSYEYFEGMGLPELISEVKK(6)(8)	Loop-Linked	Tyr_link	2517.22	null	1	0.261501	0.007101	2.82097	sp|P23847|DPPA_ECOLI (140)(142)/	None	4	1	12	0	1	1
370	Ahp7.54659.54659.3.1.dta	3	2215.05	GQYGHVVIDMYPLEPGSNPK(3)(11)	Loop-Linked	Tyr_link	2215.05	Oxidation[M](10)	1	0.263301	0.000191	0.086228	sp|P0A6M8|EFG_ECOLI (515)(523)/	None	6	1	10	0	1	1
371	Ahp6.68061.68061.3.0.dta	3	2451.18	AYIDYVGSWGPMVLGHNHPAIR(2)(5)	Loop-Linked	Tyr_link	2451.2	null	1	0.27375	-0.017857	-7.285	sp|P23893|GSA_ECOLI (52)(55)/	None	5	1	16	0	1	1
372	Ahp1.86411.86411.4.4.dta	4	3685.8	INTVESPFAEYSSLDELFQETYKHEQLITQK(11)(22)	Loop-Linked	Tyr_link	3685.79	null	1	0.274655	0.00721	1.95616	sp|P0A998|FTNA_ECOLI (80)(91)/	None	1	1	20	0	1	1
373	Ahp1.70034.70034.2.2.dta	2	1880.91	MADAIDAYQPDYVVLAK(8)(12)	Loop-Linked	Tyr_link	1880.91	null	1	0.275542	0.000236	0.125471	sp|P37051|PURU_ECOLI (159)(163)/	None	1	1	11	0	1	1
374	Ahp1.55656.55656.2.0.dta	2	1501.75	LLAQYYVDLMMK(5)(6)	Loop-Linked	Tyr_link	1501.74	Oxidation[M](10)	1	0.276501	0.009794	6.52176	sp|P0AEC3|ARCB_ECOLI (10)(11)/	None	1	1	7	0	1	1
375	Ahp7.26840.26840.3.1.dta	3	1488.79	EFSKLDYYGLKK(7)(8)	Loop-Linked	Tyr_link	1488.77	null	1	0.282583	0.017305	11.6237	sp|P13029|KATG_ECOLI (71)(72)/	None	6	1	9	0	1	1
376	Ahp5.82324.82324.3.1.dta	3	2964.25	GGDGNYGYNAATEEYGNMIDMGILDPTK(6)(8)	Loop-Linked	Tyr_link	2964.27	null	1	0.282649	-0.012941	-4.36567	sp|P0A6F5|CH60_ECOLI (476)(478)/	None	4	1	14	0	1	1
377	Ahp7.96354.96354.4.3.dta	4	5613.66	GMPLYEHIAELNGTPGKYSMPVPMMNIINGGEHADNNVDIQEFMIQPVGAK(5)(18)	Loop-Linked	Tyr_link	5613.62	Oxidation[M](2);Oxidation[M](20);Oxidation[M](25)	1	0.286774	0.037738	6.72257	sp|P0A6P9|ENO_ECOLI (131)(144)/	None	6	1	19	0	1	1
378	Ahp4.90521.90521.2.3.dta	2	2441.19	TISYNLPVYNAFGMIEQEIPK(4)(9)	Loop-Linked	Tyr_link	2441.21	Oxidation[M](14)	1	0.287331	-0.018538	-7.59379	sp|P36659|CBPA_ECOLI (141)(146)/	None	3	1	15	0	1	1
379	Ahp6.84730.84730.3.0.dta	3	3685.8	INTVESPFAEYSSLDELFQETYKHEQLITQK(11)(22)	Loop-Linked	Tyr_link	3685.79	null	1	0.288927	0.010457	2.83711	sp|P0A998|FTNA_ECOLI (80)(91)/	None	5	1	18	0	1	1
380	Ahp7.47912.47912.2.3.dta	2	1196.6	VYYDLLEQR(2)(3)	Loop-Linked	Tyr_link	1196.6	null	1	0.289214	0.002552	2.13272	sp|P0AFG3|ODO1_ECOLI (825)(826)/	None	6	1	6	0	1	1
381	Ahp7.73469.73469.3.3.dta	3	2401.16	YAAQVSIVTSSLQYENDDLMR(1)(14)	Loop-Linked	Tyr_link	2401.13	null	1	0.290441	0.027559	11.4775	sp|P42632|TDCE_ECOLI (391)(404)/	None	6	1	7	0	1	1
382	Ahp6.29075.29075.2.1.dta	2	842.413	YYPFVR(1)(2)	Loop-Linked	Tyr_link	842.419	null	1	0.290475	-0.006267	-7.43929	sp|P0A7E1|PYRD_ECOLI (2)(3)/	None	5	1	4	0	1	1
383	Ahp7.43523.43523.2.2.dta	2	1635.74	ETYKYADMLAMSAK(3)(5)	Loop-Linked	Tyr_link	1635.74	Oxidation[M](8)	1	0.293565	0.003838	2.34634	sp|P0A853|TNAA_ECOLI (258)(260)/	None	6	1	12	0	1	1
384	Ahp1.70244.70244.2.2.dta	2	1700.83	EIPFLYASSAATYGGR(6)(13)	Loop-Linked	Tyr_link	1700.83	null	1	0.293801	0.000175	0.102891	sp|P67910|HLDD_ECOLI (113)(120)/	None	1	1	8	0	1	1
385	Ahp7.49995.49995.2.1.dta	2	1452.69	LGVVAMGYGDGYPR(8)(12)	Loop-Linked	Tyr_link	1452.69	null	1	0.294009	-0.004981	-3.4288	sp|P0A6B4|ALR1_ECOLI (274)(278)/	None	6	1	11	0	1	1
386	Ahp1.21930.21930.2.4.dta	2	994.493	YYDPLLGR(1)(2)	Loop-Linked	Tyr_link	994.499	null	1	0.298454	-0.005818	-5.85018	sp|P32109|YIBJ_ECOLI (114)(115)/	None	1	1	4	0	1	1
387	Ahp6.49334.49334.3.4.dta	3	1792.87	NIFGYQYTIPTHQGR(5)(7)	Loop-Linked	Tyr_link	1792.88	null	1	0.301817	-0.008284	-4.62051	sp|P0A853|TNAA_ECOLI (93)(95)/	None	5	1	10	0	1	1
388	Ahp7.77197.77197.2.1.dta	2	1951.99	VQNASYQVAAYLADEIAK(6)(11)	Loop-Linked	Tyr_link	1951.98	null	1	0.305371	0.014451	7.40327	sp|P69908|DCEA_ECOLI (347)(352)/sp|P69910|DCEB_ECOLI (347)(352)/	None	6	1	12	0	1	1
389	Ahp5.56329.56329.3.2.dta	3	2242.05	MENRLPGLYYIETDSTGER(9)(10)	Loop-Linked	Tyr_link	2242.04	null	1	0.306443	0.001546	0.689549	sp|P37647|KDGK_ECOLI (88)(89)/	None	4	1	14	0	1	1
390	Ahp6.92810.92810.2.0.dta	2	1983.97	LAVGLYDGMNLDWLAYR(6)(16)	Loop-Linked	Tyr_link	1983.96	Oxidation[M](9)	1	0.311517	0.006175	3.11246	sp|P0A853|TNAA_ECOLI (323)(333)/	None	5	1	10	0	1	1
391	Ahp2.95245.95245.2.2.dta	2	2090.07	IEVPEVLRPYMNGLEYIG(10)(16)	Loop-Linked	Tyr_link	2090.06	null	1	0.311742	0.01017	4.86588	sp|P0A8L1|SYS_ECOLI (422)(428)/	None	2	1	8	0	1	1
392	Ahp7.52799.52799.2.2.dta	2	1410.62	SWDYLYEPDPK(4)(6)	Loop-Linked	Tyr_link	1410.62	null	1	0.3123	0.000905	0.641561	sp|P0ABA6|ATPG_ECOLI (206)(208)/	None	6	1	7	0	1	1
393	Ahp7.97138.97138.4.1.dta	4	5613.65	GMPLYEHIAELNGTPGKYSMPVPMMNIINGGEHADNNVDIQEFMIQPVGAK(5)(18)	Loop-Linked	Tyr_link	5613.62	Oxidation[M](2);Oxidation[M](20);Oxidation[M](25)	1	0.323308	0.026175	4.66276	sp|P0A6P9|ENO_ECOLI (131)(144)/	None	6	1	16	0	1	1
394	Ahp1.75732.75732.2.0.dta	2	1299.67	VALYGIDYLMK(4)(8)	Loop-Linked	Tyr_link	1299.66	Oxidation[M](10)	1	0.331406	0.001699	1.30726	sp|P09373|PFLB_ECOLI (188)(192)/	None	1	1	7	0	1	1
395	Ahp2.99318.99318.3.1.dta	3	3523.79	LYYYPPGENIVQVYPIGIGLQGLETPVMETR(3)(4)	Loop-Linked	Tyr_link	3523.78	Oxidation[M](28)	1	0.334034	0.01057	2.99962	sp|P76193|YNHG_ECOLI (109)(110)/	None	2	1	15	0	1	1
396	Ahp1.69671.69671.2.2.dta	2	1414.71	LSPYYDFISVGR(4)(5)	Loop-Linked	Tyr_link	1414.7	null	1	0.340766	0.014418	10.1916	sp|P0AFX9|RSEB_ECOLI (125)(126)/	None	1	1	8	0	1	1
397	Ahp7.57802.57802.2.1.dta	2	1404.68	AIFDKYYDLMK(6)(7)	Loop-Linked	Tyr_link	1404.69	null	1	0.346287	-0.005772	-4.1091	sp|P0ABQ2|GARR_ECOLI (146)(147)/	None	6	1	8	0	1	1
398	Ahp2.101378.101378.3.1.dta	3	2670.29	RSDIEIVAINDLLDADYMAYMLK(17)(20)	Loop-Linked	Tyr_link	2670.32	null	1	0.349292	-0.022104	-8.27767	sp|P0A9B2|G3P1_ECOLI (40)(43)/	None	2	1	15	0	1	1
399	Ahp1.50560.50560.2.1.dta	2	1126.55	GSGPYFYLPK(5)(7)	Loop-Linked	Tyr_link	1126.56	null	1	0.359305	-0.003698	-3.28257	sp|P08997|MASY_ECOLI (210)(212)/	None	1	1	5	0	1	1
400	Ahp6.13990.13990.2.2.dta	2	999.484	VVYGGYDTK(3)(6)	Loop-Linked	Tyr_link	999.478	null	1	0.359513	0.005895	5.89808	sp|P61320|LOLB_ECOLI (173)(176)/	None	5	1	6	0	1	1
401	Ahp1.43425.43425.2.0.dta	2	2015.88	AQGNMPAYGYTPPYTDGAK(8)(10)	Loop-Linked	Tyr_link	2015.88	Oxidation[M](5)	1	0.361945	-0.000541	-0.268369	sp|P23843|OPPA_ECOLI (341)(343)/	None	1	1	13	0	1	1
402	Ahp7.47801.47801.3.2.dta	3	2103.97	TPAGRFYHDYYGENLFR(10)(11)	Loop-Linked	Tyr_link	2103.97	null	1	0.362723	-0.000821	-0.390215	sp|P28629|ADIA_ECOLI (180)(181)/	None	6	1	12	0	1	1
403	Ahp5.16113.16113.2.0.dta	2	1347.64	FNYYCEKVVK(3)(4)	Loop-Linked	Tyr_link	1347.64	Carbamidomethyl[C](5)	1	0.363848	-0.003742	-2.77671	sp|P76046|YCJX_ECOLI (262)(263)/	None	4	1	6	0	1	1
404	Ahp1.75738.75738.2.0.dta	2	1299.67	VALYGIDYLMK(4)(8)	Loop-Linked	Tyr_link	1299.66	Oxidation[M](10)	1	0.365307	0.001699	1.30726	sp|P09373|PFLB_ECOLI (188)(192)/	None	1	1	8	0	1	1
405	Ahp6.39669.39669.2.4.dta	2	1023.59	LLYNYLVK(3)(5)	Loop-Linked	Tyr_link	1023.59	null	1	0.366477	-4.1e-05	-0.040055	sp|P0AA84|CLSB_ECOLI (271)(273)/	None	5	1	7	0	1	1
406	Ahp6.84606.84606.3.0.dta	3	3553.8	AGASGHSISLACEEYALNLPAIETYIGHSIPVSK(15)(25)	Loop-Linked	Tyr_link	3553.76	Carbamidomethyl[C](12)	1	0.366773	0.032932	9.2668	sp|P0A8J8|RHLB_ECOLI (364)(374)/	None	5	1	18	0	1	1
407	Ahp7.98987.98987.3.2.dta	3	3123.55	QGVGLVVDPMSLQYLVGGSVDYTEGLEGSR(14)(22)	Loop-Linked	Tyr_link	3123.53	null	1	0.38028	0.014387	4.60601	sp|P0ACC3|ERPA_ECOLI (78)(86)/	None	6	1	18	0	1	1
408	Ahp7.71956.71956.2.1.dta	2	1796.95	LVAVGNTFVYPIAGYSK(10)(15)	Loop-Linked	Tyr_link	1796.96	null	1	0.382804	-0.005838	-3.24882	sp|P28635|METQ_ECOLI (112)(117)/	None	6	1	9	0	1	1
409	Ahp1.49797.49797.3.2.dta	3	1968.93	LKDGEDPGYTLYDLSER(9)(12)	Loop-Linked	Tyr_link	1968.92	null	1	0.385789	0.013483	6.84792	sp|P69908|DCEA_ECOLI (390)(393)/sp|P69910|DCEB_ECOLI (390)(393)/	None	1	1	8	0	1	1
410	Ahp7.47988.47988.2.2.dta	2	1792.88	NIFGYQYTIPTHQGR(5)(7)	Loop-Linked	Tyr_link	1792.88	null	1	0.391698	0.001221	0.681029	sp|P0A853|TNAA_ECOLI (93)(95)/	None	6	1	10	0	1	1
411	Ahp5.93095.93095.2.2.dta	2	2496.16	QEYTSLLYIPSQAPWDMWNR(3)(8)	Loop-Linked	Tyr_link	2496.16	null	1	0.392133	-0.004871	-1.95139	sp|P0A6Z3|HTPG_ECOLI (274)(279)/	None	4	1	11	0	1	1
412	Ahp7.82324.82324.3.1.dta	3	2964.26	GGDGNYGYNAATEEYGNMIDMGILDPTK(6)(8)	Loop-Linked	Tyr_link	2964.27	null	1	0.397428	-0.006723	-2.26802	sp|P0A6F5|CH60_ECOLI (476)(478)/	None	6	1	12	0	1	1
413	Ahp7.45795.45795.2.1.dta	2	1436.71	AYDAYSFHVLPR(2)(5)	Loop-Linked	Tyr_link	1436.7	null	1	0.401138	0.012422	8.64623	sp|P0A887|UBIE_ECOLI (183)(186)/	None	6	1	7	0	1	1
414	Ahp7.65519.65519.2.3.dta	2	1673.76	GYYPSYVLNEWER(2)(3)	Loop-Linked	Tyr_link	1673.76	null	1	0.407852	0.001948	1.16385	sp|Q46829|BGLA_ECOLI (278)(279)/	None	6	1	8	0	1	1
415	Ahp7.60108.60108.2.2.dta	2	1710.85	YYGPASQVVPEFVEK(1)(2)	Loop-Linked	Tyr_link	1710.84	null	1	0.410659	0.01242	7.2596	sp|P75960|NPD_ECOLI (254)(255)/	None	6	1	10	0	1	1
416	Ahp7.28440.28440.2.1.dta	2	842.414	YYPFVR(1)(2)	Loop-Linked	Tyr_link	842.419	null	1	0.411617	-0.005628	-6.68076	sp|P0A7E1|PYRD_ECOLI (2)(3)/	None	6	1	3	0	1	1
417	Ahp1.31584.31584.2.1.dta	2	1285.62	YYQYQLPGAGK(1)(2)	Loop-Linked	Tyr_link	1285.62	null	1	0.413083	0.00182	1.41566	sp|P77375|YDHX_ECOLI (195)(196)/	None	1	1	4	0	1	1
418	Ahp7.79003.79003.2.3.dta	2	1951.99	VQNASYQVAAYLADEIAK(6)(11)	Loop-Linked	Tyr_link	1951.98	null	1	0.415494	0.015436	7.90789	sp|P69908|DCEA_ECOLI (347)(352)/sp|P69910|DCEB_ECOLI (347)(352)/	None	6	1	10	0	1	1
419	Ahp1.85724.85724.2.1.dta	2	2256.07	YNGILNQMGMTADQYAQALR(1)(15)	Loop-Linked	Tyr_link	2256.05	null	1	0.416753	0.017518	7.76489	sp|P0ADY1|PPID_ECOLI (138)(152)/	None	1	1	5	0	1	1
420	Ahp7.76654.76654.2.1.dta	2	1951.98	VQNASYQVAAYLADEIAK(6)(11)	Loop-Linked	Tyr_link	1951.98	null	1	0.416926	0.009584	4.9099	sp|P69908|DCEA_ECOLI (347)(352)/sp|P69910|DCEB_ECOLI (347)(352)/	None	6	1	10	0	1	1
421	Ahp7.43579.43579.2.0.dta	2	1635.74	ETYKYADMLAMSAK(3)(5)	Loop-Linked	Tyr_link	1635.74	Oxidation[M](8)	1	0.420572	0.004681	2.8617	sp|P0A853|TNAA_ECOLI (258)(260)/	None	6	1	9	0	1	1
422	Ahp6.88737.88737.3.0.dta	3	2752.29	YAGMTTLEAGGITGEYLMLTYANDAK(1)(16)	Loop-Linked	Tyr_link	2752.28	null	1	0.436866	0.005299	1.92531	sp|P30958|MFD_ECOLI (493)(508)/	None	5	1	10	0	1	1
423	Ahp1.75759.75759.2.0.dta	2	1299.67	VALYGIDYLMK(4)(8)	Loop-Linked	Tyr_link	1299.66	Oxidation[M](10)	1	0.43871	0.001737	1.3365	sp|P09373|PFLB_ECOLI (188)(192)/	None	1	1	8	0	1	1
424	Ahp2.82607.82607.3.1.dta	3	3336.48	GGDGNYGYNAATEEYGNMIDMGILDPTKVTR(8)(15)	Loop-Linked	Tyr_link	3336.48	Oxidation[M](18)	1	0.438984	0.001194	0.357862	sp|P0A6F5|CH60_ECOLI (478)(485)/	None	2	1	22	0	1	1
425	Ahp6.78245.78245.5.2.dta	5	4275.06	NAIISPDYYYVLTVAGQSNAMAYGEGLPLPDREDAPHPR(8)(9)	Loop-Linked	Tyr_link	4275.05	Oxidation[M](21)	1	0.440383	0.012387	2.89751	sp|P39370|NANS_ECOLI (9)(10)/	None	5	1	12	0	1	1
426	Ahp4.90988.90988.2.3.dta	2	2110.04	QCEYAAADVWYLLPITAK(4)(11)	Loop-Linked	Tyr_link	2110.03	Carbamidomethyl[C](2)	1	0.440534	0.007385	3.49995	sp|P09155|RND_ECOLI (151)(158)/	None	3	1	8	0	1	1
427	Ahp4.96536.96536.2.2.dta	2	2054.98	YFYVWLDAPIGYMGSFK(1)(3)	Loop-Linked	Tyr_link	2054.97	null	1	0.444714	0.008139	3.96064	sp|P00959|SYM_ECOLI (250)(252)/	None	3	1	8	0	1	1
428	Ahp4.68589.68589.2.1.dta	2	1789.83	TVPSQMYYTPQWFK(7)(8)	Loop-Linked	Tyr_link	1789.83	Oxidation[M](6)	1	0.452167	0.002702	1.50964	sp|P39407|YJJU_ECOLI (214)(215)/	None	3	1	11	0	1	1
429	Ahp7.48091.48091.3.2.dta	3	1968.93	LKDGEDPGYTLYDLSER(9)(12)	Loop-Linked	Tyr_link	1968.92	null	1	0.457963	0.013659	6.93731	sp|P69908|DCEA_ECOLI (390)(393)/sp|P69910|DCEB_ECOLI (390)(393)/	None	6	1	8	0	1	1
430	Ahp7.97512.97512.2.3.dta	2	2411.26	QALTEQGYYLQLPPPPEDLLK(8)(9)	Loop-Linked	Tyr_link	2411.25	null	1	0.45948	0.005518	2.28844	sp|P0AB43|YCGL_ECOLI (80)(81)/	None	6	1	8	0	1	1
431	Ahp7.52587.52587.2.1.dta	2	1410.62	SWDYLYEPDPK(4)(6)	Loop-Linked	Tyr_link	1410.62	null	1	0.461466	0.002189	1.5518	sp|P0ABA6|ATPG_ECOLI (206)(208)/	None	6	1	7	0	1	1
432	Ahp7.52817.52817.2.2.dta	2	1792.89	NIFGYQYTIPTHQGR(5)(7)	Loop-Linked	Tyr_link	1792.88	null	1	0.467118	0.017101	9.5383	sp|P0A853|TNAA_ECOLI (93)(95)/	None	6	1	10	0	1	1
433	Ahp4.67461.67461.2.1.dta	2	1645.81	VASYYPVTMFSQVR(4)(5)	Loop-Linked	Tyr_link	1645.8	null	1	0.476697	0.006454	3.92149	sp|P24228|DACB_ECOLI (195)(196)/	None	3	1	9	0	1	1
434	Ahp1.65348.65348.2.2.dta	2	1249.53	YDYGQYTWR(1)(3)	Loop-Linked	Tyr_link	1249.53	null	1	0.477341	0.001259	1.00758	sp|P0AF32|NARV_ECOLI (29)(31)/sp|P11350|NARI_ECOLI (28)(30)/	None	1	1	4	0	1	1
435	Ahp1.50501.50501.3.2.dta	3	1792.86	NIFGYQYTIPTHQGR(5)(7)	Loop-Linked	Tyr_link	1792.88	null	1	0.477889	-0.012571	-7.01164	sp|P0A853|TNAA_ECOLI (93)(95)/	None	1	1	11	0	1	1
436	Ahp7.68268.68268.2.2.dta	2	1700.84	EIPFLYASSAATYGGR(6)(13)	Loop-Linked	Tyr_link	1700.83	null	1	0.485889	0.007728	4.54367	sp|P67910|HLDD_ECOLI (113)(120)/	None	6	1	7	0	1	1
437	Ahp7.95616.95616.2.0.dta	2	2441.2	TISYNLPVYNAFGMIEQEIPK(4)(9)	Loop-Linked	Tyr_link	2441.21	Oxidation[M](14)	1	0.487338	-0.002503	-1.02531	sp|P36659|CBPA_ECOLI (141)(146)/	None	6	1	10	0	1	1
438	Ahp7.48704.48704.3.4.dta	3	1792.86	NIFGYQYTIPTHQGR(5)(7)	Loop-Linked	Tyr_link	1792.88	null	1	0.487995	-0.012034	-6.71212	sp|P0A853|TNAA_ECOLI (93)(95)/	None	6	1	9	0	1	1
439	Ahp7.63623.63623.2.1.dta	2	1973.87	LPTGVGYDWTGMSYQER(7)(14)	Loop-Linked	Tyr_link	1973.87	Oxidation[M](12)	1	0.493869	0.000389	0.197075	sp|P31224|ACRB_ECOLI (857)(864)/	None	6	1	17	0	1	1
440	Ahp1.104704.104704.2.3.dta	2	2021.96	FDIAGSPLTTSYQFYGTR(12)(15)	Loop-Linked	Tyr_link	2021.96	null	1	0.494811	-0.003837	-1.89766	sp|P75733|CHIP_ECOLI (269)(272)/	None	1	1	12	0	1	1
441	Ahp4.74548.74548.2.0.dta	2	1299.67	VALYGIDYLMK(4)(8)	Loop-Linked	Tyr_link	1299.66	Oxidation[M](10)	1	0.497989	0.001418	1.09105	sp|P09373|PFLB_ECOLI (188)(192)/	None	3	1	6	0	1	1
442	Ahp7.51783.51783.2.2.dta	2	1328.63	YIGAYTALMDGR(1)(5)	Loop-Linked	Tyr_link	1328.63	null	1	0.51563	0.003956	2.9775	sp|P0A6A3|ACKA_ECOLI (313)(317)/	None	6	1	7	0	1	1
443	Ahp7.31862.31862.2.2.dta	2	1831.94	EKINPAGAPTYVPGEYK(11)(16)	Loop-Linked	Tyr_link	1831.92	null	1	0.520591	0.013968	7.62478	sp|P0A850|TIG_ECOLI (92)(97)/	None	6	1	8	0	1	1
444	Ahp4.78786.78786.2.2.dta	2	1795.9	INDWASIYGVVGVGYGK(8)(15)	Loop-Linked	Tyr_link	1795.9	null	1	0.525489	-0.004263	-2.37374	sp|P0A917|OMPX_ECOLI (103)(110)/	None	3	1	9	0	1	1
445	Ahp1.33225.33225.2.1.dta	2	869.444	LDYYGLK(3)(4)	Loop-Linked	Tyr_link	869.44	null	1	0.52628	0.003275	3.76679	sp|P13029|KATG_ECOLI (71)(72)/	None	1	1	6	0	1	1
446	Ahp4.68845.68845.2.1.dta	2	1880.91	MADAIDAYQPDYVVLAK(8)(12)	Loop-Linked	Tyr_link	1880.91	null	1	0.529354	0.001093	0.581102	sp|P37051|PURU_ECOLI (159)(163)/	None	3	1	12	0	1	1
447	Ahp1.67775.67775.2.0.dta	2	1399.63	EQVAYYKEDEK(5)(6)	Loop-Linked	Tyr_link	1399.64	null	1	0.530196	-0.00367	-2.62211	sp|P0AFG8|ODP1_ECOLI (556)(557)/	None	1	1	8	0	1	1
448	Ahp1.68769.68769.2.0.dta	2	1298.62	QGEFQYPIYR(6)(9)	Loop-Linked	Tyr_link	1298.62	null	1	0.533649	0.003675	2.82993	sp|P0A935|MLTA_ECOLI (138)(141)/	None	1	1	7	0	1	1
449	Ahp7.52838.52838.2.0.dta	2	1501.75	LLAQYYVDLMMK(5)(6)	Loop-Linked	Tyr_link	1501.74	Oxidation[M](10)	1	0.547332	0.011531	7.67841	sp|P0AEC3|ARCB_ECOLI (10)(11)/	None	6	1	6	0	1	1
450	Ahp4.18207.18207.3.1.dta	3	2042.01	KSEITFYHREYGRTEK(7)(11)	Loop-Linked	Tyr_link	2042.01	null	1	0.551832	-0.003334	-1.63271	sp|P76056|INTR_ECOLI (302)(306)/	None	3	1	8	0	1	1
451	Ahp7.68298.68298.2.2.dta	2	1700.84	EIPFLYASSAATYGGR(6)(13)	Loop-Linked	Tyr_link	1700.83	null	1	0.552906	0.008278	4.86704	sp|P67910|HLDD_ECOLI (113)(120)/	None	6	1	10	0	1	1
452	Ahp4.18437.18437.2.4.dta	2	1517.7	TLNAYMDKEGYSK(5)(11)	Loop-Linked	Tyr_link	1517.69	null	1	0.555389	0.010847	7.14703	sp|P0AES6|GYRB_ECOLI (296)(302)/	None	3	1	7	0	1	1
453	Ahp1.21956.21956.2.4.dta	2	994.494	YYDPLLGR(1)(2)	Loop-Linked	Tyr_link	994.499	null	1	0.556653	-0.005704	-5.73555	sp|P32109|YIBJ_ECOLI (114)(115)/	None	1	1	4	0	1	1
454	Ahp7.70480.70480.2.2.dta	2	1818.92	LPIYLDYSATTPVDPR(4)(7)	Loop-Linked	Tyr_link	1818.93	null	1	0.558375	-0.010135	-5.57197	sp|P0A6B7|ISCS_ECOLI (6)(9)/	None	6	1	10	0	1	1
455	Ahp1.43261.43261.4.3.dta	4	4488.1	KMIMIDNYIAYTGSMNMVDPRYFKQDAGVGQWIDLMAR(8)(11)	Loop-Linked	Tyr_link	4488.1	Oxidation[M](4);Oxidation[M](17);Oxidation[M](36)	1	0.562919	0.000939	0.20922	sp|P0A6H8|CLSA_ECOLI (233)(236)/	None	1	1	17	0	1	1
456	Ahp1.50415.50415.3.2.dta	3	1792.86	NIFGYQYTIPTHQGR(5)(7)	Loop-Linked	Tyr_link	1792.88	null	1	0.564782	-0.012027	-6.70822	sp|P0A853|TNAA_ECOLI (93)(95)/	None	1	1	10	0	1	1
457	Ahp6.84635.84635.4.0.dta	4	3685.79	INTVESPFAEYSSLDELFQETYKHEQLITQK(11)(22)	Loop-Linked	Tyr_link	3685.79	null	1	0.587181	0.001526	0.414022	sp|P0A998|FTNA_ECOLI (80)(91)/	None	5	1	17	0	1	1
458	Ahp1.64696.64696.2.0.dta	2	1026.49	YYVEVEAR(1)(2)	Loop-Linked	Tyr_link	1026.49	null	1	0.593951	0.001724	1.67951	sp|P76524|YPDF_ECOLI (55)(56)/	None	1	1	4	0	1	1
459	Ahp7.96786.96786.3.3.dta	3	2314.14	YGILGVEMEAAGIYGVAAEFGAK(1)(14)	Loop-Linked	Tyr_link	2314.14	null	1	0.59511	-0.001175	-0.507748	sp|P0ABP8|DEOD_ECOLI (174)(187)/	None	6	1	7	0	1	1
460	Ahp7.43880.43880.2.2.dta	2	1097.59	AETLYYIVK(5)(6)	Loop-Linked	Tyr_link	1097.59	null	1	0.599529	0.004323	3.93864	sp|P0ACJ8|CRP_ECOLI (41)(42)/	None	6	1	6	0	1	1
461	Ahp2.62603.62603.2.4.dta	2	1710.84	YYGPASQVVPEFVEK(1)(2)	Loop-Linked	Tyr_link	1710.84	null	1	0.599583	0.005055	2.95469	sp|P75960|NPD_ECOLI (254)(255)/	None	2	1	8	0	1	1
462	Ahp2.50763.50763.3.0.dta	3	1792.86	NIFGYQYTIPTHQGR(5)(7)	Loop-Linked	Tyr_link	1792.88	null	1	0.599739	-0.012583	-7.01833	sp|P0A853|TNAA_ECOLI (93)(95)/	None	2	1	12	0	1	1
463	Ahp7.62700.62700.2.0.dta	2	1026.49	YYEELGVR(1)(2)	Loop-Linked	Tyr_link	1026.49	null	1	0.60009	0.0019	1.85097	sp|P11868|TDCD_ECOLI (163)(164)/	None	6	1	3	0	1	1
464	Ahp1.43516.43516.2.0.dta	2	2015.88	AQGNMPAYGYTPPYTDGAK(8)(10)	Loop-Linked	Tyr_link	2015.88	Oxidation[M](5)	1	0.616464	0.000393	0.194952	sp|P23843|OPPA_ECOLI (341)(343)/	None	1	1	13	0	1	1
465	Ahp7.93162.93162.3.2.dta	3	2908.5	NVLELAQQQGLQIYYQYQLQNLSR(14)(15)	Loop-Linked	Tyr_link	2908.49	null	1	0.617813	0.000678	0.23311	sp|P77182|MNMC_ECOLI (427)(428)/	None	6	1	7	0	1	1
466	Ahp1.37894.37894.2.0.dta	2	994.501	YPYVEGLR(1)(3)	Loop-Linked	Tyr_link	994.499	null	1	0.619694	0.001455	1.46305	sp|P76342|MSRP_ECOLI (202)(204)/	None	1	1	2	0	1	1
467	Ahp7.51749.51749.2.4.dta	2	1328.63	YIGAYTALMDGR(1)(5)	Loop-Linked	Tyr_link	1328.63	null	1	0.62096	0.003651	2.74794	sp|P0A6A3|ACKA_ECOLI (313)(317)/	None	6	1	6	0	1	1
468	Ahp7.77968.77968.3.3.dta	3	2335.16	AIDDHTLEVTLSEPVPYFYK(17)(19)	Loop-Linked	Tyr_link	2335.15	null	1	0.622198	0.006905	2.95698	sp|P23843|OPPA_ECOLI (180)(182)/	None	6	1	12	0	1	1
469	Ahp1.79293.79293.2.1.dta	2	1951.99	VQNASYQVAAYLADEIAK(6)(11)	Loop-Linked	Tyr_link	1951.98	null	1	0.623683	0.015006	7.68759	sp|P69908|DCEA_ECOLI (347)(352)/sp|P69910|DCEB_ECOLI (347)(352)/	None	1	1	9	0	1	1
470	Ahp1.86081.86081.2.0.dta	2	1903.9	PEATGYGLVYFTEAMLK(6)(10)	Loop-Linked	Tyr_link	1903.91	Oxidation[M](15)	1	0.628867	-0.013484	-7.08225	sp|P00370|DHE4_ECOLI (213)(217)/	None	1	1	14	0	1	1
471	Ahp1.89919.89919.3.2.dta	3	3746.78	QVPWVQPHEPPVGDIHSGYWELAKDGMYGVANR(19)(28)	Loop-Linked	Tyr_link	3746.78	Oxidation[M](27)	1	0.635403	0.003828	1.02168	sp|P0AD65|MRDA_ECOLI (511)(520)/	None	1	1	10	0	1	1
472	Ahp5.86662.86662.3.3.dta	3	2246.18	ASPSLLDGIVVEYYGTPTPLR(13)(14)	Loop-Linked	Tyr_link	2246.17	null	1	0.636413	0.009125	4.06247	sp|P0A805|RRF_ECOLI (44)(45)/	None	4	1	11	0	1	1
473	Ahp1.55668.55668.2.0.dta	2	1501.75	LLAQYYVDLMMK(5)(6)	Loop-Linked	Tyr_link	1501.74	Oxidation[M](10)	1	0.637675	0.0096	6.39257	sp|P0AEC3|ARCB_ECOLI (10)(11)/	None	1	1	6	0	1	1
474	Ahp7.87881.87881.3.0.dta	3	2752.29	YAGMTTLEAGGITGEYLMLTYANDAK(1)(16)	Loop-Linked	Tyr_link	2752.28	null	1	0.64375	0.009527	3.46149	sp|P30958|MFD_ECOLI (493)(508)/	None	6	1	9	0	1	1
475	Ahp6.88725.88725.2.0.dta	2	2752.3	YAGMTTLEAGGITGEYLMLTYANDAK(1)(16)	Loop-Linked	Tyr_link	2752.28	null	1	0.643984	0.014508	5.27126	sp|P30958|MFD_ECOLI (493)(508)/	None	5	1	9	0	1	1
476	Ahp7.47982.47982.2.3.dta	2	1196.6	VYYDLLEQR(2)(3)	Loop-Linked	Tyr_link	1196.6	null	1	0.646887	0.002385	1.99316	sp|P0AFG3|ODO1_ECOLI (825)(826)/	None	6	1	6	0	1	1
477	Ahp2.84647.84647.3.1.dta	3	2964.24	GGDGNYGYNAATEEYGNMIDMGILDPTK(6)(8)	Loop-Linked	Tyr_link	2964.27	null	1	0.647628	-0.020617	-6.95518	sp|P0A6F5|CH60_ECOLI (476)(478)/	None	2	1	12	0	1	1
478	Ahp6.74620.74620.3.1.dta	3	1951.99	VQNASYQVAAYLADEIAK(6)(11)	Loop-Linked	Tyr_link	1951.98	null	1	0.649266	0.010536	5.39761	sp|P69908|DCEA_ECOLI (347)(352)/sp|P69910|DCEB_ECOLI (347)(352)/	None	5	1	8	0	1	1
479	Ahp1.36499.36499.3.0.dta	3	1588.78	EVPADAYYGVHTLR(7)(8)	Loop-Linked	Tyr_link	1588.78	null	1	0.654758	0.004784	3.01112	sp|P0AC38|ASPA_ECOLI (22)(23)/	None	1	1	12	0	1	1
480	Ahp7.50607.50607.3.3.dta	3	2080.01	LVDLPGYGYAEVPEEMKR(7)(9)	Loop-Linked	Tyr_link	2080.01	Oxidation[M](16)	1	0.656841	0.005084	2.44422	sp|P0A6P7|ENGB_ECOLI (82)(84)/	None	6	1	13	0	1	1
481	Ahp1.73240.73240.2.1.dta	2	1144.62	YRHLPYIGK(1)(6)	Loop-Linked	Tyr_link	1144.63	null	1	0.659616	-0.009979	-8.71813	sp|P0A9M2|HPRT_ECOLI (164)(169)/	None	1	1	3	0	1	1
