# Supplementary material for: Large-Scale Qualitative and Quantitative Assessment of Dityrosine Crosslinking Omics in Response to Endogenous and Exogenous Hydrogen Peroxide in Escherichia coli
Source: Antioxidants (Basel). 2023 Mar 23;12(4):786. doi: 10.3390/antiox12040786 (PMC10135038; doi:10.3390/antiox12040786)
Supplement: Supplementary file 1 [file antioxidants-12-00786-s001.zip › TABLE S2.xlsx]

## Sheet: cross-linked_spectra
The result of pLink for E. coli MG1655/ΔAhpΔKatEΔKatG
Order	Title	Charge	Precursor_Mass	Peptide	Peptide_Type	Linker	Peptide_Mass	Modifications	Evalue	Score	Precursor_Mass_Error(Da)	Precursor_Mass_Error(ppm)	Proteins	Protein_Type	FileID	LabelID	Alpha_Matched	Beta_Matched	Alpha_Evalue	Beta_Evalue
1	threegenes3.43811.43811.3.1.dta	3	3348.49	LVSWYDNETGYSNK(11)-LVSWYDNETGYSNK(5)	Cross-Linked	Tyr_link	3348.5	null	1	0.00031525	-0.007143	-2.1332	sp|P0A9B2|G3P1_ECOLI (318)-sp|P0A9B2|G3P1_ECOLI (312)/	Inter-Protein	2	1	15	12	1	1
2	threegenes2.52612.52612.2.0.dta	2	2590.22	YVDVGATYYFNK(8)-DWYVVDATGK(3)	Cross-Linked	Tyr_link	2590.21	null	1	0.00177048	0.002573	0.993354	sp|P06996|OMPC_ECOLI (325)-sp|P0AA10|RL13_ECOLI (16)/sp|P21420|NMPC_ECOLI (323)-sp|P0AA10|RL13_ECOLI (16)/	Inter-Protein	1	1	13	8	1	1
3	threegenes2.99352.99352.4.0.dta	4	6463.29	GIEEVGPNNVPYIVATITSNSAGGQPVSLANLK(12)-STPQEIIESVEYGIYAPNFGGGQVDITSGK(12)	Cross-Linked	Tyr_link	6463.25	null	1	0.00323035	0.047433	7.33888	sp|P0A853|TNAA_ECOLI (190)-sp|P0AGG8|TLDD_ECOLI (384)/	Inter-Protein	1	1	33	17	1	1
4	threegenes3.49950.49950.4.1.dta	4	3762.79	LKDGEDPGYTLYDLSER(9)-NIFGYQYTIPTHQGR(5)	Cross-Linked	Tyr_link	3762.8	null	1	0.00464948	-0.016368	-4.34995	sp|P69908|DCEA_ECOLI (390)-sp|P0A853|TNAA_ECOLI (93)/sp|P69910|DCEB_ECOLI (390)-sp|P0A853|TNAA_ECOLI (93)/	Inter-Protein	2	1	16.5	16.5	1	1
5	threegenes3.21841.21841.3.4.dta	3	2596.24	IGSDAYNQGLSER(6)-DAGYTAVISHR(4)	Cross-Linked	Tyr_link	2596.24	null	1	0.00486496	0.001083	0.417142	sp|P0A910|OMPA_ECOLI (269)-sp|P0A6P9|ENO_ECOLI (364)/	Inter-Protein	2	1	17.5	13.5	1	1
6	threegenes3.50502.50502.3.1.dta	3	3059.49	EAEYKDWTIEQITR(4)-DGSVVVLGYTDR(9)	Cross-Linked	Tyr_link	3059.49	null	1	0.00860431	-0.006522	-2.13172	sp|P0A853|TNAA_ECOLI (245)-sp|P0A910|OMPA_ECOLI (260)/	Inter-Protein	2	1	14.5	17.5	1	1
7	threegenes3.36585.36585.4.0.dta	4	2561.33	KSGVLTGLPDAYGR(12)-SYYALAESVK(2)	Cross-Linked	Tyr_link	2561.32	null	1	0.00969685	0.001292	0.504427	sp|P09373|PFLB_ECOLI (173)-sp|P0A853|TNAA_ECOLI (80)/	Inter-Protein	2	1	15	10	1	1
8	threegenes3.49824.49824.5.0.dta	5	3762.79	LKDGEDPGYTLYDLSER(9)-NIFGYQYTIPTHQGR(5)	Cross-Linked	Tyr_link	3762.8	null	1	0.0123462	-0.009011	-2.39476	sp|P69908|DCEA_ECOLI (390)-sp|P0A853|TNAA_ECOLI (93)/sp|P69910|DCEB_ECOLI (390)-sp|P0A853|TNAA_ECOLI (93)/	Inter-Protein	2	1	12	15	1	1
9	threegenes3.43715.43715.3.0.dta	3	3422.62	WEGITRPYSAEDVVK(8)-LVSWYDNETGYSNK(5)	Cross-Linked	Tyr_link	3422.62	null	1	0.0375554	-0.000344	-0.100508	sp|P0A9G6|ACEA_ECOLI (27)-sp|P0A9B2|G3P1_ECOLI (312)/	Inter-Protein	2	1	14.5	11.5	1	1
10	threegenes3.51913.51913.3.3.dta	3	2800.3	LINDAYDSEYFATK(6)-DWYVVDATGK(3)	Cross-Linked	Tyr_link	2800.3	null	1	0.0418513	0.000938	0.334964	sp|P0A6F3|GLPK_ECOLI (328)-sp|P0AA10|RL13_ECOLI (16)/	Inter-Protein	2	1	14.5	10.5	1	1
11	threegenes3.36402.36402.3.0.dta	3	2258.12	SYYALAESVK(2)-SYYALAESVK(3)	Cross-Linked	Tyr_link	2258.12	null	1	0.0449334	-0.002494	-1.10446	sp|P0A853|TNAA_ECOLI (80)-sp|P0A853|TNAA_ECOLI (81)/	Inter-Protein	2	1	7	7	1	1
12	threegenes3.44885.44885.3.0.dta	3	1936.98	FAENAYFIK(6)-ILDWYK(5)	Cross-Linked	Tyr_link	1936.98	null	1	0.0710672	-0.004672	-2.412	sp|P0A853|TNAA_ECOLI (236)-sp|P0A870|TALB_ECOLI (186)/	Inter-Protein	2	1	12.5	8.5	1	1
13	threegenes3.43624.43624.3.0.dta	3	3348.49	LVSWYDNETGYSNK(11)-LVSWYDNETGYSNK(5)	Cross-Linked	Tyr_link	3348.5	null	1	0.0761904	-0.005823	-1.73899	sp|P0A9B2|G3P1_ECOLI (318)-sp|P0A9B2|G3P1_ECOLI (312)/	Inter-Protein	2	1	14.5	12.5	1	1
14	threegenes2.44462.44462.3.0.dta	3	3348.49	LVSWYDNETGYSNK(11)-LVSWYDNETGYSNK(5)	Cross-Linked	Tyr_link	3348.5	null	1	0.0781358	-0.006755	-2.01732	sp|P0A9B2|G3P1_ECOLI (318)-sp|P0A9B2|G3P1_ECOLI (312)/	Inter-Protein	1	1	13.5	11.5	1	1
15	threegenes3.96991.96991.4.1.dta	4	6463.29	GIEEVGPNNVPYIVATITSNSAGGQPVSLANLK(12)-STPQEIIESVEYGIYAPNFGGGQVDITSGK(15)	Cross-Linked	Tyr_link	6463.25	null	1	0.0880107	0.042038	6.50416	sp|P0A853|TNAA_ECOLI (190)-sp|P0AGG8|TLDD_ECOLI (387)/	Inter-Protein	2	1	23	14	1	1
16	threegenes3.30976.30976.3.0.dta	3	2422.16	AGYAEDEVVAVSK(3)-MYAVFQSGGK(2)	Cross-Linked	Tyr_link	2422.16	null	1	0.127372	-0.003109	-1.28357	sp|P68066|GRCA_ECOLI (38)-sp|P0AG48|RL21_ECOLI (2)/	Inter-Protein	2	1	14	7	1	1
17	threegenes4.36045.36045.3.0.dta	3	2561.32	KSGVLTGLPDAYGR(12)-SYYALAESVK(2)	Cross-Linked	Tyr_link	2561.32	null	1	0.16014	-0.001441	-0.5626	sp|P09373|PFLB_ECOLI (173)-sp|P0A853|TNAA_ECOLI (80)/	Inter-Protein	3	1	22.5	16.5	1	1
18	threegenes2.99366.99366.4.0.dta	4	6463.3	GIEEVGPNNVPYIVATITSNSAGGQPVSLANLK(12)-STPQEIIESVEYGIYAPNFGGGQVDITSGK(12)	Cross-Linked	Tyr_link	6463.25	null	1	0.17396	0.05036	7.79175	sp|P0A853|TNAA_ECOLI (190)-sp|P0AGG8|TLDD_ECOLI (384)/	Inter-Protein	1	1	28	14	1	1
19	threegenes2.93723.93723.3.0.dta	3	5549.5	QYPIVSIEDGLDESDWDGFAYQTK(2)-QYPIVSIEDGLDESDWDGFAYQTK(21)	Cross-Linked	Tyr_link	5549.5	null	1	0.183425	-0.001328	-0.239301	sp|P0A6P9|ENO_ECOLI (284)-sp|P0A6P9|ENO_ECOLI (303)/	Inter-Protein	1	1	23.5	13.5	1	1
20	threegenes3.51582.51582.2.0.dta	2	2188.07	DWYVVDATGK(3)-TAYWELVR(3)	Cross-Linked	Tyr_link	2188.07	null	1	0.185222	0.003131	1.43094	sp|P0AA10|RL13_ECOLI (16)-sp|P0C8J8|GATZ_ECOLI (267)/	Inter-Protein	2	1	9	6	1	1
21	threegenes3.49919.49919.5.0.dta	5	3762.79	LKDGEDPGYTLYDLSER(9)-NIFGYQYTIPTHQGR(7)	Cross-Linked	Tyr_link	3762.8	null	1	0.193216	-0.010711	-2.84655	sp|P69908|DCEA_ECOLI (390)-sp|P0A853|TNAA_ECOLI (95)/sp|P69910|DCEB_ECOLI (390)-sp|P0A853|TNAA_ECOLI (95)/	Inter-Protein	2	1	11.5	11.5	1	1
22	threegenes5.34740.34740.3.2.dta	3	2688.26	DGYADGWAQAGTAR(3)-ATLESIAYQTR(8)	Cross-Linked	Tyr_link	2688.26	null	1	0.196787	-0.005719	-2.12739	sp|P0AG55|RL6_ECOLI (58)-sp|P0A6F3|GLPK_ECOLI (387)/	Inter-Protein	4	1	13	15	1	1
23	threegenes4.36067.36067.4.0.dta	4	2561.32	KSGVLTGLPDAYGR(12)-SYYALAESVK(2)	Cross-Linked	Tyr_link	2561.32	null	1	0.197314	-0.000394	-0.153827	sp|P09373|PFLB_ECOLI (173)-sp|P0A853|TNAA_ECOLI (80)/	Inter-Protein	3	1	13	10	1	1
24	threegenes4.51628.51628.3.0.dta	3	2800.3	LINDAYDSEYFATK(6)-DWYVVDATGK(3)	Cross-Linked	Tyr_link	2800.3	null	1	0.23461	0.001318	0.470664	sp|P0A6F3|GLPK_ECOLI (328)-sp|P0AA10|RL13_ECOLI (16)/	Inter-Protein	3	1	17	9	1	1
25	threegenes2.107554.107554.5.0.dta	5	6844.17	NYTPYEGDESFLAGATEATTTLWDKVMEGVK(2)-NYTPYEGDESFLAGATEATTTLWDKVMEGVK(2)	Cross-Linked	Tyr_link	6844.16	null	1	0.243643	0.001807	0.264021	sp|P09373|PFLB_ECOLI (34)-sp|P09373|PFLB_ECOLI (34)/	Inter-Protein	1	1	5	5	1	1
26	threegenes3.60650.60650.3.0.dta	3	3452.61	LLAYNCSPSFNWQK(4)-LLAYNCSPSFNWQK(4)	Cross-Linked	Tyr_link	3452.62	Carbamidomethyl[C](6);Carbamidomethyl[C](23)	1	0.247606	-0.005291	-1.53246	sp|P0A9G6|ACEA_ECOLI (316)-sp|P0A9G6|ACEA_ECOLI (316)/	Inter-Protein	2	1	8	8	1	1
27	threegenes3.70000.70000.3.1.dta	3	3424.61	GISYETATFPWAASGR(4)-GISYETATFPWAASGR(4)	Cross-Linked	Tyr_link	3424.62	null	1	0.25031	-0.007646	-2.23265	sp|P0A9P0|DLDH_ECOLI (374)-sp|P0A9P0|DLDH_ECOLI (374)/	Inter-Protein	2	1	7.5	7.5	1	1
28	threegenes4.50192.50192.3.2.dta	3	3059.48	EAEYKDWTIEQITR(4)-DGSVVVLGYTDR(9)	Cross-Linked	Tyr_link	3059.49	null	1	0.251797	-0.01343	-4.38961	sp|P0A853|TNAA_ECOLI (245)-sp|P0A910|OMPA_ECOLI (260)/	Inter-Protein	3	1	16.5	17.5	1	1
29	threegenes3.36634.36634.4.0.dta	4	2561.33	KSGVLTGLPDAYGR(12)-SYYALAESVK(3)	Cross-Linked	Tyr_link	2561.32	null	1	0.270874	0.001181	0.46109	sp|P09373|PFLB_ECOLI (173)-sp|P0A853|TNAA_ECOLI (81)/	Inter-Protein	2	1	7	7	1	1
30	threegenes3.35652.35652.3.2.dta	3	2874.24	DGYADGWAQAGTAR(3)-DGYADGWAQAGTAR(3)	Cross-Linked	Tyr_link	2874.25	null	1	0.276728	-0.005929	-2.0628	sp|P0AG55|RL6_ECOLI (58)-sp|P0AG55|RL6_ECOLI (58)/	Inter-Protein	2	1	8	8	1	1
31	threegenes4.35299.35299.3.0.dta	3	2688.25	DGYADGWAQAGTAR(3)-ATLESIAYQTR(8)	Cross-Linked	Tyr_link	2688.26	null	1	0.282573	-0.010392	-3.86569	sp|P0AG55|RL6_ECOLI (58)-sp|P0A6F3|GLPK_ECOLI (387)/	Inter-Protein	3	1	13	13	1	1
32	threegenes3.43578.43578.2.0.dta	2	3348.49	LVSWYDNETGYSNK(5)-LVSWYDNETGYSNK(11)	Cross-Linked	Tyr_link	3348.5	null	1	0.29752	-0.00287	-0.857101	sp|P0A9B2|G3P1_ECOLI (312)-sp|P0A9B2|G3P1_ECOLI (318)/	Inter-Protein	2	1	9	10	1	1
33	threegenes3.35586.35586.3.0.dta	3	2874.24	DGYADGWAQAGTAR(3)-DGYADGWAQAGTAR(3)	Cross-Linked	Tyr_link	2874.25	null	1	0.302623	-0.006149	-2.13934	sp|P0AG55|RL6_ECOLI (58)-sp|P0AG55|RL6_ECOLI (58)/	Inter-Protein	2	1	8.5	8.5	1	1
34	threegenes5.35458.35458.4.0.dta	4	2561.33	KSGVLTGLPDAYGR(12)-SYYALAESVK(2)	Cross-Linked	Tyr_link	2561.32	null	1	0.304755	0.001427	0.557134	sp|P09373|PFLB_ECOLI (173)-sp|P0A853|TNAA_ECOLI (80)/	Inter-Protein	4	1	13	10	1	1
35	threegenes3.51454.51454.3.0.dta	3	2014.98	TAYWELVR(3)-DGLEDYIR(6)	Cross-Linked	Tyr_link	2014.99	null	1	0.306249	-0.001309	-0.649632	sp|P0C8J8|GATZ_ECOLI (267)-sp|P0A6F3|GLPK_ECOLI (124)/	Inter-Protein	2	1	10	10	1	1
36	threegenes3.21664.21664.3.1.dta	3	2596.24	IGSDAYNQGLSER(6)-DAGYTAVISHR(4)	Cross-Linked	Tyr_link	2596.24	null	1	0.30743	0.001267	0.488014	sp|P0A910|OMPA_ECOLI (269)-sp|P0A6P9|ENO_ECOLI (364)/	Inter-Protein	2	1	10	11	1	1
37	threegenes7.33505.33505.3.0.dta	3	2688.26	DGYADGWAQAGTAR(3)-ATLESIAYQTR(8)	Cross-Linked	Tyr_link	2688.26	null	1	0.313456	-0.00441	-1.64046	sp|P0AG55|RL6_ECOLI (58)-sp|P0A6F3|GLPK_ECOLI (387)/	Inter-Protein	6	1	12	14	1	1
38	threegenes3.51524.51524.3.0.dta	3	2072.06	TAYWELVR(3)-TAYWELVR(3)	Cross-Linked	Tyr_link	2072.06	null	1	0.323418	-0.000975	-0.470546	sp|P0C8J8|GATZ_ECOLI (267)-sp|P0C8J8|GATZ_ECOLI (267)/	Inter-Protein	2	1	6	6	1	1
39	threegenes3.69991.69991.3.0.dta	3	3424.61	GISYETATFPWAASGR(4)-GISYETATFPWAASGR(4)	Cross-Linked	Tyr_link	3424.62	null	1	0.33072	-0.007646	-2.23265	sp|P0A9P0|DLDH_ECOLI (374)-sp|P0A9P0|DLDH_ECOLI (374)/	Inter-Protein	2	1	8	8	1	1
40	threegenes7.94261.94261.4.1.dta	4	6463.31	GIEEVGPNNVPYIVATITSNSAGGQPVSLANLK(12)-STPQEIIESVEYGIYAPNFGGGQVDITSGK(12)	Cross-Linked	Tyr_link	6463.25	null	1	0.373838	0.067397	10.4277	sp|P0A853|TNAA_ECOLI (190)-sp|P0AGG8|TLDD_ECOLI (384)/	Inter-Protein	6	1	27	16	1	1
41	threegenes3.43556.43556.4.3.dta	4	3422.61	WEGITRPYSAEDVVK(8)-LVSWYDNETGYSNK(5)	Cross-Linked	Tyr_link	3422.62	null	1	0.380019	-0.005404	-1.57891	sp|P0A9G6|ACEA_ECOLI (27)-sp|P0A9B2|G3P1_ECOLI (312)/	Inter-Protein	2	1	10.5	13.5	1	1
42	threegenes3.55932.55932.3.2.dta	3	4092.99	NWIDKEEYPQSAAIDLR(8)-NWIDKEEYPQSAAIDLR(8)	Cross-Linked	Tyr_link	4092.99	null	1	0.380235	-0.006569	-1.60494	sp|P69908|DCEA_ECOLI (90)-sp|P69908|DCEA_ECOLI (90)/sp|P69908|DCEA_ECOLI (90)-sp|P69910|DCEB_ECOLI (90)/sp|P69910|DCEB_ECOLI (90)-sp|P69908|DCEA_ECOLI (90)/sp|P69910|DCEB_ECOLI (90)-sp|P69910|DCEB_ECOLI (90)/	Inter-Protein	2	1	8	8	1	1
43	threegenes3.36339.36339.3.0.dta	3	2258.12	SYYALAESVK(2)-SYYALAESVK(3)	Cross-Linked	Tyr_link	2258.12	null	1	0.393117	-0.002578	-1.14166	sp|P0A853|TNAA_ECOLI (80)-sp|P0A853|TNAA_ECOLI (81)/	Inter-Protein	2	1	8.5	8.5	1	1
44	threegenes3.30977.30977.3.0.dta	3	2672.29	AGYAEDEVVAVSK(3)-AGYAEDEVVAVSK(3)	Cross-Linked	Tyr_link	2672.29	null	1	0.401184	-0.002904	-1.08671	sp|P68066|GRCA_ECOLI (38)-sp|P68066|GRCA_ECOLI (38)/	Inter-Protein	2	1	8	8	1	1
45	threegenes4.86825.86825.2.0.dta	2	2526.33	YYLISAASGLGVK(1)-ALATFNFIYQ(9)	Cross-Linked	Tyr_link	2526.33	null	1	0.402385	-0.001008	-0.398998	sp|P42641|OBG_ECOLI (310)-sp|P37018|YADM_ECOLI (188)/	Inter-Protein	3	1	12	3	1	1

## Sheet: loop-linked_spectra
The result of pLink for E. coli MG1655/ΔAhpΔKatEΔKatG
Order	Title	Charge	Precursor_Mass	Peptide	Peptide_Type	Linker	Peptide_Mass	Modifications	Evalue	Score	Precursor_Mass_Error(Da)	Precursor_Mass_Error(ppm)	Proteins	Protein_Type	FileID	LabelID	Alpha_Matched	Beta_Matched	Alpha_Evalue	Beta_Evalue
1	threegenes5.56087.56087.2.1.dta	2	2023.89	EWVAVYYDNPDETPAEK(6)(7)	Loop-Linked	Tyr_link	2023.89	null	1	1.09048e-19	0.000821	0.405654	sp|P33012|SBMC_ECOLI (51)(52)/	None	4	1	17	0	1	1
2	threegenes5.27912.27912.3.1.dta	3	2088.93	YSYVDENGETKTWTGQGR(1)(3)	Loop-Linked	Tyr_link	2088.93	null	1	8.57668e-17	-9.1e-05	-0.043563	sp|P0ACF8|HNS_ECOLI (97)(99)/	None	4	1	22	0	1	1
3	threegenes4.57408.57408.2.1.dta	2	2023.89	EWVAVYYDNPDETPAEK(6)(7)	Loop-Linked	Tyr_link	2023.89	null	1	4.46899e-16	-0.004558	-2.2521	sp|P33012|SBMC_ECOLI (51)(52)/	None	3	1	17	0	1	1
4	threegenes6.26321.26321.3.1.dta	3	2088.93	YSYVDENGETKTWTGQGR(1)(3)	Loop-Linked	Tyr_link	2088.93	null	1	8.15932e-16	0.00207	0.99094	sp|P0ACF8|HNS_ECOLI (97)(99)/	None	5	1	21	0	1	1
5	threegenes3.75205.75205.2.3.dta	2	1895.99	YYLATGGGDISQAEVLLK(1)(2)	Loop-Linked	Tyr_link	1895.97	null	1	1.79423e-15	0.017414	9.18472	sp|P0ABC3|HFLC_ECOLI (103)(104)/	None	2	1	16	0	1	1
6	threegenes5.68253.68253.2.2.dta	2	1673.76	GYYPSYVLNEWER(2)(3)	Loop-Linked	Tyr_link	1673.76	null	1	2.50981e-13	-3.3e-05	-0.019716	sp|Q46829|BGLA_ECOLI (278)(279)/	None	4	1	10	0	1	1
7	threegenes3.79865.79865.3.1.dta	3	2683.27	LDEVYALYADPDADFDKLAAEQGR(5)(8)	Loop-Linked	Tyr_link	2683.25	null	1	3.20755e-13	0.022107	8.23888	sp|P0A9W3|ETTA_ECOLI (108)(111)/	None	2	1	27	0	1	1
8	threegenes6.90678.90678.2.0.dta	2	2709.29	GLAYAPYADLVWCETSTPDLELAR(4)(7)	Loop-Linked	Tyr_link	2709.29	Carbamidomethyl[C](13)	1	7.00908e-13	0.004351	1.60596	sp|P0A9G6|ACEA_ECOLI (279)(282)/	None	5	1	22	0	1	1
9	threegenes3.85647.85647.2.2.dta	2	2208.08	VALAGAQDYYGVVPDLTCLGK(9)(10)	Loop-Linked	Tyr_link	2208.1	Carbamidomethyl[C](18)	1	1.24299e-12	-0.016404	-7.42901	sp|P23893|GSA_ECOLI (253)(254)/	None	2	1	21	0	1	1
10	threegenes3.70038.70038.2.2.dta	2	1673.76	GYYPSYVLNEWER(2)(3)	Loop-Linked	Tyr_link	1673.76	null	1	2.02673e-12	-0.000249	-0.148767	sp|Q46829|BGLA_ECOLI (278)(279)/	None	2	1	10	0	1	1
11	threegenes3.75156.75156.2.2.dta	2	1895.99	YYLATGGGDISQAEVLLK(1)(2)	Loop-Linked	Tyr_link	1895.97	null	1	2.56413e-12	0.016995	8.96373	sp|P0ABC3|HFLC_ECOLI (103)(104)/	None	2	1	15	0	1	1
12	threegenes3.83630.83630.2.2.dta	2	1567.81	GYYYPPTLLLDVR(2)(3)	Loop-Linked	Tyr_link	1567.82	null	1	5.90395e-12	-0.010669	-6.80501	sp|P25553|ALDA_ECOLI (363)(364)/	None	2	1	10	0	1	1
13	threegenes4.64309.64309.2.1.dta	2	1710.85	YYGPASQVVPEFVEK(1)(2)	Loop-Linked	Tyr_link	1710.84	null	1	7.6356e-12	0.011001	6.43018	sp|P75960|NPD_ECOLI (254)(255)/	None	3	1	13	0	1	1
14	threegenes6.45535.45535.2.2.dta	2	1436.7	AYDAYSFHVLPR(2)(5)	Loop-Linked	Tyr_link	1436.7	null	1	1.06411e-11	0.003478	2.42083	sp|P0A887|UBIE_ECOLI (183)(186)/	None	5	1	7	0	1	1
15	threegenes6.26443.26443.3.1.dta	3	2088.93	YSYVDENGETKTWTGQGR(1)(3)	Loop-Linked	Tyr_link	2088.93	null	1	1.09203e-11	0.001695	0.811422	sp|P0ACF8|HNS_ECOLI (97)(99)/	None	5	1	19	0	1	1
16	threegenes2.71229.71229.2.1.dta	2	1673.76	GYYPSYVLNEWER(2)(3)	Loop-Linked	Tyr_link	1673.76	null	1	1.94767e-11	0.003814	2.2787	sp|Q46829|BGLA_ECOLI (278)(279)/	None	1	1	10	0	1	1
17	threegenes4.53742.53742.2.1.dta	2	1296.63	GVIDYLHYYR(8)(9)	Loop-Linked	Tyr_link	1296.64	null	1	2.76112e-11	-0.004957	-3.82297	sp|P21165|PEPQ_ECOLI (157)(158)/	None	3	1	9	0	1	1
18	threegenes2.76706.76706.2.1.dta	2	1895.99	YYLATGGGDISQAEVLLK(1)(2)	Loop-Linked	Tyr_link	1895.97	null	1	3.06527e-11	0.016193	8.54073	sp|P0ABC3|HFLC_ECOLI (103)(104)/	None	1	1	17	0	1	1
19	threegenes3.106299.106299.3.3.dta	3	2530.21	SDIEIVAINDLLDADYMAYMLK(16)(19)	Loop-Linked	Tyr_link	2530.21	Oxidation[M](20)	1	5.16671e-11	0.004384	1.73266	sp|P0A9B2|G3P1_ECOLI (40)(43)/	None	2	1	22	0	1	1
20	threegenes4.28215.28215.3.1.dta	3	2088.93	YSYVDENGETKTWTGQGR(1)(3)	Loop-Linked	Tyr_link	2088.93	null	1	6.28984e-11	-0.000844	-0.404035	sp|P0ACF8|HNS_ECOLI (97)(99)/	None	3	1	19	0	1	1
21	threegenes5.93173.93173.2.2.dta	2	2389.12	VSGGSYEYFEGMGLPELISEVK(6)(8)	Loop-Linked	Tyr_link	2389.13	null	1	8.93375e-11	-0.00488	-2.04259	sp|P23847|DPPA_ECOLI (140)(142)/	None	4	1	19	0	1	1
22	threegenes5.45287.45287.2.0.dta	2	1635.74	ETYKYADMLAMSAK(3)(5)	Loop-Linked	Tyr_link	1635.74	Oxidation[M](8)	1	1.05607e-10	0.000696	0.425496	sp|P0A853|TNAA_ECOLI (258)(260)/	None	4	1	18	0	1	1
23	threegenes6.60041.60041.2.1.dta	2	1393.75	YNYLINQLNIK(1)(3)	Loop-Linked	Tyr_link	1393.75	null	1	1.24452e-10	-0.001154	-0.827984	sp|P02930|TOLC_ECOLI (413)(415)/	None	5	1	9	0	1	1
24	threegenes2.54854.54854.2.1.dta	2	1296.64	GVIDYLHYYR(8)(9)	Loop-Linked	Tyr_link	1296.64	null	1	1.49071e-10	0.000765	0.589988	sp|P21165|PEPQ_ECOLI (157)(158)/	None	1	1	12	0	1	1
25	threegenes3.33714.33714.2.1.dta	2	1602.8	VFTYYTPKEESIK(4)(5)	Loop-Linked	Tyr_link	1602.81	null	1	2.03084e-10	-0.008293	-5.17405	sp|P0A7A7|PLSB_ECOLI (94)(95)/	None	2	1	11	0	1	1
26	threegenes5.64809.64809.3.2.dta	3	2440.23	AEQQLDKDSAIVPVYYYVNAR(15)(16)	Loop-Linked	Tyr_link	2440.21	null	1	2.04e-10	0.017766	7.28051	sp|P23843|OPPA_ECOLI (509)(510)/	None	4	1	25	0	1	1
27	threegenes3.90310.90310.3.4.dta	3	2609.37	VLALAENYQPLYAALGLHPGMLEK(8)(12)	Loop-Linked	Tyr_link	2609.38	null	1	3.05858e-10	-0.006801	-2.60637	sp|P39408|YJJV_ECOLI (56)(60)/	None	2	1	20	0	1	1
28	threegenes5.52590.52590.2.1.dta	2	1296.64	GVIDYLHYYR(8)(9)	Loop-Linked	Tyr_link	1296.64	null	1	5.47368e-10	0.00057	0.439599	sp|P21165|PEPQ_ECOLI (157)(158)/	None	4	1	8	0	1	1
29	threegenes3.89693.89693.3.1.dta	3	3440.68	TLYEVLYATPEVSKFPVSELAEDQLNDESR(3)(7)	Loop-Linked	Tyr_link	3440.67	null	1	6.67755e-10	0.001669	0.485079	sp|P33937|NAPA_ECOLI (592)(596)/	None	2	1	31	0	1	1
30	threegenes3.54116.54116.2.2.dta	2	1296.63	GVIDYLHYYR(8)(9)	Loop-Linked	Tyr_link	1296.64	null	1	1.03124e-09	-0.003437	-2.6507	sp|P21165|PEPQ_ECOLI (157)(158)/	None	2	1	9	0	1	1
31	threegenes6.26393.26393.2.1.dta	2	2088.93	YSYVDENGETKTWTGQGR(1)(3)	Loop-Linked	Tyr_link	2088.93	null	1	1.06244e-09	0.00175	0.837751	sp|P0ACF8|HNS_ECOLI (97)(99)/	None	5	1	14	0	1	1
32	threegenes3.69869.69869.2.1.dta	2	1673.76	GYYPSYVLNEWER(2)(3)	Loop-Linked	Tyr_link	1673.76	null	1	1.96868e-09	0.001149	0.686479	sp|Q46829|BGLA_ECOLI (278)(279)/	None	2	1	9	0	1	1
33	threegenes6.90562.90562.3.2.dta	3	2709.28	GLAYAPYADLVWCETSTPDLELAR(4)(7)	Loop-Linked	Tyr_link	2709.29	Carbamidomethyl[C](13)	1	2.26249e-09	-0.011388	-4.20332	sp|P0A9G6|ACEA_ECOLI (279)(282)/	None	5	1	20	0	1	1
34	threegenes3.93888.93888.3.2.dta	3	2709.28	GLAYAPYADLVWCETSTPDLELAR(4)(7)	Loop-Linked	Tyr_link	2709.29	Carbamidomethyl[C](13)	1	3.0164e-09	-0.004396	-1.62257	sp|P0A9G6|ACEA_ECOLI (279)(282)/	None	2	1	17	0	1	1
35	threegenes6.60039.60039.2.1.dta	2	1393.75	YNYLINQLNIK(1)(3)	Loop-Linked	Tyr_link	1393.75	null	1	4.02476e-09	-0.001154	-0.827984	sp|P02930|TOLC_ECOLI (413)(415)/	None	5	1	8	0	1	1
36	threegenes3.88711.88711.4.2.dta	4	3685.8	INTVESPFAEYSSLDELFQETYKHEQLITQK(11)(22)	Loop-Linked	Tyr_link	3685.79	null	1	4.11264e-09	0.00666	1.80694	sp|P0A998|FTNA_ECOLI (80)(91)/	None	2	1	23	0	1	1
37	threegenes6.103537.103537.2.3.dta	2	2514.24	SDIEIVAINDLLDADYMAYMLK(16)(19)	Loop-Linked	Tyr_link	2514.21	null	1	4.16854e-09	0.023005	9.14998	sp|P0A9B2|G3P1_ECOLI (40)(43)/	None	5	1	16	0	1	1
38	threegenes6.64501.64501.3.2.dta	3	2767.32	LHLIANEPGTYDGISASYSGPGFSGMK(11)(18)	Loop-Linked	Tyr_link	2767.3	null	1	1.23736e-08	0.015533	5.61305	sp|P0ABJ1|CYOA_ECOLI (203)(210)/	None	5	1	21	0	1	1
39	threegenes5.101564.101564.3.1.dta	3	2872.4	MNENLPLYAFANTYSTLDVSLNDLR(8)(14)	Loop-Linked	Tyr_link	2872.38	null	1	1.31598e-08	0.018471	6.43055	sp|P0A9H3|LDCI_ECOLI (80)(86)/	None	4	1	18	0	1	1
40	threegenes6.68171.68171.2.2.dta	2	1414.71	LSPYYDFISVGR(4)(5)	Loop-Linked	Tyr_link	1414.7	null	1	1.37504e-08	0.013315	9.41189	sp|P0AFX9|RSEB_ECOLI (125)(126)/	None	5	1	9	0	1	1
41	threegenes5.76616.76616.2.2.dta	2	2245.08	NNDYSLVYTVENNQLGLYK(4)(8)	Loop-Linked	Tyr_link	2245.08	null	1	1.55485e-08	0.003916	1.74426	sp|P77318|YDEN_ECOLI (490)(494)/	None	4	1	13	0	1	1
42	threegenes2.87522.87522.2.3.dta	2	2208.08	VALAGAQDYYGVVPDLTCLGK(9)(10)	Loop-Linked	Tyr_link	2208.1	Carbamidomethyl[C](18)	1	1.75292e-08	-0.017772	-8.04855	sp|P23893|GSA_ECOLI (253)(254)/	None	1	1	19	0	1	1
43	threegenes4.59200.59200.2.3.dta	2	1726.84	DYYAIMGVKPTDDLK(2)(3)	Loop-Linked	Tyr_link	1726.84	null	1	1.87757e-08	0.000378	0.218898	sp|P36659|CBPA_ECOLI (6)(7)/	None	3	1	11	0	1	1
44	threegenes4.55863.55863.2.0.dta	2	1343.69	YAGALVLGQYYK(10)(11)	Loop-Linked	Tyr_link	1343.7	null	1	1.98731e-08	-0.005401	-4.0195	sp|P0ADV7|MLAC_ECOLI (81)(82)/	None	3	1	11	0	1	1
45	threegenes6.33918.33918.2.0.dta	2	1128.56	SYYALAESVK(2)(3)	Loop-Linked	Tyr_link	1128.56	null	1	2.49074e-08	-0.001193	-1.0571	sp|P0A853|TNAA_ECOLI (80)(81)/	None	5	1	8	0	1	1
46	threegenes3.49049.49049.2.4.dta	2	1895.87	QYYQQVDEQGNALWR(2)(3)	Loop-Linked	Tyr_link	1895.87	null	1	2.52258e-08	-0.001866	-0.984246	sp|P32131|HEMN_ECOLI (346)(347)/	None	2	1	12	0	1	1
47	threegenes5.28001.28001.2.1.dta	2	2088.93	YSYVDENGETKTWTGQGR(1)(3)	Loop-Linked	Tyr_link	2088.93	null	1	3.05561e-08	0.000143	0.068456	sp|P0ACF8|HNS_ECOLI (97)(99)/	None	4	1	14	0	1	1
48	threegenes2.29361.29361.3.1.dta	3	2088.93	YSYVDENGETKTWTGQGR(1)(3)	Loop-Linked	Tyr_link	2088.93	null	1	3.1449e-08	-0.001146	-0.548607	sp|P0ACF8|HNS_ECOLI (97)(99)/	None	1	1	19	0	1	1
49	threegenes5.54773.54773.2.0.dta	2	1343.69	YAGALVLGQYYK(10)(11)	Loop-Linked	Tyr_link	1343.7	null	1	3.8508e-08	-0.005464	-4.06639	sp|P0ADV7|MLAC_ECOLI (81)(82)/	None	4	1	9	0	1	1
50	threegenes6.90570.90570.2.1.dta	2	2709.29	GLAYAPYADLVWCETSTPDLELAR(4)(7)	Loop-Linked	Tyr_link	2709.29	Carbamidomethyl[C](13)	1	4.11764e-08	0.00459	1.69417	sp|P0A9G6|ACEA_ECOLI (279)(282)/	None	5	1	17	0	1	1
51	threegenes3.16087.16087.2.1.dta	2	1006.45	YYWPHSR(1)(2)	Loop-Linked	Tyr_link	1006.45	null	1	4.39638e-08	0.000662	0.657756	sp|P0C8J8|GATZ_ECOLI (351)(352)/	None	2	1	5	0	1	1
52	threegenes3.101162.101162.2.1.dta	2	2108.08	DGLYYLTEQQAQAILDLR(4)(5)	Loop-Linked	Tyr_link	2108.07	null	1	4.43258e-08	0.017263	8.18902	sp|P0AES4|GYRA_ECOLI (448)(449)/	None	2	1	15	0	1	1
53	threegenes3.85786.85786.2.2.dta	2	2208.08	VALAGAQDYYGVVPDLTCLGK(9)(10)	Loop-Linked	Tyr_link	2208.1	Carbamidomethyl[C](18)	1	4.87042e-08	-0.017668	-8.00145	sp|P23893|GSA_ECOLI (253)(254)/	None	2	1	17	0	1	1
54	threegenes3.69809.69809.2.3.dta	2	1673.76	GYYPSYVLNEWER(2)(3)	Loop-Linked	Tyr_link	1673.76	null	1	5.56324e-08	-0.000591	-0.353097	sp|Q46829|BGLA_ECOLI (278)(279)/	None	2	1	8	0	1	1
55	threegenes6.43496.43496.2.1.dta	2	1635.74	ETYKYADMLAMSAK(3)(5)	Loop-Linked	Tyr_link	1635.74	Oxidation[M](8)	1	5.64562e-08	0.004057	2.48022	sp|P0A853|TNAA_ECOLI (258)(260)/	None	5	1	13	0	1	1
56	threegenes6.71300.71300.3.2.dta	3	2031.08	ALDALLDYQDYPIPAAKR(8)(11)	Loop-Linked	Tyr_link	2031.05	null	1	6.11155e-08	0.020807	10.2444	sp|P00452|RIR1_ECOLI (495)(498)/	None	5	1	17	0	1	1
57	threegenes5.51373.51373.3.1.dta	3	1792.87	NIFGYQYTIPTHQGR(5)(7)	Loop-Linked	Tyr_link	1792.88	null	1	6.27944e-08	-0.00555	-3.09558	sp|P0A853|TNAA_ECOLI (93)(95)/	None	4	1	13	0	1	1
58	threegenes2.71284.71284.2.3.dta	2	1673.76	GYYPSYVLNEWER(2)(3)	Loop-Linked	Tyr_link	1673.76	null	1	7.37784e-08	0.00162	0.967881	sp|Q46829|BGLA_ECOLI (278)(279)/	None	1	1	10	0	1	1
59	threegenes5.87523.87523.4.0.dta	4	3237.7	GYLSPYFINKPETGAVELESPFILLADKK(2)(6)	Loop-Linked	Tyr_link	3237.71	null	1	7.43933e-08	-0.006492	-2.00512	sp|P0A6F5|CH60_ECOLI (199)(203)/	None	4	1	17	0	1	1
60	threegenes6.45542.45542.2.2.dta	2	1436.7	AYDAYSFHVLPR(2)(5)	Loop-Linked	Tyr_link	1436.7	null	1	8.53504e-08	0.003588	2.4974	sp|P0A887|UBIE_ECOLI (183)(186)/	None	5	1	7	0	1	1
61	threegenes4.55969.55969.2.0.dta	2	1343.69	YAGALVLGQYYK(10)(11)	Loop-Linked	Tyr_link	1343.7	null	1	8.99961e-08	-0.005626	-4.18695	sp|P0ADV7|MLAC_ECOLI (81)(82)/	None	3	1	9	0	1	1
62	threegenes6.61003.61003.2.3.dta	2	1710.85	YYGPASQVVPEFVEK(1)(2)	Loop-Linked	Tyr_link	1710.84	null	1	1.05043e-07	0.009896	5.7843	sp|P75960|NPD_ECOLI (254)(255)/	None	5	1	13	0	1	1
63	threegenes3.61271.61271.2.1.dta	2	1592.81	LTPYYQGIGPAWTK(4)(5)	Loop-Linked	Tyr_link	1592.81	null	1	1.05982e-07	-0.001293	-0.811773	sp|P13035|GLPD_ECOLI (372)(373)/	None	2	1	12	0	1	1
64	threegenes6.66240.66240.2.4.dta	2	1673.76	GYYPSYVLNEWER(2)(3)	Loop-Linked	Tyr_link	1673.76	null	1	1.11193e-07	0.000743	0.443911	sp|Q46829|BGLA_ECOLI (278)(279)/	None	5	1	9	0	1	1
65	threegenes5.35415.35415.2.0.dta	2	1128.56	SYYALAESVK(2)(3)	Loop-Linked	Tyr_link	1128.56	null	1	1.31653e-07	-0.000993	-0.879885	sp|P0A853|TNAA_ECOLI (80)(81)/	None	4	1	8	0	1	1
66	threegenes5.93168.93168.2.2.dta	2	2389.12	VSGGSYEYFEGMGLPELISEVK(6)(8)	Loop-Linked	Tyr_link	2389.13	null	1	1.39333e-07	-0.00488	-2.04259	sp|P23847|DPPA_ECOLI (140)(142)/	None	4	1	15	0	1	1
67	threegenes3.85814.85814.2.1.dta	2	2208.09	VALAGAQDYYGVVPDLTCLGK(9)(10)	Loop-Linked	Tyr_link	2208.1	Carbamidomethyl[C](18)	1	1.71995e-07	-0.012029	-5.44767	sp|P23893|GSA_ECOLI (253)(254)/	None	2	1	17	0	1	1
68	threegenes3.53893.53893.2.1.dta	2	1296.64	GVIDYLHYYR(8)(9)	Loop-Linked	Tyr_link	1296.64	null	1	1.72719e-07	-4.3e-05	-0.033163	sp|P21165|PEPQ_ECOLI (157)(158)/	None	2	1	9	0	1	1
69	threegenes2.92935.92935.3.4.dta	3	2878.39	LFWQLPGVYSTAAGYTGGYTPNPTYR(9)(15)	Loop-Linked	Tyr_link	2878.38	null	1	1.74141e-07	0.001606	0.557952	sp|P0A744|MSRA_ECOLI (67)(73)/	None	1	1	18	0	1	1
70	threegenes2.81545.81545.3.0.dta	3	2683.27	LDEVYALYADPDADFDKLAAEQGR(5)(8)	Loop-Linked	Tyr_link	2683.25	null	1	1.79498e-07	0.018892	7.04071	sp|P0A9W3|ETTA_ECOLI (108)(111)/	None	1	1	24	0	1	1
71	threegenes5.73371.73371.3.1.dta	3	2031.07	ALDALLDYQDYPIPAAKR(8)(11)	Loop-Linked	Tyr_link	2031.05	null	1	1.87704e-07	0.019092	9.40004	sp|P00452|RIR1_ECOLI (495)(498)/	None	4	1	18	0	1	1
72	threegenes5.79145.79145.2.1.dta	2	1951.96	VQNASYQVAAYLADEIAK(6)(11)	Loop-Linked	Tyr_link	1951.98	null	1	1.94332e-07	-0.015193	-7.78339	sp|P69908|DCEA_ECOLI (347)(352)/sp|P69910|DCEB_ECOLI (347)(352)/	None	4	1	12	0	1	1
73	threegenes3.36556.36556.2.0.dta	2	1128.56	SYYALAESVK(2)(3)	Loop-Linked	Tyr_link	1128.56	null	1	1.96402e-07	0.001807	1.60116	sp|P0A853|TNAA_ECOLI (80)(81)/	None	2	1	7	0	1	1
74	threegenes5.62917.62917.2.3.dta	2	1710.84	YYGPASQVVPEFVEK(1)(2)	Loop-Linked	Tyr_link	1710.84	null	1	2.0202e-07	0.005828	3.40652	sp|P75960|NPD_ECOLI (254)(255)/	None	4	1	12	0	1	1
75	threegenes2.52411.52411.2.3.dta	2	1196.6	VYYDLLEQR(2)(3)	Loop-Linked	Tyr_link	1196.6	null	1	2.03073e-07	0.002757	2.30404	sp|P0AFG3|ODO1_ECOLI (825)(826)/	None	1	1	6	0	1	1
76	threegenes6.40789.40789.2.2.dta	2	1496.74	IEYVYQSAEQLR(3)(5)	Loop-Linked	Tyr_link	1496.74	null	1	2.15717e-07	0.001119	0.747626	sp|P19926|AGP_ECOLI (361)(363)/	None	5	1	9	0	1	1
77	threegenes4.35999.35999.2.0.dta	2	1128.56	SYYALAESVK(2)(3)	Loop-Linked	Tyr_link	1128.56	null	1	2.16495e-07	-0.001593	-1.41154	sp|P0A853|TNAA_ECOLI (80)(81)/	None	3	1	7	0	1	1
78	threegenes2.73419.73419.2.4.dta	2	1880.91	MADAIDAYQPDYVVLAK(8)(12)	Loop-Linked	Tyr_link	1880.91	null	1	2.17906e-07	0.000219	0.116433	sp|P37051|PURU_ECOLI (159)(163)/	None	1	1	14	0	1	1
79	threegenes6.49904.49904.3.2.dta	3	1884.94	MLYVIYAQDKADSLEK(3)(6)	Loop-Linked	Tyr_link	1884.94	null	1	2.23155e-07	-0.004523	-2.39954	sp|P0AB55|YCII_ECOLI (3)(6)/	None	5	1	16	0	1	1
80	threegenes4.55842.55842.2.1.dta	2	1343.69	YAGALVLGQYYK(10)(11)	Loop-Linked	Tyr_link	1343.7	null	1	3.31413e-07	-0.005263	-3.9168	sp|P0ADV7|MLAC_ECOLI (81)(82)/	None	3	1	9	0	1	1
81	threegenes6.51143.51143.3.3.dta	3	2054.97	STDYRDTYDASLLQGVPR(4)(8)	Loop-Linked	Tyr_link	2054.98	null	1	4.03778e-07	-0.006116	-2.97619	sp|Q46920|QUEF_ECOLI (21)(25)/	None	5	1	14	0	1	1
82	threegenes4.54225.54225.3.1.dta	3	2054.96	STDYRDTYDASLLQGVPR(4)(8)	Loop-Linked	Tyr_link	2054.98	null	1	4.21393e-07	-0.017813	-8.66822	sp|Q46920|QUEF_ECOLI (21)(25)/	None	3	1	16	0	1	1
83	threegenes2.16583.16583.2.1.dta	2	1006.46	YYWPHSR(1)(2)	Loop-Linked	Tyr_link	1006.45	null	1	4.99629e-07	0.002245	2.23061	sp|P0C8J8|GATZ_ECOLI (351)(352)/	None	1	1	5	0	1	1
84	threegenes3.59760.59760.2.2.dta	2	2010.99	LVEYHQMTAPLIGYYSK(14)(15)	Loop-Linked	Tyr_link	2011	null	1	5.5611e-07	-0.011351	-5.64446	sp|P69441|KAD_ECOLI (181)(182)/	None	2	1	19	0	1	1
85	threegenes4.75027.75027.3.2.dta	3	2031.07	ALDALLDYQDYPIPAAKR(8)(11)	Loop-Linked	Tyr_link	2031.05	null	1	6.3287e-07	0.01795	8.83777	sp|P00452|RIR1_ECOLI (495)(498)/	None	3	1	18	0	1	1
86	threegenes4.94508.94508.2.2.dta	2	2709.28	GLAYAPYADLVWCETSTPDLELAR(4)(7)	Loop-Linked	Tyr_link	2709.29	Carbamidomethyl[C](13)	1	7.03991e-07	-0.009229	-3.40643	sp|P0A9G6|ACEA_ECOLI (279)(282)/	None	3	1	16	0	1	1
87	threegenes6.54444.54444.2.0.dta	2	2023.89	EWVAVYYDNPDETPAEK(6)(7)	Loop-Linked	Tyr_link	2023.89	null	1	8.37537e-07	0.001718	0.84886	sp|P33012|SBMC_ECOLI (51)(52)/	None	5	1	17	0	1	1
88	threegenes4.46143.46143.2.2.dta	2	1447.71	IYYITADSYAAAK(2)(3)	Loop-Linked	Tyr_link	1447.71	null	1	9.5725e-07	0.001133	0.782615	sp|P0A6Z3|HTPG_ECOLI (431)(432)/	None	3	1	9	0	1	1
89	threegenes6.78440.78440.3.2.dta	3	2817.33	ASYTMEFLKYDEAPSNVAQAVIEAR(3)(10)	Loop-Linked	Tyr_link	2817.34	Oxidation[M](5)	1	9.94525e-07	-0.006095	-2.16339	sp|P0A6M8|EFG_ECOLI (680)(687)/	None	5	1	15	0	1	1
90	threegenes3.99270.99270.2.4.dta	2	2374.17	QVLFTTPYYDNSALFVGQQGK(8)(9)	Loop-Linked	Tyr_link	2374.17	null	1	1.03242e-06	-0.000529	-0.222815	sp|P30859|ARTI_ECOLI (104)(105)/	None	2	1	11	0	1	1
91	threegenes2.96117.96117.2.2.dta	2	2709.29	GLAYAPYADLVWCETSTPDLELAR(4)(7)	Loop-Linked	Tyr_link	2709.29	Carbamidomethyl[C](13)	1	1.31523e-06	0.000127	0.046876	sp|P0A9G6|ACEA_ECOLI (279)(282)/	None	1	1	18	0	1	1
92	threegenes4.28373.28373.2.1.dta	2	2088.92	YSYVDENGETKTWTGQGR(1)(3)	Loop-Linked	Tyr_link	2088.93	null	1	1.39544e-06	-0.002012	-0.963175	sp|P0ACF8|HNS_ECOLI (97)(99)/	None	3	1	14	0	1	1
93	threegenes6.56512.56512.3.2.dta	3	2242.04	MENRLPGLYYIETDSTGER(9)(10)	Loop-Linked	Tyr_link	2242.04	null	1	1.42007e-06	-0.002157	-0.962068	sp|P37647|KDGK_ECOLI (88)(89)/	None	5	1	19	0	1	1
94	threegenes3.43639.43639.2.2.dta	2	1496.73	IEYVYQSAEQLR(3)(5)	Loop-Linked	Tyr_link	1496.74	null	1	1.44804e-06	-0.005035	-3.36398	sp|P19926|AGP_ECOLI (361)(363)/	None	2	1	9	0	1	1
95	threegenes3.53203.53203.3.2.dta	3	1884.94	MLYVIYAQDKADSLEK(3)(6)	Loop-Linked	Tyr_link	1884.94	null	1	1.46464e-06	-0.000109	-0.057827	sp|P0AB55|YCII_ECOLI (3)(6)/	None	2	1	16	0	1	1
96	threegenes4.56390.56390.3.3.dta	3	2494.22	RYVESQVYQGVVENLASEQAAR(2)(8)	Loop-Linked	Tyr_link	2494.23	null	1	1.48603e-06	-0.009589	-3.84447	sp|P0ABA6|ATPG_ECOLI (223)(229)/	None	3	1	16	0	1	1
97	threegenes3.95579.95579.4.1.dta	4	5597.68	GMPLYEHIAELNGTPGKYSMPVPMMNIINGGEHADNNVDIQEFMIQPVGAK(5)(18)	Loop-Linked	Tyr_link	5597.63	Oxidation[M](2);Oxidation[M](20)	1	1.78266e-06	0.051474	9.19568	sp|P0A6P9|ENO_ECOLI (131)(144)/	None	2	1	30	0	1	1
98	threegenes5.86518.86518.2.0.dta	2	2980.26	GGDGNYGYNAATEEYGNMIDMGILDPTK(6)(8)	Loop-Linked	Tyr_link	2980.26	Oxidation[M](18)	1	1.81486e-06	-0.002169	-0.727789	sp|P0A6F5|CH60_ECOLI (476)(478)/	None	4	1	13	0	1	1
99	threegenes5.51521.51521.2.2.dta	2	1792.88	NIFGYQYTIPTHQGR(5)(7)	Loop-Linked	Tyr_link	1792.88	null	1	1.87125e-06	0.001693	0.944293	sp|P0A853|TNAA_ECOLI (93)(95)/	None	4	1	13	0	1	1
100	threegenes5.56154.56154.2.0.dta	2	2023.89	EWVAVYYDNPDETPAEK(6)(7)	Loop-Linked	Tyr_link	2023.89	null	1	1.93946e-06	0.000326	0.161076	sp|P33012|SBMC_ECOLI (51)(52)/	None	4	1	17	0	1	1
101	threegenes5.45230.45230.2.0.dta	2	1635.74	ETYKYADMLAMSAK(3)(5)	Loop-Linked	Tyr_link	1635.74	Oxidation[M](8)	1	2.06434e-06	0.001304	0.797193	sp|P0A853|TNAA_ECOLI (258)(260)/	None	4	1	14	0	1	1
102	threegenes5.98363.98363.3.2.dta	3	2411.2	LLAQICYYFEAVAQLPQETR(7)(8)	Loop-Linked	Tyr_link	2411.21	Carbamidomethyl[C](6)	1	2.06454e-06	-0.003519	-1.45944	sp|P00934|THRC_ECOLI (225)(226)/	None	4	1	14	0	1	1
103	threegenes5.77484.77484.2.2.dta	2	2322.11	SVFPIQSYSGNSELQYVSYR(8)(16)	Loop-Linked	Tyr_link	2322.1	null	1	2.07925e-06	0.011871	5.11217	sp|P0A8V2|RPOB_ECOLI (62)(70)/	None	4	1	12	0	1	1
104	threegenes2.54933.54933.2.1.dta	2	1296.64	GVIDYLHYYR(8)(9)	Loop-Linked	Tyr_link	1296.64	null	1	2.11659e-06	-0.000343	-0.26453	sp|P21165|PEPQ_ECOLI (157)(158)/	None	1	1	8	0	1	1
105	threegenes7.66813.66813.2.1.dta	2	1673.76	GYYPSYVLNEWER(2)(3)	Loop-Linked	Tyr_link	1673.76	null	1	2.14279e-06	-0.001439	-0.859741	sp|Q46829|BGLA_ECOLI (278)(279)/	None	6	1	10	0	1	1
106	threegenes4.46086.46086.2.1.dta	2	1635.74	ETYKYADMLAMSAK(3)(5)	Loop-Linked	Tyr_link	1635.74	Oxidation[M](8)	1	2.15418e-06	-0.000138	-0.084366	sp|P0A853|TNAA_ECOLI (258)(260)/	None	3	1	14	0	1	1
107	threegenes4.71774.71774.2.2.dta	2	1414.71	LSPYYDFISVGR(4)(5)	Loop-Linked	Tyr_link	1414.7	null	1	2.51082e-06	0.010972	7.75571	sp|P0AFX9|RSEB_ECOLI (125)(126)/	None	3	1	9	0	1	1
108	threegenes4.72028.72028.2.2.dta	2	1880.91	MADAIDAYQPDYVVLAK(8)(12)	Loop-Linked	Tyr_link	1880.91	null	1	2.80221e-06	0.001506	0.800676	sp|P37051|PURU_ECOLI (159)(163)/	None	3	1	15	0	1	1
109	threegenes6.78621.78621.2.2.dta	2	1795.91	INDWASIYGVVGVGYGK(8)(15)	Loop-Linked	Tyr_link	1795.9	null	1	2.82443e-06	0.007929	4.41505	sp|P0A917|OMPX_ECOLI (103)(110)/	None	5	1	11	0	1	1
110	threegenes3.59823.59823.2.1.dta	2	1726.91	YLLDQGYHVIPVSPK(1)(7)	Loop-Linked	Tyr_link	1726.92	null	1	2.85625e-06	-0.00218	-1.26237	sp|P75874|YCCU_ECOLI (35)(41)/	None	2	1	8	0	1	1
111	threegenes3.77285.77285.2.0.dta	2	1652.83	PAGQVIAQYYEFLR(9)(10)	Loop-Linked	Tyr_link	1652.84	null	1	3.1538e-06	-0.011721	-7.09142	sp|P69908|DCEA_ECOLI (328)(329)/sp|P69910|DCEB_ECOLI (328)(329)/	None	2	1	19	0	1	1
112	threegenes6.43501.43501.2.2.dta	2	1635.74	ETYKYADMLAMSAK(3)(5)	Loop-Linked	Tyr_link	1635.74	Oxidation[M](8)	1	3.15758e-06	0.004057	2.48022	sp|P0A853|TNAA_ECOLI (258)(260)/	None	5	1	11	0	1	1
113	threegenes3.80816.80816.2.2.dta	2	1951.97	VQNASYQVAAYLADEIAK(6)(11)	Loop-Linked	Tyr_link	1951.98	null	1	3.2359e-06	-0.002842	-1.45596	sp|P69908|DCEA_ECOLI (347)(352)/sp|P69910|DCEB_ECOLI (347)(352)/	None	2	1	12	0	1	1
114	threegenes3.58809.58809.2.4.dta	2	1892.88	YLQDYGMGPETPLGEPK(1)(5)	Loop-Linked	Tyr_link	1892.87	null	1	3.40896e-06	0.005087	2.68745	sp|P00363|FRDA_ECOLI (263)(267)/	None	2	1	10	0	1	1
115	threegenes7.26573.26573.3.1.dta	3	2088.93	YSYVDENGETKTWTGQGR(1)(3)	Loop-Linked	Tyr_link	2088.93	null	1	3.61578e-06	0.001611	0.77121	sp|P0ACF8|HNS_ECOLI (97)(99)/	None	6	1	28	0	1	1
116	threegenes6.48934.48934.2.2.dta	2	1792.88	NIFGYQYTIPTHQGR(5)(7)	Loop-Linked	Tyr_link	1792.88	null	1	3.87136e-06	0.000748	0.417207	sp|P0A853|TNAA_ECOLI (93)(95)/	None	5	1	11	0	1	1
117	threegenes4.75340.75340.2.2.dta	2	2322.12	SVFPIQSYSGNSELQYVSYR(8)(16)	Loop-Linked	Tyr_link	2322.1	null	1	3.87407e-06	0.014235	6.13022	sp|P0A8V2|RPOB_ECOLI (62)(70)/	None	3	1	14	0	1	1
118	threegenes3.54681.54681.2.3.dta	2	1792.88	NIFGYQYTIPTHQGR(5)(7)	Loop-Linked	Tyr_link	1792.88	null	1	4.21903e-06	0.004461	2.48818	sp|P0A853|TNAA_ECOLI (93)(95)/	None	2	1	12	0	1	1
119	threegenes2.65519.65519.3.2.dta	3	2204.07	SVIKNPEYFSTYMQEELK(8)(12)	Loop-Linked	Tyr_link	2204.06	null	1	4.27509e-06	0.009819	4.45496	sp|P64490|YOAC_ECOLI (86)(90)/	None	1	1	13	0	1	1
120	threegenes4.53764.53764.2.1.dta	2	1296.63	GVIDYLHYYR(8)(9)	Loop-Linked	Tyr_link	1296.64	null	1	4.29695e-06	-0.004957	-3.82297	sp|P21165|PEPQ_ECOLI (157)(158)/	None	3	1	8	0	1	1
121	threegenes2.81549.81549.3.0.dta	3	2683.27	LDEVYALYADPDADFDKLAAEQGR(5)(8)	Loop-Linked	Tyr_link	2683.25	null	1	4.3034e-06	0.018892	7.04071	sp|P0A9W3|ETTA_ECOLI (108)(111)/	None	1	1	28	0	1	1
122	threegenes6.52789.52789.2.1.dta	2	1343.7	YAGALVLGQYYK(10)(11)	Loop-Linked	Tyr_link	1343.7	null	1	4.47142e-06	-0.001698	-1.26368	sp|P0ADV7|MLAC_ECOLI (81)(82)/	None	5	1	9	0	1	1
123	threegenes4.81040.81040.2.1.dta	2	1951.96	VQNASYQVAAYLADEIAK(6)(11)	Loop-Linked	Tyr_link	1951.98	null	1	5.03496e-06	-0.014267	-7.309	sp|P69908|DCEA_ECOLI (347)(352)/sp|P69910|DCEB_ECOLI (347)(352)/	None	3	1	12	0	1	1
124	threegenes3.61408.61408.2.1.dta	2	1592.81	LTPYYQGIGPAWTK(4)(5)	Loop-Linked	Tyr_link	1592.81	null	1	5.6019e-06	-0.000217	-0.136237	sp|P13035|GLPD_ECOLI (372)(373)/	None	2	1	10	0	1	1
125	threegenes6.77164.77164.3.1.dta	3	1951.98	VQNASYQVAAYLADEIAK(6)(11)	Loop-Linked	Tyr_link	1951.98	null	1	6.08608e-06	0.002718	1.39244	sp|P69908|DCEA_ECOLI (347)(352)/sp|P69910|DCEB_ECOLI (347)(352)/	None	5	1	12	0	1	1
126	threegenes6.57814.57814.2.1.dta	2	1592.81	LTPYYQGIGPAWTK(4)(5)	Loop-Linked	Tyr_link	1592.81	null	1	6.14909e-06	0.003311	2.07871	sp|P13035|GLPD_ECOLI (372)(373)/	None	5	1	10	0	1	1
127	threegenes3.71503.71503.2.2.dta	2	1540.7	ADLWLAEYYDQR(8)(9)	Loop-Linked	Tyr_link	1540.71	null	1	6.90747e-06	-0.005137	-3.33418	sp|P00864|CAPP_ECOLI (781)(782)/	None	2	1	10	0	1	1
128	threegenes5.53295.53295.2.2.dta	2	1792.89	NIFGYQYTIPTHQGR(5)(7)	Loop-Linked	Tyr_link	1792.88	null	1	7.1328e-06	0.009842	5.4895	sp|P0A853|TNAA_ECOLI (93)(95)/	None	4	1	12	0	1	1
129	threegenes4.94510.94510.3.2.dta	3	2709.28	GLAYAPYADLVWCETSTPDLELAR(4)(7)	Loop-Linked	Tyr_link	2709.29	Carbamidomethyl[C](13)	1	7.16998e-06	-0.004318	-1.59378	sp|P0A9G6|ACEA_ECOLI (279)(282)/	None	3	1	15	0	1	1
130	threegenes3.51456.51456.2.2.dta	2	1196.6	VYYDLLEQR(2)(3)	Loop-Linked	Tyr_link	1196.6	null	1	7.48053e-06	0.001693	1.41485	sp|P0AFG3|ODO1_ECOLI (825)(826)/	None	2	1	6	0	1	1
131	threegenes7.72231.72231.2.1.dta	2	1895.99	YYLATGGGDISQAEVLLK(1)(2)	Loop-Linked	Tyr_link	1895.97	null	1	8.09545e-06	0.015703	8.28228	sp|P0ABC3|HFLC_ECOLI (103)(104)/	None	6	1	16	0	1	1
132	threegenes5.84049.84049.2.2.dta	2	2208.08	VALAGAQDYYGVVPDLTCLGK(9)(10)	Loop-Linked	Tyr_link	2208.1	Carbamidomethyl[C](18)	1	8.10598e-06	-0.020973	-9.49821	sp|P23893|GSA_ECOLI (253)(254)/	None	4	1	17	0	1	1
133	threegenes4.46141.46141.3.2.dta	3	1635.74	ETYKYADMLAMSAK(3)(5)	Loop-Linked	Tyr_link	1635.74	Oxidation[M](8)	1	8.74517e-06	-0.00225	-1.37553	sp|P0A853|TNAA_ECOLI (258)(260)/	None	3	1	14	0	1	1
134	threegenes4.105761.105761.3.3.dta	3	2488.29	AITIEELAQYPLVTYTFGFTGR(10)(15)	Loop-Linked	Tyr_link	2488.28	null	1	9.04581e-06	0.014486	5.8217	sp|P0A9F3|CYSB_ECOLI (192)(197)/	None	3	1	15	0	1	1
135	threegenes5.73696.73696.3.2.dta	3	3397.66	SATELLAYCNETGYSLSGLAMQNELALHSKK(8)(14)	Loop-Linked	Tyr_link	3397.64	Carbamidomethyl[C](9)	1	9.23131e-06	0.018479	5.43877	sp|P16095|SDHL_ECOLI (180)(186)/	None	4	1	30	0	1	1
136	threegenes3.58646.58646.2.1.dta	2	1510.76	VYYGDATQVDLLR(2)(3)	Loop-Linked	Tyr_link	1510.75	null	1	1.05846e-05	0.009495	6.28494	sp|P45522|KEFB_ECOLI (447)(448)/	None	2	1	10	0	1	1
137	threegenes5.51660.51660.2.2.dta	2	1884.94	MLYVIYAQDKADSLEK(3)(6)	Loop-Linked	Tyr_link	1884.94	null	1	1.07973e-05	-0.000284	-0.150668	sp|P0AB55|YCII_ECOLI (3)(6)/	None	4	1	12	0	1	1
138	threegenes5.57234.57234.3.3.dta	3	2156.08	AMYSIAKKYDIPVVMDSAR(3)(9)	Loop-Linked	Tyr_link	2156.09	null	1	1.12548e-05	-0.005542	-2.5704	sp|P0A853|TNAA_ECOLI (214)(220)/	None	4	1	9	0	1	1
139	threegenes6.40861.40861.2.0.dta	2	1673.75	LVSWYDNETGYSNK(5)(11)	Loop-Linked	Tyr_link	1673.74	null	1	1.19233e-05	0.002004	1.19732	sp|P0A9B2|G3P1_ECOLI (312)(318)/	None	5	1	12	0	1	1
140	threegenes3.53008.53008.2.1.dta	2	1792.88	NIFGYQYTIPTHQGR(5)(7)	Loop-Linked	Tyr_link	1792.88	null	1	1.24261e-05	-0.001252	-0.698319	sp|P0A853|TNAA_ECOLI (93)(95)/	None	2	1	11	0	1	1
141	threegenes2.47559.47559.2.4.dta	2	1635.74	ETYKYADMLAMSAK(3)(5)	Loop-Linked	Tyr_link	1635.74	Oxidation[M](8)	1	1.25925e-05	0.004213	2.57559	sp|P0A853|TNAA_ECOLI (258)(260)/	None	1	1	14	0	1	1
142	threegenes6.51308.51308.2.1.dta	2	1792.88	NIFGYQYTIPTHQGR(5)(7)	Loop-Linked	Tyr_link	1792.88	null	1	1.313e-05	0.005945	3.3159	sp|P0A853|TNAA_ECOLI (93)(95)/	None	5	1	13	0	1	1
143	threegenes6.48091.48091.2.2.dta	2	1196.6	VYYDLLEQR(2)(3)	Loop-Linked	Tyr_link	1196.6	null	1	1.32262e-05	0.001551	1.29618	sp|P0AFG3|ODO1_ECOLI (825)(826)/	None	5	1	6	0	1	1
144	threegenes4.69963.69963.2.1.dta	2	1673.76	GYYPSYVLNEWER(2)(3)	Loop-Linked	Tyr_link	1673.76	null	1	1.32911e-05	8e-06	0.00478	sp|Q46829|BGLA_ECOLI (278)(279)/	None	3	1	9	0	1	1
145	threegenes5.57886.57886.2.4.dta	2	1726.84	DYYAIMGVKPTDDLK(2)(3)	Loop-Linked	Tyr_link	1726.84	null	1	1.40792e-05	0.006325	3.66277	sp|P36659|CBPA_ECOLI (6)(7)/	None	4	1	9	0	1	1
146	threegenes5.43464.43464.2.0.dta	2	2015.88	AQGNMPAYGYTPPYTDGAK(8)(10)	Loop-Linked	Tyr_link	2015.88	Oxidation[M](5)	1	1.44168e-05	-0.001245	-0.617596	sp|P23843|OPPA_ECOLI (341)(343)/	None	4	1	16	0	1	1
147	threegenes3.62020.62020.2.2.dta	2	1404.68	AIFDKYYDLMK(6)(7)	Loop-Linked	Tyr_link	1404.69	null	1	1.47567e-05	-0.008988	-6.39858	sp|P0ABQ2|GARR_ECOLI (146)(147)/	None	2	1	9	0	1	1
148	threegenes6.43381.43381.2.2.dta	2	1447.72	IYYITADSYAAAK(2)(3)	Loop-Linked	Tyr_link	1447.71	null	1	1.58853e-05	0.012629	8.72343	sp|P0A6Z3|HTPG_ECOLI (431)(432)/	None	5	1	9	0	1	1
149	threegenes2.53965.53965.2.2.dta	2	1792.87	NIFGYQYTIPTHQGR(5)(7)	Loop-Linked	Tyr_link	1792.88	null	1	1.71191e-05	-0.004021	-2.24276	sp|P0A853|TNAA_ECOLI (93)(95)/	None	1	1	15	0	1	1
150	threegenes2.52024.52024.2.0.dta	2	1196.6	VYYDLLEQR(2)(3)	Loop-Linked	Tyr_link	1196.6	null	1	1.8608e-05	0.000135	0.11282	sp|P0AFG3|ODO1_ECOLI (825)(826)/	None	1	1	7	0	1	1
151	threegenes4.80407.80407.3.2.dta	3	1951.98	VQNASYQVAAYLADEIAK(6)(11)	Loop-Linked	Tyr_link	1951.98	null	1	1.89365e-05	0.004109	2.10505	sp|P69908|DCEA_ECOLI (347)(352)/sp|P69910|DCEB_ECOLI (347)(352)/	None	3	1	13	0	1	1
152	threegenes5.48081.48081.2.0.dta	2	1792.86	NIFGYQYTIPTHQGR(5)(7)	Loop-Linked	Tyr_link	1792.88	null	1	1.89536e-05	-0.01314	-7.32901	sp|P0A853|TNAA_ECOLI (93)(95)/	None	4	1	12	0	1	1
153	threegenes6.66979.66979.2.1.dta	2	2107.02	VGYINDQYVLNPTQDELK(3)(8)	Loop-Linked	Tyr_link	2107.03	null	1	1.93075e-05	-0.012574	-5.96763	sp|P05055|PNP_ECOLI (156)(161)/	None	5	1	12	0	1	1
154	threegenes6.72148.72148.2.4.dta	2	1895.97	YYLATGGGDISQAEVLLK(1)(2)	Loop-Linked	Tyr_link	1895.97	null	1	2.03665e-05	-0.00453	-2.38927	sp|P0ABC3|HFLC_ECOLI (103)(104)/	None	5	1	14	0	1	1
155	threegenes5.50234.50234.2.1.dta	2	1437.66	YVDVGATYYFNK(8)(9)	Loop-Linked	Tyr_link	1437.67	null	1	2.04277e-05	-0.004465	-3.10572	sp|P06996|OMPC_ECOLI (325)(326)/sp|P21420|NMPC_ECOLI (323)(324)/	None	4	1	9	0	1	1
156	threegenes3.101909.101909.3.2.dta	3	2870.38	YSVGMLCQVLAAMGGEYLGNNAGLQQK(1)(17)	Loop-Linked	Tyr_link	2870.36	Carbamidomethyl[C](7)	1	2.04604e-05	0.019166	6.6772	sp|P76550|YFFS_ECOLI (172)(188)/	None	2	1	10	0	1	1
157	threegenes3.16091.16091.2.1.dta	2	1006.45	YYWPHSR(1)(2)	Loop-Linked	Tyr_link	1006.45	null	1	2.36813e-05	0.000662	0.657756	sp|P0C8J8|GATZ_ECOLI (351)(352)/	None	2	1	6	0	1	1
158	threegenes6.97397.97397.3.2.dta	3	3379.7	GTGTESGIQPQYGVPYGVTLNPFLSPFGLPCK(12)(16)	Loop-Linked	Tyr_link	3379.67	Carbamidomethyl[C](31)	1	2.39528e-05	0.034477	10.2013	sp|P15877|DHG_ECOLI (645)(649)/	None	5	1	17	0	1	1
159	threegenes5.52843.52843.3.1.dta	3	2054.97	STDYRDTYDASLLQGVPR(4)(8)	Loop-Linked	Tyr_link	2054.98	null	1	2.49104e-05	-0.012191	-5.93243	sp|Q46920|QUEF_ECOLI (21)(25)/	None	4	1	19	0	1	1
160	threegenes6.83564.83564.3.2.dta	3	2405.14	VSGGSYEYFEGMGLPELISEVK(6)(8)	Loop-Linked	Tyr_link	2405.12	Oxidation[M](12)	1	2.68397e-05	0.015117	6.28534	sp|P23847|DPPA_ECOLI (140)(142)/	None	5	1	15	0	1	1
161	threegenes4.54351.54351.2.2.dta	2	1792.88	NIFGYQYTIPTHQGR(5)(7)	Loop-Linked	Tyr_link	1792.88	null	1	3.06392e-05	0.005456	3.04315	sp|P0A853|TNAA_ECOLI (93)(95)/	None	3	1	12	0	1	1
162	threegenes3.80466.80466.2.0.dta	2	1951.96	VQNASYQVAAYLADEIAK(6)(11)	Loop-Linked	Tyr_link	1951.98	null	1	3.55726e-05	-0.01717	-8.79622	sp|P69908|DCEA_ECOLI (347)(352)/sp|P69910|DCEB_ECOLI (347)(352)/	None	2	1	12	0	1	1
163	threegenes3.88806.88806.4.2.dta	4	3685.79	INTVESPFAEYSSLDELFQETYKHEQLITQK(11)(22)	Loop-Linked	Tyr_link	3685.79	null	1	3.81594e-05	0.002571	0.697544	sp|P0A998|FTNA_ECOLI (80)(91)/	None	2	1	29	0	1	1
164	threegenes6.46301.46301.2.0.dta	2	1792.86	NIFGYQYTIPTHQGR(5)(7)	Loop-Linked	Tyr_link	1792.88	null	1	4.36266e-05	-0.01454	-8.10987	sp|P0A853|TNAA_ECOLI (93)(95)/	None	5	1	11	0	1	1
165	threegenes6.48012.48012.2.1.dta	2	1792.87	NIFGYQYTIPTHQGR(5)(7)	Loop-Linked	Tyr_link	1792.88	null	1	4.4308e-05	-0.005028	-2.80443	sp|P0A853|TNAA_ECOLI (93)(95)/	None	5	1	11	0	1	1
166	threegenes3.88958.88958.2.1.dta	2	2168.14	LVPYYTVKEFVESLETPR(4)(5)	Loop-Linked	Tyr_link	2168.13	null	1	4.72949e-05	0.008248	3.80421	sp|P00350|6PGD_ECOLI (54)(55)/	None	2	1	14	0	1	1
167	threegenes4.43245.43245.2.0.dta	2	1673.74	LVSWYDNETGYSNK(5)(11)	Loop-Linked	Tyr_link	1673.74	null	1	5.32393e-05	-0.000396	-0.236595	sp|P0A9B2|G3P1_ECOLI (312)(318)/	None	3	1	11	0	1	1
168	threegenes2.86577.86577.2.1.dta	2	2756.3	AMMQDAGFESVDYYNLTAGVVALHR(13)(14)	Loop-Linked	Tyr_link	2756.28	null	1	5.82417e-05	0.014991	5.43885	sp|P0A887|UBIE_ECOLI (235)(236)/	None	1	1	22	0	1	1
169	threegenes2.53020.53020.2.2.dta	2	1792.87	NIFGYQYTIPTHQGR(5)(7)	Loop-Linked	Tyr_link	1792.88	null	1	5.85606e-05	-0.008979	-5.00815	sp|P0A853|TNAA_ECOLI (93)(95)/	None	1	1	11	0	1	1
170	threegenes6.48027.48027.2.1.dta	2	1792.87	NIFGYQYTIPTHQGR(5)(7)	Loop-Linked	Tyr_link	1792.88	null	1	6.43641e-05	-0.005028	-2.80443	sp|P0A853|TNAA_ECOLI (93)(95)/	None	5	1	11	0	1	1
171	threegenes2.55513.55513.2.3.dta	2	1792.88	NIFGYQYTIPTHQGR(5)(7)	Loop-Linked	Tyr_link	1792.88	null	1	6.4765e-05	0.003269	1.82333	sp|P0A853|TNAA_ECOLI (93)(95)/	None	1	1	12	0	1	1
172	threegenes6.84712.84712.2.0.dta	2	2980.27	GGDGNYGYNAATEEYGNMIDMGILDPTK(8)(15)	Loop-Linked	Tyr_link	2980.26	Oxidation[M](18)	1	6.89955e-05	0.004531	1.52034	sp|P0A6F5|CH60_ECOLI (478)(485)/	None	5	1	14	0	1	1
173	threegenes4.104197.104197.3.2.dta	3	2524.25	LAMYIQGVDSVYDLVWSDGPLGK(4)(12)	Loop-Linked	Tyr_link	2524.24	null	1	7.03597e-05	0.007682	3.04329	sp|P00960|SYGA_ECOLI (173)(181)/	None	3	1	14	0	1	1
174	threegenes5.50039.50039.2.1.dta	2	1196.6	VYYDLLEQR(2)(3)	Loop-Linked	Tyr_link	1196.6	null	1	7.16368e-05	0.005329	4.45347	sp|P0AFG3|ODO1_ECOLI (825)(826)/	None	4	1	6	0	1	1
175	threegenes3.64669.64669.2.3.dta	2	1710.84	YYGPASQVVPEFVEK(1)(2)	Loop-Linked	Tyr_link	1710.84	null	1	7.64521e-05	-0.002285	-1.3356	sp|P75960|NPD_ECOLI (254)(255)/	None	2	1	10	0	1	1
176	threegenes5.88597.88597.3.2.dta	3	3019.51	TDTLLEISVLPLDSYAKPDIEANYQGR(15)(24)	Loop-Linked	Tyr_link	3019.53	null	1	7.65768e-05	-0.011824	-3.91585	sp|P37194|SLP_ECOLI (81)(90)/	None	4	1	14	0	1	1
177	threegenes6.103737.103737.2.2.dta	2	2228.12	DGGVSYQNYVNELASLLFLK(6)(9)	Loop-Linked	Tyr_link	2228.12	null	1	7.78024e-05	-0.001872	-0.840169	sp|P08957|T1MK_ECOLI (24)(27)/	None	5	1	14	0	1	1
178	threegenes4.13533.13533.3.2.dta	3	1406.69	LHDYYKDEVVK(4)(5)	Loop-Linked	Tyr_link	1406.69	null	1	8.36906e-05	-0.001344	-0.955431	sp|P62399|RL5_ECOLI (7)(8)/	None	3	1	9	0	1	1
179	threegenes3.59771.59771.2.1.dta	2	1726.91	YLLDQGYHVIPVSPK(1)(7)	Loop-Linked	Tyr_link	1726.92	null	1	9.00532e-05	-0.001745	-1.01047	sp|P75874|YCCU_ECOLI (35)(41)/	None	2	1	9	0	1	1
180	threegenes2.47248.47248.2.1.dta	2	1447.71	IYYITADSYAAAK(2)(3)	Loop-Linked	Tyr_link	1447.71	null	1	9.90517e-05	0.004114	2.84173	sp|P0A6Z3|HTPG_ECOLI (431)(432)/	None	1	1	9	0	1	1
181	threegenes6.103738.103738.2.3.dta	2	2228.12	DGGVSYQNYVNELASLLFLK(6)(9)	Loop-Linked	Tyr_link	2228.12	null	1	9.95282e-05	-0.001872	-0.840169	sp|P08957|T1MK_ECOLI (24)(27)/	None	5	1	13	0	1	1
182	threegenes5.94216.94216.3.0.dta	3	3165.55	LQPGNYDKLISAMDFYPTALDAADISIPK(6)(16)	Loop-Linked	Tyr_link	3165.58	null	1	0.000109196	-0.030035	-9.48799	sp|P77318|YDEN_ECOLI (389)(399)/	None	4	1	15	0	1	1
183	threegenes3.99395.99395.3.0.dta	3	3031.55	LSVMAQYYCNVIPVLEVPPSAFTPPPK(7)(8)	Loop-Linked	Tyr_link	3031.53	Carbamidomethyl[C](9);Oxidation[M](4)	1	0.000110663	0.022975	7.57868	sp|P06992|RSMA_ECOLI (166)(167)/	None	2	1	16	0	1	1
184	threegenes6.76191.76191.3.1.dta	3	2530.22	EGYTKVQNASYQVAAYLADEIAK(3)(11)	Loop-Linked	Tyr_link	2530.25	null	1	0.000119428	-0.022456	-8.87503	sp|P69908|DCEA_ECOLI (339)(347)/sp|P69910|DCEB_ECOLI (339)(347)/	None	5	1	12	0	1	1
185	threegenes6.43992.43992.2.2.dta	2	1097.59	AETLYYIVK(5)(6)	Loop-Linked	Tyr_link	1097.59	null	1	0.000119731	0.003791	3.45394	sp|P0ACJ8|CRP_ECOLI (41)(42)/	None	5	1	6	0	1	1
186	threegenes3.51062.51062.2.0.dta	2	1196.6	VYYDLLEQR(2)(3)	Loop-Linked	Tyr_link	1196.6	null	1	0.000121504	0.000195	0.162962	sp|P0AFG3|ODO1_ECOLI (825)(826)/	None	2	1	6	0	1	1
187	threegenes6.83594.83594.3.2.dta	3	2405.14	VSGGSYEYFEGMGLPELISEVK(6)(8)	Loop-Linked	Tyr_link	2405.12	Oxidation[M](12)	1	0.000129702	0.015117	6.28534	sp|P23847|DPPA_ECOLI (140)(142)/	None	5	1	12	0	1	1
188	threegenes6.101365.101365.3.1.dta	3	4875.34	FMSTAMFYPCNYGYINHTLSLDGDPVDVLVPTPYPLQPGSVIR(8)(12)	Loop-Linked	Tyr_link	4875.31	Carbamidomethyl[C](10);Oxidation[M](2);Oxidation[M](6)	1	0.000129704	0.023297	4.77856	sp|P0A7A9|IPYR_ECOLI (52)(56)/	None	5	1	11	0	1	1
189	threegenes4.59691.59691.3.1.dta	3	2242.04	MENRLPGLYYIETDSTGER(9)(10)	Loop-Linked	Tyr_link	2242.04	null	1	0.00013174	-0.007341	-3.27424	sp|P37647|KDGK_ECOLI (88)(89)/	None	3	1	19	0	1	1
190	threegenes3.63136.63136.2.2.dta	2	1951.98	VQNASYQVAAYLADEIAK(6)(11)	Loop-Linked	Tyr_link	1951.98	null	1	0.000145519	0.00271	1.38834	sp|P69908|DCEA_ECOLI (347)(352)/sp|P69910|DCEB_ECOLI (347)(352)/	None	2	1	13	0	1	1
191	threegenes2.62468.62468.2.1.dta	2	1592.81	LTPYYQGIGPAWTK(4)(5)	Loop-Linked	Tyr_link	1592.81	null	1	0.000147353	0.000669	0.420012	sp|P13035|GLPD_ECOLI (372)(373)/	None	1	1	10	0	1	1
192	threegenes3.51139.51139.2.1.dta	2	1792.86	NIFGYQYTIPTHQGR(5)(7)	Loop-Linked	Tyr_link	1792.88	null	1	0.000149274	-0.013735	-7.66087	sp|P0A853|TNAA_ECOLI (93)(95)/	None	2	1	11	0	1	1
193	threegenes5.83119.83119.3.2.dta	3	2773.35	VKGLIEEMASAYEDPKEVIEFYSK(12)(22)	Loop-Linked	Tyr_link	2773.36	null	1	0.000157888	-0.017273	-6.22818	sp|P0A850|TIG_ECOLI (378)(388)/	None	4	1	14	0	1	1
194	threegenes4.75932.75932.2.3.dta	2	1895.96	YYLATGGGDISQAEVLLK(1)(2)	Loop-Linked	Tyr_link	1895.97	null	1	0.000158974	-0.009583	-5.05439	sp|P0ABC3|HFLC_ECOLI (103)(104)/	None	3	1	21	0	1	1
195	threegenes5.42359.42359.2.1.dta	2	1496.73	IEYVYQSAEQLR(3)(5)	Loop-Linked	Tyr_link	1496.74	null	1	0.000171088	-0.004076	-2.72326	sp|P19926|AGP_ECOLI (361)(363)/	None	4	1	8	0	1	1
196	threegenes3.46351.46351.2.2.dta	2	1325.64	GIDIYYENVGGK(5)(6)	Loop-Linked	Tyr_link	1325.64	null	1	0.000179128	0.003165	2.38753	sp|P76113|CURA_ECOLI (222)(223)/	None	2	1	10	0	1	1
197	threegenes5.87167.87167.4.0.dta	4	3685.79	INTVESPFAEYSSLDELFQETYKHEQLITQK(11)(22)	Loop-Linked	Tyr_link	3685.79	null	1	0.000188297	0.001004	0.272397	sp|P0A998|FTNA_ECOLI (80)(91)/	None	4	1	27	0	1	1
198	threegenes3.77701.77701.2.1.dta	2	2322.11	SVFPIQSYSGNSELQYVSYR(8)(16)	Loop-Linked	Tyr_link	2322.1	null	1	0.000192753	0.003422	1.47366	sp|P0A8V2|RPOB_ECOLI (62)(70)/	None	2	1	12	0	1	1
199	threegenes7.61536.61536.2.1.dta	2	1710.85	YYGPASQVVPEFVEK(1)(2)	Loop-Linked	Tyr_link	1710.84	null	1	0.000197363	0.012305	7.19238	sp|P75960|NPD_ECOLI (254)(255)/	None	6	1	12	0	1	1
200	threegenes6.64552.64552.2.2.dta	2	1698.8	YQDMGVTIYLTPDGK(1)(9)	Loop-Linked	Tyr_link	1698.8	null	1	0.000209814	-0.001463	-0.861194	sp|P77202|DSBG_ECOLI (51)(59)/	None	5	1	6	0	1	1
201	threegenes4.94602.94602.3.1.dta	3	2709.28	GLAYAPYADLVWCETSTPDLELAR(4)(7)	Loop-Linked	Tyr_link	2709.29	Carbamidomethyl[C](13)	1	0.00023457	-0.007059	-2.60548	sp|P0A9G6|ACEA_ECOLI (279)(282)/	None	3	1	17	0	1	1
202	threegenes5.53269.53269.2.2.dta	2	1792.89	NIFGYQYTIPTHQGR(5)(7)	Loop-Linked	Tyr_link	1792.88	null	1	0.000236579	0.010944	6.10416	sp|P0A853|TNAA_ECOLI (93)(95)/	None	4	1	12	0	1	1
203	threegenes2.57206.57206.2.1.dta	2	1343.69	YAGALVLGQYYK(10)(11)	Loop-Linked	Tyr_link	1343.7	null	1	0.0002424	-0.004176	-3.10784	sp|P0ADV7|MLAC_ECOLI (81)(82)/	None	1	1	8	0	1	1
204	threegenes3.71978.71978.2.2.dta	2	1880.91	MADAIDAYQPDYVVLAK(8)(12)	Loop-Linked	Tyr_link	1880.91	null	1	0.000248388	0.003174	1.68748	sp|P37051|PURU_ECOLI (159)(163)/	None	2	1	12	0	1	1
205	threegenes2.57342.57342.2.1.dta	2	1213.62	YSLYCAVIVK(1)(4)	Loop-Linked	Tyr_link	1213.63	Carbamidomethyl[C](5)	1	0.000248873	-0.01273	-10.4892	sp|P0A9D8|DAPD_ECOLI (245)(248)/	None	1	1	6	0	1	1
206	threegenes3.43390.43390.5.0.dta	5	2666.36	LNGEALEEYVKPIGGGYFFALPGVK(9)(17)	Loop-Linked	Tyr_link	2666.39	null	1	0.000272947	-0.026231	-9.83766	sp|P31545|EFEB_ECOLI (394)(402)/	None	2	1	13	0	1	1
207	threegenes6.60635.60635.2.1.dta	2	1711.82	LPGLYYIETDSTGER(5)(6)	Loop-Linked	Tyr_link	1711.82	null	1	0.000274647	0.006306	3.6838	sp|P37647|KDGK_ECOLI (88)(89)/	None	5	1	14	0	1	1
208	threegenes3.41683.41683.2.1.dta	2	1295.65	YQGEYVAGLAVK(1)(5)	Loop-Linked	Tyr_link	1295.66	null	1	0.000277631	-0.010389	-8.01829	sp|P0A8G6|NQOR_ECOLI (184)(188)/	None	2	1	7	0	1	1
209	threegenes3.66042.66042.3.1.dta	3	2440.23	AEQQLDKDSAIVPVYYYVNAR(15)(16)	Loop-Linked	Tyr_link	2440.21	null	1	0.000282139	0.019651	8.05298	sp|P23843|OPPA_ECOLI (509)(510)/	None	2	1	29	0	1	1
210	threegenes3.56390.56390.2.4.dta	2	1213.64	YSLYCAVIVK(1)(4)	Loop-Linked	Tyr_link	1213.63	Carbamidomethyl[C](5)	1	0.000291226	0.009816	8.08814	sp|P0A9D8|DAPD_ECOLI (245)(248)/	None	2	1	6	0	1	1
211	threegenes6.43565.43565.3.3.dta	3	1635.74	ETYKYADMLAMSAK(3)(5)	Loop-Linked	Tyr_link	1635.74	Oxidation[M](8)	1	0.000292592	0.00358	2.18861	sp|P0A853|TNAA_ECOLI (258)(260)/	None	5	1	10	0	1	1
212	threegenes2.57684.57684.3.4.dta	3	2494.22	RYVESQVYQGVVENLASEQAAR(2)(8)	Loop-Linked	Tyr_link	2494.23	null	1	0.000326426	-0.007341	-2.94319	sp|P0ABA6|ATPG_ECOLI (223)(229)/	None	1	1	13	0	1	1
213	threegenes6.64470.64470.3.3.dta	3	2767.32	LHLIANEPGTYDGISASYSGPGFSGMK(11)(18)	Loop-Linked	Tyr_link	2767.3	null	1	0.000347243	0.015533	5.61305	sp|P0ABJ1|CYOA_ECOLI (203)(210)/	None	5	1	21	0	1	1
214	threegenes3.43587.43587.2.1.dta	2	1673.74	LVSWYDNETGYSNK(5)(11)	Loop-Linked	Tyr_link	1673.74	null	1	0.000357989	-0.000256	-0.152951	sp|P0A9B2|G3P1_ECOLI (312)(318)/	None	2	1	7	0	1	1
215	threegenes5.15148.15148.2.2.dta	2	1006.46	YYWPHSR(1)(2)	Loop-Linked	Tyr_link	1006.45	null	1	0.000359769	0.002183	2.169	sp|P0C8J8|GATZ_ECOLI (351)(352)/	None	4	1	6	0	1	1
216	threegenes3.51137.51137.2.1.dta	2	1196.6	VYYDLLEQR(2)(3)	Loop-Linked	Tyr_link	1196.6	null	1	0.000360936	0.000286	0.239012	sp|P0AFG3|ODO1_ECOLI (825)(826)/	None	2	1	6	0	1	1
217	threegenes6.48132.48132.2.0.dta	2	1196.6	VYYDLLEQR(2)(3)	Loop-Linked	Tyr_link	1196.6	null	1	0.000375382	0.000754	0.630122	sp|P0AFG3|ODO1_ECOLI (825)(826)/	None	5	1	6	0	1	1
218	threegenes6.72562.72562.2.3.dta	2	1792.88	NIFGYQYTIPTHQGR(5)(7)	Loop-Linked	Tyr_link	1792.88	null	1	0.000398876	0.008189	4.56752	sp|P0A853|TNAA_ECOLI (93)(95)/	None	5	1	10	0	1	1
219	threegenes3.46612.46612.2.2.dta	2	1635.74	ETYKYADMLAMSAK(3)(5)	Loop-Linked	Tyr_link	1635.74	Oxidation[M](8)	1	0.00041999	0.001582	0.967147	sp|P0A853|TNAA_ECOLI (258)(260)/	None	2	1	13	0	1	1
220	threegenes7.43792.43792.2.2.dta	2	1447.72	IYYITADSYAAAK(2)(3)	Loop-Linked	Tyr_link	1447.71	null	1	0.000453945	0.00819	5.65721	sp|P0A6Z3|HTPG_ECOLI (431)(432)/	None	6	1	9	0	1	1
221	threegenes2.42852.42852.2.5.dta	2	1134.58	YYPGSPLIAR(1)(2)	Loop-Linked	Tyr_link	1134.59	null	1	0.000549474	-0.011688	-10.3015	sp|P37634|RLMJ_ECOLI (96)(97)/	None	1	1	7	0	1	1
222	threegenes6.55331.55331.3.2.dta	3	2156.08	AMYSIAKKYDIPVVMDSAR(3)(9)	Loop-Linked	Tyr_link	2156.09	null	1	0.00066599	-0.004038	-1.87284	sp|P0A853|TNAA_ECOLI (214)(220)/	None	5	1	9	0	1	1
223	threegenes3.78243.78243.2.2.dta	2	2245.06	NNDYSLVYTVENNQLGLYK(4)(8)	Loop-Linked	Tyr_link	2245.08	null	1	0.000742519	-0.018811	-8.37878	sp|P77318|YDEN_ECOLI (490)(494)/	None	2	1	11	0	1	1
224	threegenes7.43950.43950.2.0.dta	2	1635.74	ETYKYADMLAMSAK(3)(5)	Loop-Linked	Tyr_link	1635.74	Oxidation[M](8)	1	0.000746476	0.001856	1.13465	sp|P0A853|TNAA_ECOLI (258)(260)/	None	6	1	15	0	1	1
225	threegenes4.90362.90362.3.2.dta	3	2864.36	NDYQTYAELSVTNPYFTVDGVSLGGR(3)(6)	Loop-Linked	Tyr_link	2864.34	null	1	0.000754651	0.023378	8.16175	sp|P0A940|BAMA_ECOLI (465)(468)/	None	3	1	18	0	1	1
226	threegenes5.69854.69854.2.4.dta	2	2017.99	IGVTIYKYDDNFMSVVR(6)(8)	Loop-Linked	Tyr_link	2018.01	null	1	0.00080708	-0.017347	-8.59611	sp|P0AEE5|DGAL_ECOLI (33)(35)/	None	4	1	17	0	1	1
227	threegenes5.40464.40464.2.3.dta	2	1295.65	YQGEYVAGLAVK(1)(5)	Loop-Linked	Tyr_link	1295.66	null	1	0.000807847	-0.009349	-7.21561	sp|P0A8G6|NQOR_ECOLI (184)(188)/	None	4	1	7	0	1	1
228	threegenes6.100034.100034.3.3.dta	3	2524.25	LAMYIQGVDSVYDLVWSDGPLGK(4)(12)	Loop-Linked	Tyr_link	2524.24	null	1	0.000813046	0.004922	1.94989	sp|P00960|SYGA_ECOLI (173)(181)/	None	5	1	10	0	1	1
229	threegenes5.42628.42628.2.1.dta	2	1673.74	LVSWYDNETGYSNK(5)(11)	Loop-Linked	Tyr_link	1673.74	null	1	0.000878575	-0.000432	-0.258104	sp|P0A9B2|G3P1_ECOLI (312)(318)/	None	4	1	7	0	1	1
230	threegenes2.44560.44560.2.1.dta	2	1496.73	IEYVYQSAEQLR(3)(5)	Loop-Linked	Tyr_link	1496.74	null	1	0.00101374	-0.003438	-2.29699	sp|P19926|AGP_ECOLI (361)(363)/	None	1	1	9	0	1	1
231	threegenes2.44456.44456.2.0.dta	2	1673.74	LVSWYDNETGYSNK(5)(11)	Loop-Linked	Tyr_link	1673.74	null	1	0.00111138	-0.000996	-0.595073	sp|P0A9B2|G3P1_ECOLI (312)(318)/	None	1	1	12	0	1	1
232	threegenes5.59811.59811.2.2.dta	2	1592.81	LTPYYQGIGPAWTK(4)(5)	Loop-Linked	Tyr_link	1592.81	null	1	0.00123031	0.003319	2.08374	sp|P13035|GLPD_ECOLI (372)(373)/	None	4	1	9	0	1	1
233	threegenes5.88488.88488.2.4.dta	2	1983.96	LAVGLYDGMNLDWLAYR(6)(16)	Loop-Linked	Tyr_link	1983.96	Oxidation[M](9)	1	0.00129207	-0.005963	-3.0056	sp|P0A853|TNAA_ECOLI (323)(333)/	None	4	1	8	0	1	1
234	threegenes3.79219.79219.3.1.dta	3	2971.36	NLIPPTMWGYNDDVQDYTYDPEKAK(10)(17)	Loop-Linked	Tyr_link	2971.34	null	1	0.00141448	0.015658	5.26967	sp|P23847|DPPA_ECOLI (345)(352)/	None	2	1	10	0	1	1
235	threegenes5.77798.77798.3.1.dta	3	2333.19	FTKPVTGGYYFAPSLDKLMAL(9)(10)	Loop-Linked	Tyr_link	2333.19	Oxidation[M](19)	1	0.0014768	0.002953	1.26565	sp|P76536|YFEX_ECOLI (287)(288)/	None	4	1	19	0	1	1
236	threegenes4.19112.19112.2.1.dta	2	1915.93	EYLPASYHEGSKNPVAR(2)(7)	Loop-Linked	Tyr_link	1915.93	null	1	0.00153073	0.00588	3.06901	sp|P0A9Q7|ADHE_ECOLI (685)(690)/	None	3	1	10	0	1	1
237	threegenes7.43907.43907.2.1.dta	2	1447.72	IYYITADSYAAAK(2)(3)	Loop-Linked	Tyr_link	1447.71	null	1	0.0015356	0.005291	3.65474	sp|P0A6Z3|HTPG_ECOLI (431)(432)/	None	6	1	9	0	1	1
238	threegenes6.41805.41805.2.0.dta	2	2015.88	AQGNMPAYGYTPPYTDGAK(8)(10)	Loop-Linked	Tyr_link	2015.88	Oxidation[M](5)	1	0.00176109	0.000648	0.321448	sp|P23843|OPPA_ECOLI (341)(343)/	None	5	1	13	0	1	1
239	threegenes5.65151.65151.2.0.dta	2	1983.89	NNTAPAPWTYDNIAYMK(10)(15)	Loop-Linked	Tyr_link	1983.89	Oxidation[M](16)	1	0.00176687	-0.001173	-0.591262	sp|P07813|SYL_ECOLI (102)(107)/	None	4	1	13	0	1	1
240	threegenes7.85460.85460.2.2.dta	2	2554.26	LYYYPPDSNTVEVFPIGIGQAGR(2)(3)	Loop-Linked	Tyr_link	2554.26	null	1	0.00199461	-0.005063	-1.98218	sp|P39176|ERFK_ECOLI (108)(109)/	None	6	1	20	0	1	1
241	threegenes4.89933.89933.2.0.dta	2	1967.97	LAVGLYDGMNLDWLAYR(6)(16)	Loop-Linked	Tyr_link	1967.97	null	1	0.00215461	0.00169	0.858754	sp|P0A853|TNAA_ECOLI (323)(333)/	None	3	1	12	0	1	1
242	threegenes4.31498.31498.2.2.dta	2	1660.79	GGIYLYPSTASHPDGK(4)(6)	Loop-Linked	Tyr_link	1660.8	null	1	0.00220386	-0.007361	-4.43221	sp|P0A993|F16PA_ECOLI (257)(259)/	None	3	1	11	0	1	1
243	threegenes6.63214.63214.3.2.dta	3	2059.01	SWPEFIGTTSGYSYIKPK(12)(14)	Loop-Linked	Tyr_link	2059.02	null	1	0.00223999	-0.010582	-5.13935	sp|P78067|YNJE_ECOLI (326)(328)/	None	5	1	6	0	1	1
244	threegenes4.51669.51669.3.0.dta	3	1792.86	NIFGYQYTIPTHQGR(5)(7)	Loop-Linked	Tyr_link	1792.88	null	1	0.00227677	-0.016325	-9.10548	sp|P0A853|TNAA_ECOLI (93)(95)/	None	3	1	12	0	1	1
245	threegenes5.45302.45302.2.1.dta	2	1447.71	IYYITADSYAAAK(2)(3)	Loop-Linked	Tyr_link	1447.71	null	1	0.00230716	0.003794	2.62069	sp|P0A6Z3|HTPG_ECOLI (431)(432)/	None	4	1	8	0	1	1
246	threegenes4.82625.82625.3.3.dta	3	1951.99	VQNASYQVAAYLADEIAK(6)(11)	Loop-Linked	Tyr_link	1951.98	null	1	0.00240368	0.012326	6.31463	sp|P69908|DCEA_ECOLI (347)(352)/sp|P69910|DCEB_ECOLI (347)(352)/	None	3	1	13	0	1	1
247	threegenes5.50262.50262.2.3.dta	2	1750.84	YEYNALLAANPPDSSK(1)(3)	Loop-Linked	Tyr_link	1750.83	null	1	0.00252685	0.012466	7.12006	sp|P0AAA9|ZRAP_ECOLI (71)(73)/	None	4	1	9	0	1	1
248	threegenes6.64790.64790.3.0.dta	3	2541.12	YNAVIDQMLEEGTAYKCYCSK(15)(18)	Loop-Linked	Tyr_link	2541.11	Carbamidomethyl[C](17);Carbamidomethyl[C](19)	1	0.00265262	0.006792	2.67285	sp|P04805|SYE_ECOLI (96)(99)/	None	5	1	21	0	1	1
249	threegenes2.33994.33994.2.1.dta	2	842.412	YYPFVR(1)(2)	Loop-Linked	Tyr_link	842.419	null	1	0.00274849	-0.007554	-8.96703	sp|P0A7E1|PYRD_ECOLI (2)(3)/	None	1	1	3	0	1	1
250	threegenes7.53186.53186.2.3.dta	2	1343.7	YAGALVLGQYYK(10)(11)	Loop-Linked	Tyr_link	1343.7	null	1	0.00277421	-0.001434	-1.0672	sp|P0ADV7|MLAC_ECOLI (81)(82)/	None	6	1	11	0	1	1
251	threegenes6.52982.52982.2.0.dta	2	1343.7	YAGALVLGQYYK(10)(11)	Loop-Linked	Tyr_link	1343.7	null	1	0.00279811	-0.003816	-2.83992	sp|P0ADV7|MLAC_ECOLI (81)(82)/	None	5	1	10	0	1	1
252	threegenes5.89341.89341.2.2.dta	2	1983.96	LAVGLYDGMNLDWLAYR(6)(16)	Loop-Linked	Tyr_link	1983.96	Oxidation[M](9)	1	0.0028965	0.001588	0.800418	sp|P0A853|TNAA_ECOLI (323)(333)/	None	4	1	8	0	1	1
253	threegenes5.87910.87910.2.0.dta	2	1967.97	LAVGLYDGMNLDWLAYR(6)(16)	Loop-Linked	Tyr_link	1967.97	null	1	0.00294693	0.001967	0.999508	sp|P0A853|TNAA_ECOLI (323)(333)/	None	4	1	12	0	1	1
254	threegenes4.46122.46122.2.0.dta	2	1635.74	ETYKYADMLAMSAK(3)(5)	Loop-Linked	Tyr_link	1635.74	Oxidation[M](8)	1	0.00295431	-0.001328	-0.811865	sp|P0A853|TNAA_ECOLI (258)(260)/	None	3	1	8	0	1	1
255	threegenes7.44018.44018.2.3.dta	2	1635.74	ETYKYADMLAMSAK(3)(5)	Loop-Linked	Tyr_link	1635.74	Oxidation[M](8)	1	0.00325874	0.003456	2.11281	sp|P0A853|TNAA_ECOLI (258)(260)/	None	6	1	19	0	1	1
256	threegenes2.16532.16532.2.2.dta	2	1006.46	YYWPHSR(1)(2)	Loop-Linked	Tyr_link	1006.45	null	1	0.00333002	0.002245	2.23061	sp|P0C8J8|GATZ_ECOLI (351)(352)/	None	1	1	5	0	1	1
257	threegenes5.49706.49706.2.2.dta	2	1196.6	VYYDLLEQR(2)(3)	Loop-Linked	Tyr_link	1196.6	null	1	0.00333261	0.001785	1.49173	sp|P0AFG3|ODO1_ECOLI (825)(826)/	None	4	1	6	0	1	1
258	threegenes3.55340.55340.2.1.dta	2	1328.63	YIGAYTALMDGR(1)(5)	Loop-Linked	Tyr_link	1328.63	null	1	0.00338784	-0.00134	-1.00856	sp|P0A6A3|ACKA_ECOLI (313)(317)/	None	2	1	8	0	1	1
259	threegenes5.49642.49642.2.2.dta	2	1792.88	NIFGYQYTIPTHQGR(5)(7)	Loop-Linked	Tyr_link	1792.88	null	1	0.00338814	-0.001211	-0.675451	sp|P0A853|TNAA_ECOLI (93)(95)/	None	4	1	10	0	1	1
260	threegenes6.48797.48797.3.3.dta	3	1792.87	NIFGYQYTIPTHQGR(5)(7)	Loop-Linked	Tyr_link	1792.88	null	1	0.00344875	-0.008332	-4.64728	sp|P0A853|TNAA_ECOLI (93)(95)/	None	5	1	11	0	1	1
261	threegenes4.107650.107650.2.3.dta	2	2514.23	SDIEIVAINDLLDADYMAYMLK(16)(19)	Loop-Linked	Tyr_link	2514.21	null	1	0.00346635	0.014879	5.91795	sp|P0A9B2|G3P1_ECOLI (40)(43)/	None	3	1	14	0	1	1
262	threegenes4.81041.81041.2.2.dta	2	1951.96	VQNASYQVAAYLADEIAK(6)(11)	Loop-Linked	Tyr_link	1951.98	null	1	0.00350414	-0.014267	-7.309	sp|P69908|DCEA_ECOLI (347)(352)/sp|P69910|DCEB_ECOLI (347)(352)/	None	3	1	12	0	1	1
263	threegenes2.108950.108950.3.3.dta	3	2826.45	TTLLNPYFGEFGGMYVPQILMPALR(7)(15)	Loop-Linked	Tyr_link	2826.44	null	1	0.00372614	0.019769	6.99432	sp|P0A879|TRPB_ECOLI (8)(16)/	None	1	1	16	0	1	1
264	threegenes2.62596.62596.2.4.dta	2	1592.82	LTPYYQGIGPAWTK(4)(5)	Loop-Linked	Tyr_link	1592.81	null	1	0.00388322	0.004475	2.8095	sp|P13035|GLPD_ECOLI (372)(373)/	None	1	1	9	0	1	1
265	threegenes3.55357.55357.2.1.dta	2	1328.63	YIGAYTALMDGR(1)(5)	Loop-Linked	Tyr_link	1328.63	null	1	0.00397424	-0.00134	-1.00856	sp|P0A6A3|ACKA_ECOLI (313)(317)/	None	2	1	7	0	1	1
266	threegenes3.94614.94614.3.4.dta	3	2947.55	AITDVVNIGIGGSDLGPYMVTEALRPYK(18)(27)	Loop-Linked	Tyr_link	2947.52	null	1	0.00397871	0.026186	8.88407	sp|P0A6T1|G6PI_ECOLI (163)(172)/	None	2	1	9	0	1	1
267	threegenes5.53955.53955.2.3.dta	2	1328.63	YIGAYTALMDGR(1)(5)	Loop-Linked	Tyr_link	1328.63	null	1	0.00427682	0.005131	3.86187	sp|P0A6A3|ACKA_ECOLI (313)(317)/	None	4	1	7	0	1	1
268	threegenes6.60725.60725.2.1.dta	2	1790.86	DGTYETIYNKWFQK(4)(8)	Loop-Linked	Tyr_link	1790.84	null	1	0.00446576	0.018754	10.4722	sp|P30859|ARTI_ECOLI (233)(237)/	None	5	1	9	0	1	1
269	threegenes2.103332.103332.4.3.dta	4	5613.62	GMPLYEHIAELNGTPGKYSMPVPMMNIINGGEHADNNVDIQEFMIQPVGAK(5)(18)	Loop-Linked	Tyr_link	5613.62	Oxidation[M](2);Oxidation[M](24);Oxidation[M](25)	1	0.00458733	-0.008432	-1.50206	sp|P0A6P9|ENO_ECOLI (131)(144)/	None	1	1	15	0	1	1
270	threegenes7.51177.51177.2.3.dta	2	1296.64	GVIDYLHYYR(8)(9)	Loop-Linked	Tyr_link	1296.64	null	1	0.00464578	0.001528	1.17843	sp|P21165|PEPQ_ECOLI (157)(158)/	None	6	1	8	0	1	1
271	threegenes4.49773.49773.2.0.dta	2	1968.91	LKDGEDPGYTLYDLSER(9)(12)	Loop-Linked	Tyr_link	1968.92	null	1	0.00479164	-0.004916	-2.4968	sp|P69908|DCEA_ECOLI (390)(393)/sp|P69910|DCEB_ECOLI (390)(393)/	None	3	1	18	0	1	1
272	threegenes4.66254.66254.3.1.dta	3	2440.22	AEQQLDKDSAIVPVYYYVNAR(15)(16)	Loop-Linked	Tyr_link	2440.21	null	1	0.00504997	0.011265	4.6164	sp|P23843|OPPA_ECOLI (509)(510)/	None	3	1	25	0	1	1
273	threegenes6.55956.55956.2.1.dta	2	1438.69	GSAPDAALYWYAR(9)(11)	Loop-Linked	Tyr_link	1438.67	null	1	0.00525148	0.013391	9.30787	sp|P0AAZ4|RARA_ECOLI (276)(278)/	None	5	1	9	0	1	1
274	threegenes7.63490.63490.3.3.dta	3	2440.23	AEQQLDKDSAIVPVYYYVNAR(15)(16)	Loop-Linked	Tyr_link	2440.21	null	1	0.00532481	0.017909	7.33911	sp|P23843|OPPA_ECOLI (509)(510)/	None	6	1	21	0	1	1
275	threegenes4.55293.55293.2.1.dta	2	1328.63	YIGAYTALMDGR(1)(5)	Loop-Linked	Tyr_link	1328.63	null	1	0.00591865	0.003184	2.39645	sp|P0A6A3|ACKA_ECOLI (313)(317)/	None	3	1	7	0	1	1
276	threegenes2.77632.77632.2.0.dta	2	1214.57	EMREIYYGR(6)(7)	Loop-Linked	Tyr_link	1214.56	null	1	0.00595376	0.011027	9.07899	sp|P0A7F6|SPED_ECOLI (256)(257)/	None	1	1	8	0	1	1
277	threegenes4.102156.102156.4.0.dta	4	5613.64	GMPLYEHIAELNGTPGKYSMPVPMMNIINGGEHADNNVDIQEFMIQPVGAK(5)(18)	Loop-Linked	Tyr_link	5613.62	Oxidation[M](2);Oxidation[M](20);Oxidation[M](25)	1	0.00622746	0.013284	2.36639	sp|P0A6P9|ENO_ECOLI (131)(144)/	None	3	1	14	0	1	1
278	threegenes6.39354.39354.3.3.dta	3	1613.82	EYVYGDTATLLDKK(2)(4)	Loop-Linked	Tyr_link	1613.81	null	1	0.00624624	0.014342	8.88707	sp|P0ABN9|DCUB_ECOLI (218)(220)/	None	5	1	11	0	1	1
279	threegenes6.50375.50375.3.2.dta	3	1792.89	NIFGYQYTIPTHQGR(5)(7)	Loop-Linked	Tyr_link	1792.88	null	1	0.00626626	0.010232	5.70703	sp|P0A853|TNAA_ECOLI (93)(95)/	None	5	1	13	0	1	1
280	threegenes6.99244.99244.4.0.dta	4	5613.65	GMPLYEHIAELNGTPGKYSMPVPMMNIINGGEHADNNVDIQEFMIQPVGAK(5)(18)	Loop-Linked	Tyr_link	5613.62	Oxidation[M](20);Oxidation[M](24);Oxidation[M](25)	1	0.00630906	0.02067	3.68211	sp|P0A6P9|ENO_ECOLI (131)(144)/	None	5	1	13	0	1	1
281	threegenes3.59772.59772.3.2.dta	3	2010.99	LVEYHQMTAPLIGYYSK(14)(15)	Loop-Linked	Tyr_link	2011	null	1	0.0065595	-0.004602	-2.28842	sp|P69441|KAD_ECOLI (181)(182)/	None	2	1	13	0	1	1
282	threegenes2.76531.76531.2.4.dta	2	1818.92	LPIYLDYSATTPVDPR(4)(7)	Loop-Linked	Tyr_link	1818.93	null	1	0.00664621	-0.008296	-4.56093	sp|P0A6B7|ISCS_ECOLI (6)(9)/	None	1	1	10	0	1	1
283	threegenes2.54743.54743.3.4.dta	3	1792.88	NIFGYQYTIPTHQGR(5)(7)	Loop-Linked	Tyr_link	1792.88	null	1	0.00713332	0.004697	2.61981	sp|P0A853|TNAA_ECOLI (93)(95)/	None	1	1	9	0	1	1
284	threegenes5.78555.78555.2.0.dta	2	2075.93	YLWNDQQGWYADYDLK(10)(13)	Loop-Linked	Tyr_link	2075.91	null	1	0.00750822	0.018219	8.77638	sp|P13482|TREA_ECOLI (387)(390)/	None	4	1	11	0	1	1
285	threegenes3.56160.56160.2.0.dta	2	1343.69	YAGALVLGQYYK(10)(11)	Loop-Linked	Tyr_link	1343.7	null	1	0.00761214	-0.004623	-3.4405	sp|P0ADV7|MLAC_ECOLI (81)(82)/	None	2	1	9	0	1	1
286	threegenes4.91084.91084.3.2.dta	3	1952	VQAYDGPIYIADAALFVK(4)(9)	Loop-Linked	Tyr_link	1952.02	null	1	0.00777652	-0.018613	-9.53527	sp|P76108|YDCS_ECOLI (185)(190)/	None	3	1	13	0	1	1
287	threegenes3.46621.46621.2.1.dta	2	1635.74	ETYKYADMLAMSAK(3)(5)	Loop-Linked	Tyr_link	1635.74	Oxidation[M](8)	1	0.0081135	-0.000998	-0.610122	sp|P0A853|TNAA_ECOLI (258)(260)/	None	2	1	11	0	1	1
288	threegenes2.14452.14452.3.5.dta	3	1406.69	LHDYYKDEVVK(4)(5)	Loop-Linked	Tyr_link	1406.69	null	1	0.00814947	-0.0001	-0.071089	sp|P62399|RL5_ECOLI (7)(8)/	None	1	1	8	0	1	1
289	threegenes3.88810.88810.4.1.dta	4	3685.79	INTVESPFAEYSSLDELFQETYKHEQLITQK(11)(22)	Loop-Linked	Tyr_link	3685.79	null	1	0.00835173	0.002571	0.697544	sp|P0A998|FTNA_ECOLI (80)(91)/	None	2	1	21	0	1	1
290	threegenes6.91194.91194.2.1.dta	2	2389.11	VSGGSYEYFEGMGLPELISEVK(6)(8)	Loop-Linked	Tyr_link	2389.13	null	1	0.00839091	-0.019464	-8.14691	sp|P23847|DPPA_ECOLI (140)(142)/	None	5	1	15	0	1	1
291	threegenes4.107388.107388.2.0.dta	2	2781.34	YPLADYALTPDMAIVDANLVMDMPK(1)(6)	Loop-Linked	Tyr_link	2781.32	Oxidation[M](12)	1	0.00930827	0.024742	8.89578	sp|P0A9Q7|ADHE_ECOLI (620)(625)/	None	3	1	17	0	1	1
292	threegenes5.50292.50292.2.2.dta	2	1437.66	YVDVGATYYFNK(8)(9)	Loop-Linked	Tyr_link	1437.67	null	1	0.0103021	-0.005182	-3.60445	sp|P06996|OMPC_ECOLI (325)(326)/sp|P21420|NMPC_ECOLI (323)(324)/	None	4	1	8	0	1	1
293	threegenes2.89573.89573.3.3.dta	3	2881.34	SADNMYSYLALVQDDPTVQVVNNAQK(6)(8)	Loop-Linked	Tyr_link	2881.37	null	1	0.0105017	-0.022435	-7.78623	sp|P08331|CPDB_ECOLI (364)(366)/	None	1	1	19	0	1	1
294	threegenes2.83932.83932.3.3.dta	3	1795.9	INDWASIYGVVGVGYGK(8)(15)	Loop-Linked	Tyr_link	1795.9	null	1	0.0114875	-0.003828	-2.13152	sp|P0A917|OMPX_ECOLI (103)(110)/	None	1	1	12	0	1	1
295	threegenes2.79210.79210.3.5.dta	3	2401.14	YAAQVSIVTSSLQYENDDLMR(1)(14)	Loop-Linked	Tyr_link	2401.13	null	1	0.0125905	0.011239	4.6807	sp|P42632|TDCE_ECOLI (391)(404)/	None	1	1	7	0	1	1
296	threegenes6.93272.93272.2.1.dta	2	1967.97	LAVGLYDGMNLDWLAYR(6)(16)	Loop-Linked	Tyr_link	1967.97	null	1	0.0127622	0.000989	0.502549	sp|P0A853|TNAA_ECOLI (323)(333)/	None	5	1	11	0	1	1
297	threegenes3.93842.93842.2.0.dta	2	2462.09	MNIDTDTQWATWEGVLNYYK(18)(19)	Loop-Linked	Tyr_link	2462.1	Oxidation[M](1)	1	0.012891	-0.006584	-2.67414	sp|P0AB71|ALF_ECOLI (303)(304)/	None	2	1	11	0	1	1
298	threegenes7.60631.60631.2.3.dta	2	1393.75	YNYLINQLNIK(1)(3)	Loop-Linked	Tyr_link	1393.75	null	1	0.0130517	0.005183	3.71875	sp|P02930|TOLC_ECOLI (413)(415)/	None	6	1	8	0	1	1
299	threegenes6.74398.74398.2.1.dta	2	1299.66	VALYGIDYLMK(4)(8)	Loop-Linked	Tyr_link	1299.66	Oxidation[M](10)	1	0.0131125	-0.000938	-0.721724	sp|P09373|PFLB_ECOLI (188)(192)/	None	5	1	8	0	1	1
300	threegenes3.81718.81718.2.3.dta	2	1951.97	VQNASYQVAAYLADEIAK(6)(11)	Loop-Linked	Tyr_link	1951.98	null	1	0.0133084	-0.004071	-2.08558	sp|P69908|DCEA_ECOLI (347)(352)/sp|P69910|DCEB_ECOLI (347)(352)/	None	2	1	10	0	1	1
301	threegenes7.26714.26714.2.1.dta	2	2088.93	YSYVDENGETKTWTGQGR(1)(3)	Loop-Linked	Tyr_link	2088.93	null	1	0.0145495	-0.0004	-0.191486	sp|P0ACF8|HNS_ECOLI (97)(99)/	None	6	1	14	0	1	1
302	threegenes3.61374.61374.2.0.dta	2	1592.81	LTPYYQGIGPAWTK(4)(5)	Loop-Linked	Tyr_link	1592.81	null	1	0.0152182	-7.9e-05	-0.049598	sp|P13035|GLPD_ECOLI (372)(373)/	None	2	1	11	0	1	1
303	threegenes5.87334.87334.4.1.dta	4	3685.8	INTVESPFAEYSSLDELFQETYKHEQLITQK(11)(22)	Loop-Linked	Tyr_link	3685.79	null	1	0.0155693	0.004949	1.34272	sp|P0A998|FTNA_ECOLI (80)(91)/	None	4	1	13	0	1	1
304	threegenes3.89484.89484.2.0.dta	2	1967.96	LAVGLYDGMNLDWLAYR(6)(16)	Loop-Linked	Tyr_link	1967.97	null	1	0.0161294	-0.003113	-1.58183	sp|P0A853|TNAA_ECOLI (323)(333)/	None	2	1	12	0	1	1
305	threegenes6.74409.74409.2.1.dta	2	1299.66	VALYGIDYLMK(4)(8)	Loop-Linked	Tyr_link	1299.66	Oxidation[M](10)	1	0.0170738	-0.000938	-0.721724	sp|P09373|PFLB_ECOLI (188)(192)/	None	5	1	8	0	1	1
306	threegenes3.44671.44671.2.0.dta	2	2015.88	AQGNMPAYGYTPPYTDGAK(8)(10)	Loop-Linked	Tyr_link	2015.88	Oxidation[M](5)	1	0.0172321	-0.002704	-1.34135	sp|P23843|OPPA_ECOLI (341)(343)/	None	2	1	12	0	1	1
307	threegenes2.87523.87523.3.0.dta	3	2208.1	VALAGAQDYYGVVPDLTCLGK(9)(10)	Loop-Linked	Tyr_link	2208.1	Carbamidomethyl[C](18)	1	0.0180886	-0.004922	-2.22906	sp|P23893|GSA_ECOLI (253)(254)/	None	1	1	18	0	1	1
308	threegenes4.46171.46171.2.2.dta	2	1447.71	IYYITADSYAAAK(2)(3)	Loop-Linked	Tyr_link	1447.71	null	1	0.0182194	0.00083	0.573319	sp|P0A6Z3|HTPG_ECOLI (431)(432)/	None	3	1	9	0	1	1
309	threegenes6.85232.85232.4.0.dta	4	3685.79	INTVESPFAEYSSLDELFQETYKHEQLITQK(11)(22)	Loop-Linked	Tyr_link	3685.79	null	1	0.0183535	0.003552	0.963701	sp|P0A998|FTNA_ECOLI (80)(91)/	None	5	1	27	0	1	1
310	threegenes5.49649.49649.2.0.dta	2	1196.6	VYYDLLEQR(2)(3)	Loop-Linked	Tyr_link	1196.6	null	1	0.0193146	0.001766	1.47585	sp|P0AFG3|ODO1_ECOLI (825)(826)/	None	4	1	6	0	1	1
311	threegenes2.60813.60813.2.2.dta	2	2010.99	LVEYHQMTAPLIGYYSK(14)(15)	Loop-Linked	Tyr_link	2011	null	1	0.0193976	-0.009425	-4.68673	sp|P69441|KAD_ECOLI (181)(182)/	None	1	1	13	0	1	1
312	threegenes5.45273.45273.2.1.dta	2	1447.71	IYYITADSYAAAK(2)(3)	Loop-Linked	Tyr_link	1447.71	null	1	0.0199524	0.004957	3.42403	sp|P0A6Z3|HTPG_ECOLI (431)(432)/	None	4	1	9	0	1	1
313	threegenes7.60623.60623.2.3.dta	2	1393.75	YNYLINQLNIK(1)(3)	Loop-Linked	Tyr_link	1393.75	null	1	0.0200616	0.005183	3.71875	sp|P02930|TOLC_ECOLI (413)(415)/	None	6	1	9	0	1	1
314	threegenes5.65036.65036.2.2.dta	2	1967.89	NNTAPAPWTYDNIAYMK(10)(15)	Loop-Linked	Tyr_link	1967.9	null	1	0.0201416	-0.003532	-1.79481	sp|P07813|SYL_ECOLI (102)(107)/	None	4	1	12	0	1	1
315	threegenes5.73190.73190.2.1.dta	2	1368.73	ITAVIPYFGYAR(7)(10)	Loop-Linked	Tyr_link	1368.73	null	1	0.0201766	0.000292	0.213336	sp|P0A717|KPRS_ECOLI (91)(94)/	None	4	1	9	0	1	1
316	threegenes5.105472.105472.2.1.dta	2	2511.21	VLQADNVPYILAEMMMEGLYGR(9)(20)	Loop-Linked	Tyr_link	2511.21	null	1	0.0209702	0.006366	2.53504	sp|P77454|GLSA1_ECOLI (233)(244)/	None	4	1	13	0	1	1
317	threegenes3.61525.61525.2.2.dta	2	1592.81	LTPYYQGIGPAWTK(4)(5)	Loop-Linked	Tyr_link	1592.81	null	1	0.0212845	0.002639	1.65682	sp|P13035|GLPD_ECOLI (372)(373)/	None	2	1	9	0	1	1
318	threegenes2.103170.103170.4.1.dta	4	5613.63	GMPLYEHIAELNGTPGKYSMPVPMMNIINGGEHADNNVDIQEFMIQPVGAK(5)(18)	Loop-Linked	Tyr_link	5613.62	Oxidation[M](2);Oxidation[M](24);Oxidation[M](25)	1	0.0214231	0.005508	0.981184	sp|P0A6P9|ENO_ECOLI (131)(144)/	None	1	1	16	0	1	1
319	threegenes7.53416.53416.2.1.dta	2	1410.62	SWDYLYEPDPK(4)(6)	Loop-Linked	Tyr_link	1410.62	null	1	0.0218381	0.000484	0.343111	sp|P0ABA6|ATPG_ECOLI (206)(208)/	None	6	1	8	0	1	1
320	threegenes5.93150.93150.3.2.dta	3	2389.13	VSGGSYEYFEGMGLPELISEVK(6)(8)	Loop-Linked	Tyr_link	2389.13	null	1	0.021886	0.001342	0.561712	sp|P23847|DPPA_ECOLI (140)(142)/	None	4	1	10	0	1	1
321	threegenes4.107570.107570.2.2.dta	2	2131.99	GCDYQDVLNMLLFYASPK(4)(14)	Loop-Linked	Tyr_link	2131.98	Carbamidomethyl[C](2)	1	0.022009	0.006167	2.89261	sp|P05707|SRLD_ECOLI (227)(237)/	None	3	1	7	0	1	1
322	threegenes4.90446.90446.2.1.dta	2	1983.95	LAVGLYDGMNLDWLAYR(6)(16)	Loop-Linked	Tyr_link	1983.96	Oxidation[M](9)	1	0.0235219	-0.007739	-3.90078	sp|P0A853|TNAA_ECOLI (323)(333)/	None	3	1	8	0	1	1
323	threegenes5.103390.103390.3.2.dta	3	2488.29	AITIEELAQYPLVTYTFGFTGR(10)(15)	Loop-Linked	Tyr_link	2488.28	null	1	0.0248654	0.016213	6.51576	sp|P0A9F3|CYSB_ECOLI (192)(197)/	None	4	1	11	0	1	1
324	threegenes3.84738.84738.2.2.dta	2	2756.3	AMMQDAGFESVDYYNLTAGVVALHR(13)(14)	Loop-Linked	Tyr_link	2756.28	null	1	0.0252861	0.020724	7.51883	sp|P0A887|UBIE_ECOLI (235)(236)/	None	2	1	14	0	1	1
325	threegenes5.47256.47256.2.1.dta	2	1436.7	AYDAYSFHVLPR(2)(5)	Loop-Linked	Tyr_link	1436.7	null	1	0.0261586	0.005143	3.57974	sp|P0A887|UBIE_ECOLI (183)(186)/	None	4	1	7	0	1	1
326	threegenes4.37917.37917.2.1.dta	2	1335.76	KLSVYRRYPR(5)(8)	Loop-Linked	Tyr_link	1335.76	null	1	0.0268443	-0.007783	-5.82663	sp|P0AFA5|NFRB_ECOLI (52)(55)/	None	3	1	10	0	1	1
327	threegenes5.60462.60462.2.1.dta	2	1404.68	AIFDKYYDLMK(6)(7)	Loop-Linked	Tyr_link	1404.69	null	1	0.0280889	-0.004339	-3.08894	sp|P0ABQ2|GARR_ECOLI (146)(147)/	None	4	1	8	0	1	1
328	threegenes2.47399.47399.2.2.dta	2	1325.64	YYLGNADEIAAK(1)(2)	Loop-Linked	Tyr_link	1325.64	null	1	0.0280903	0.003408	2.57084	sp|P62707|GPMA_ECOLI (228)(229)/	None	1	1	8	0	1	1
329	threegenes3.33872.33872.2.1.dta	2	1602.79	VFTYYTPKEESIK(4)(5)	Loop-Linked	Tyr_link	1602.81	null	1	0.0283387	-0.010927	-6.81742	sp|P0A7A7|PLSB_ECOLI (94)(95)/	None	2	1	11	0	1	1
330	threegenes4.80523.80523.2.4.dta	2	2075.93	YLWNDQQGWYADYDLK(1)(10)	Loop-Linked	Tyr_link	2075.91	null	1	0.028369	0.01795	8.6468	sp|P13482|TREA_ECOLI (378)(387)/	None	3	1	6	0	1	1
331	threegenes5.60034.60034.2.2.dta	2	1592.81	LTPYYQGIGPAWTK(4)(5)	Loop-Linked	Tyr_link	1592.81	null	1	0.0298363	0.000465	0.291937	sp|P13035|GLPD_ECOLI (372)(373)/	None	4	1	10	0	1	1
332	threegenes7.79405.79405.2.2.dta	2	1795.88	INDWASIYGVVGVGYGK(8)(15)	Loop-Linked	Tyr_link	1795.9	null	1	0.0299938	-0.015917	-8.86296	sp|P0A917|OMPX_ECOLI (103)(110)/	None	6	1	7	0	1	1
333	threegenes6.48244.48244.2.1.dta	2	1422.78	ESYKVPYGAVLAK(3)(7)	Loop-Linked	Tyr_link	1422.76	null	1	0.0309342	0.013863	9.74372	sp|P0A8T7|RPOC_ECOLI (995)(999)/	None	5	1	5	0	1	1
334	threegenes2.82494.82494.2.1.dta	2	1951.96	VQNASYQVAAYLADEIAK(6)(11)	Loop-Linked	Tyr_link	1951.98	null	1	0.0331766	-0.019653	-10.0683	sp|P69908|DCEA_ECOLI (347)(352)/sp|P69910|DCEB_ECOLI (347)(352)/	None	1	1	13	0	1	1
335	threegenes3.78451.78451.2.2.dta	2	1266.67	ANLLAEAYIYK(8)(10)	Loop-Linked	Tyr_link	1266.67	null	1	0.034077	-0.001155	-0.911838	sp|P69434|PGAA_ECOLI (173)(175)/	None	2	1	12	0	1	1
336	threegenes2.76613.76613.2.3.dta	2	1895.99	YYLATGGGDISQAEVLLK(1)(2)	Loop-Linked	Tyr_link	1895.97	null	1	0.0366219	0.014207	7.49324	sp|P0ABC3|HFLC_ECOLI (103)(104)/	None	1	1	12	0	1	1
337	threegenes7.72581.72581.3.1.dta	3	2587.21	FTFDNNYFSDRYQGIPVGGYTK(7)(12)	Loop-Linked	Tyr_link	2587.19	null	1	0.0380544	0.020483	7.91709	sp|P37747|GLF_ECOLI (181)(186)/	None	6	1	14	0	1	1
338	threegenes3.78076.78076.2.3.dta	2	1709.8	MTPHPVEFELYYSV(11)(12)	Loop-Linked	Tyr_link	1709.79	null	1	0.0388796	0.015801	9.2415	sp|P0A9C5|GLN1B_ECOLI (466)(467)/	None	2	1	14	0	1	1
339	threegenes4.52533.52533.3.3.dta	3	1792.87	NIFGYQYTIPTHQGR(5)(7)	Loop-Linked	Tyr_link	1792.88	null	1	0.0394569	-0.011507	-6.41818	sp|P0A853|TNAA_ECOLI (93)(95)/	None	3	1	11	0	1	1
340	threegenes7.43889.43889.2.0.dta	2	1635.74	ETYKYADMLAMSAK(3)(5)	Loop-Linked	Tyr_link	1635.74	Oxidation[M](8)	1	0.0396183	0.000801	0.489687	sp|P0A853|TNAA_ECOLI (258)(260)/	None	6	1	12	0	1	1
341	threegenes7.99218.99218.4.0.dta	4	5613.65	GMPLYEHIAELNGTPGKYSMPVPMMNIINGGEHADNNVDIQEFMIQPVGAK(5)(18)	Loop-Linked	Tyr_link	5613.62	Oxidation[M](20);Oxidation[M](24);Oxidation[M](25)	1	0.0401278	0.023708	4.2233	sp|P0A6P9|ENO_ECOLI (131)(144)/	None	6	1	15	0	1	1
342	threegenes3.13901.13901.2.2.dta	2	1302.55	YSYVDENGETK(1)(3)	Loop-Linked	Tyr_link	1302.55	null	1	0.0405389	0.000882	0.677134	sp|P0ACF8|HNS_ECOLI (97)(99)/	None	2	1	8	0	1	1
343	threegenes2.76589.76589.2.2.dta	2	1895.99	YYLATGGGDISQAEVLLK(1)(2)	Loop-Linked	Tyr_link	1895.97	null	1	0.0406565	0.013162	6.94207	sp|P0ABC3|HFLC_ECOLI (103)(104)/	None	1	1	11	0	1	1
344	threegenes7.53349.53349.2.1.dta	2	1410.62	SWDYLYEPDPK(4)(6)	Loop-Linked	Tyr_link	1410.62	null	1	0.0424675	8.9e-05	0.063093	sp|P0ABA6|ATPG_ECOLI (206)(208)/	None	6	1	8	0	1	1
345	threegenes4.108095.108095.2.0.dta	2	1243.63	TNLLYYFPSK(5)(6)	Loop-Linked	Tyr_link	1243.64	null	1	0.0432937	-0.005336	-4.29065	sp|P0ACU2|RUTR_ECOLI (57)(58)/	None	3	1	5	0	1	1
346	threegenes5.28287.28287.2.2.dta	2	1587.77	EYEKPLNVYGYSK(2)(9)	Loop-Linked	Tyr_link	1587.77	null	1	0.0440723	-0.000636	-0.400562	sp|P67910|HLDD_ECOLI (133)(140)/	None	4	1	4	0	1	1
347	threegenes6.99392.99392.4.0.dta	4	4549.21	ALTQLDGYELRPQDILLPDYDAATVAVGEDAMEGSLDEITSR(8)(20)	Loop-Linked	Tyr_link	4549.19	null	1	0.0450197	0.017573	3.86288	sp|P07604|TYRR_ECOLI (433)(445)/	None	5	1	14	0	1	1
348	threegenes2.60970.60970.2.1.dta	2	1298.62	ISGDYAYGWLR(5)(7)	Loop-Linked	Tyr_link	1298.62	null	1	0.0452974	0.001734	1.33527	sp|P07012|RF2_ECOLI (187)(189)/	None	1	1	8	0	1	1
349	threegenes7.82801.82801.2.2.dta	2	2384.16	SINLMEMPGLNVGYLSYNVQK(14)(17)	Loop-Linked	Tyr_link	2384.16	Oxidation[M](5)	1	0.0474919	-0.003244	-1.36065	sp|P23847|DPPA_ECOLI (294)(297)/	None	6	1	17	0	1	1
350	threegenes7.60209.60209.2.1.dta	2	1951.98	VQNASYQVAAYLADEIAK(6)(11)	Loop-Linked	Tyr_link	1951.98	null	1	0.048996	0.006347	3.25158	sp|P69908|DCEA_ECOLI (347)(352)/sp|P69910|DCEB_ECOLI (347)(352)/	None	6	1	12	0	1	1
351	threegenes5.87142.87142.3.0.dta	3	3685.79	INTVESPFAEYSSLDELFQETYKHEQLITQK(11)(22)	Loop-Linked	Tyr_link	3685.79	null	1	0.0537527	0.00286	0.775953	sp|P0A998|FTNA_ECOLI (80)(91)/	None	4	1	16	0	1	1
352	threegenes7.55087.55087.2.1.dta	2	1312.64	QDYYEILGVSK(3)(4)	Loop-Linked	Tyr_link	1312.64	null	1	0.0554629	-0.005314	-4.04832	sp|P08622|DNAJ_ECOLI (6)(7)/	None	6	1	11	0	1	1
353	threegenes5.52353.52353.2.1.dta	2	1296.63	GVIDYLHYYR(8)(9)	Loop-Linked	Tyr_link	1296.64	null	1	0.0556434	-0.009316	-7.18474	sp|P21165|PEPQ_ECOLI (157)(158)/	None	4	1	10	0	1	1
354	threegenes6.76663.76663.2.2.dta	2	2075.93	YLWNDQQGWYADYDLK(10)(13)	Loop-Linked	Tyr_link	2075.91	null	1	0.0579171	0.019129	9.21474	sp|P13482|TREA_ECOLI (387)(390)/	None	5	1	10	0	1	1
355	threegenes4.50706.50706.2.2.dta	2	1196.6	VYYDLLEQR(2)(3)	Loop-Linked	Tyr_link	1196.6	null	1	0.0617194	8.8e-05	0.073542	sp|P0AFG3|ODO1_ECOLI (825)(826)/	None	3	1	6	0	1	1
356	threegenes4.59338.59338.2.1.dta	2	1298.62	ISGDYAYGWLR(5)(7)	Loop-Linked	Tyr_link	1298.62	null	1	0.0635446	0.003832	2.95083	sp|P07012|RF2_ECOLI (187)(189)/	None	3	1	9	0	1	1
357	threegenes2.14248.14248.2.2.dta	2	1056.51	TLYYQNTR(3)(4)	Loop-Linked	Tyr_link	1056.51	null	1	0.0646429	0.003607	3.41407	sp|P00452|RIR1_ECOLI (730)(731)/	None	1	1	7	0	1	1
358	threegenes7.49950.49950.2.2.dta	2	1792.87	NIFGYQYTIPTHQGR(5)(7)	Loop-Linked	Tyr_link	1792.88	null	1	0.0684389	-0.00216	-1.20477	sp|P0A853|TNAA_ECOLI (93)(95)/	None	6	1	12	0	1	1
359	threegenes3.56118.56118.2.0.dta	2	1501.75	LLAQYYVDLMMK(5)(6)	Loop-Linked	Tyr_link	1501.74	Oxidation[M](10)	1	0.0711207	0.005396	3.59316	sp|P0AEC3|ARCB_ECOLI (10)(11)/	None	2	1	6	0	1	1
360	threegenes3.55992.55992.2.0.dta	2	1501.75	LLAQYYVDLMMK(5)(6)	Loop-Linked	Tyr_link	1501.74	Oxidation[M](11)	1	0.0715314	0.010188	6.78412	sp|P0AEC3|ARCB_ECOLI (10)(11)/	None	2	1	7	0	1	1
361	threegenes2.83021.83021.2.3.dta	2	1951.98	VQNASYQVAAYLADEIAK(6)(11)	Loop-Linked	Tyr_link	1951.98	null	1	0.0725145	0.003251	1.66549	sp|P69908|DCEA_ECOLI (347)(352)/sp|P69910|DCEB_ECOLI (347)(352)/	None	1	1	9	0	1	1
362	threegenes7.55770.55770.3.2.dta	3	2156.08	AMYSIAKKYDIPVVMDSAR(3)(9)	Loop-Linked	Tyr_link	2156.09	null	1	0.0746239	-0.004193	-1.94473	sp|P0A853|TNAA_ECOLI (214)(220)/	None	6	1	9	0	1	1
363	threegenes7.98983.98983.3.3.dta	3	2870.37	YSVGMLCQVLAAMGGEYLGNNAGLQQK(1)(17)	Loop-Linked	Tyr_link	2870.36	Carbamidomethyl[C](7)	1	0.0750413	0.005705	1.98755	sp|P76550|YFFS_ECOLI (172)(188)/	None	6	1	10	0	1	1
364	threegenes2.53380.53380.2.1.dta	2	1126.55	GSGPYFYLPK(5)(7)	Loop-Linked	Tyr_link	1126.56	null	1	0.0805446	-0.007801	-6.92464	sp|P08997|MASY_ECOLI (210)(212)/	None	1	1	6	0	1	1
365	threegenes4.44359.44359.2.0.dta	2	2015.88	AQGNMPAYGYTPPYTDGAK(8)(10)	Loop-Linked	Tyr_link	2015.88	Oxidation[M](5)	1	0.0810355	-0.002925	-1.45098	sp|P23843|OPPA_ECOLI (341)(343)/	None	3	1	15	0	1	1
366	threegenes4.55970.55970.2.1.dta	2	1410.62	SWDYLYEPDPK(4)(6)	Loop-Linked	Tyr_link	1410.62	null	1	0.088185	-0.002796	-1.98211	sp|P0ABA6|ATPG_ECOLI (206)(208)/	None	3	1	7	0	1	1
367	threegenes3.78541.78541.3.1.dta	3	3915.98	TVLTNSGVLYITDDGKHIIQGPMYDVSGTAPVNVTNK(10)(24)	Loop-Linked	Tyr_link	3915.98	null	1	0.0892416	0.002746	0.701229	sp|P0AEG6|DSBC_ECOLI (58)(72)/	None	2	1	16	0	1	1
368	threegenes4.59692.59692.3.1.dta	3	2242.04	MENRLPGLYYIETDSTGER(9)(10)	Loop-Linked	Tyr_link	2242.04	null	1	0.0955653	-0.007341	-3.27424	sp|P37647|KDGK_ECOLI (88)(89)/	None	3	1	15	0	1	1
369	threegenes5.87072.87072.3.0.dta	3	3685.79	INTVESPFAEYSSLDELFQETYKHEQLITQK(11)(22)	Loop-Linked	Tyr_link	3685.79	null	1	0.0958717	-0.000873	-0.236856	sp|P0A998|FTNA_ECOLI (80)(91)/	None	4	1	19	0	1	1
370	threegenes7.92094.92094.2.1.dta	2	2019.99	VSFFGPFYGGYNVIALDR(8)(11)	Loop-Linked	Tyr_link	2020	null	1	0.0959168	-0.008253	-4.08565	sp|P0A901|BLC_ECOLI (113)(116)/	None	6	1	10	0	1	1
371	threegenes3.80137.80137.2.1.dta	2	2075.93	YLWNDQQGWYADYDLK(10)(13)	Loop-Linked	Tyr_link	2075.91	null	1	0.0972237	0.019237	9.26676	sp|P13482|TREA_ECOLI (387)(390)/	None	2	1	9	0	1	1
372	threegenes7.53130.53130.2.2.dta	2	1343.7	YAGALVLGQYYK(10)(11)	Loop-Linked	Tyr_link	1343.7	null	1	0.105112	-0.000915	-0.680956	sp|P0ADV7|MLAC_ECOLI (81)(82)/	None	6	1	9	0	1	1
373	threegenes2.52041.52041.2.1.dta	2	1196.6	VYYDLLEQR(2)(3)	Loop-Linked	Tyr_link	1196.6	null	1	0.105135	0.000117	0.097777	sp|P0AFG3|ODO1_ECOLI (825)(826)/	None	1	1	6	0	1	1
374	threegenes2.108551.108551.2.2.dta	2	2530.23	SDIEIVAINDLLDADYMAYMLK(16)(19)	Loop-Linked	Tyr_link	2530.21	Oxidation[M](17)	1	0.111933	0.023279	9.20043	sp|P0A9B2|G3P1_ECOLI (40)(43)/	None	1	1	12	0	1	1
375	threegenes6.88349.88349.3.1.dta	3	4382.94	VSIDTSSLQYENDDLMRPDFNNDDYAIACCVSPMIVGK(10)(25)	Loop-Linked	Tyr_link	4382.92	Carbamidomethyl[C](29);Carbamidomethyl[C](30);Oxidation[M](16);Oxidation[M](34)	1	0.115719	0.021548	4.91636	sp|P09373|PFLB_ECOLI (400)(415)/	None	5	1	17	0	1	1
376	threegenes4.39197.39197.2.0.dta	2	1305.66	KEQLHYYQAK(6)(7)	Loop-Linked	Tyr_link	1305.66	null	1	0.120271	0.004808	3.68243	sp|P76228|YNJI_ECOLI (100)(101)/	None	3	1	12	0	1	1
377	threegenes2.74332.74332.2.1.dta	2	1700.83	EIPFLYASSAATYGGR(6)(13)	Loop-Linked	Tyr_link	1700.83	null	1	0.120574	-0.000658	-0.38687	sp|P67910|HLDD_ECOLI (113)(120)/	None	1	1	8	0	1	1
378	threegenes7.61506.61506.4.3.dta	4	4122.99	SGCLAVIEEVMLDEPQYWKKYYRTGFNDSLLDIR(21)(22)	Loop-Linked	Tyr_link	4122.99	Carbamidomethyl[C](3);Oxidation[M](11)	1	0.122094	-0.002614	-0.634005	sp|P0C8J8|GATZ_ECOLI (329)(330)/	None	6	1	18	0	1	1
379	threegenes7.52631.52631.2.1.dta	2	1328.63	YIGAYTALMDGR(1)(5)	Loop-Linked	Tyr_link	1328.63	null	1	0.124616	0.004968	3.73919	sp|P0A6A3|ACKA_ECOLI (313)(317)/	None	6	1	7	0	1	1
380	threegenes7.91021.91021.2.2.dta	2	2462.09	MNIDTDTQWATWEGVLNYYK(18)(19)	Loop-Linked	Tyr_link	2462.1	Oxidation[M](1)	1	0.125764	-0.011596	-4.70981	sp|P0AB71|ALF_ECOLI (303)(304)/	None	6	1	15	0	1	1
381	threegenes5.87105.87105.3.1.dta	3	3685.79	INTVESPFAEYSSLDELFQETYKHEQLITQK(11)(22)	Loop-Linked	Tyr_link	3685.79	null	1	0.126676	0.00286	0.775953	sp|P0A998|FTNA_ECOLI (80)(91)/	None	4	1	20	0	1	1
382	threegenes3.33364.33364.2.0.dta	2	842.412	YYPFVR(1)(2)	Loop-Linked	Tyr_link	842.419	null	1	0.129119	-0.008007	-9.50477	sp|P0A7E1|PYRD_ECOLI (2)(3)/	None	2	1	4	0	1	1
383	threegenes5.37174.37174.2.2.dta	2	1335.76	KLSVYRRYPR(5)(8)	Loop-Linked	Tyr_link	1335.76	null	1	0.131205	-0.008115	-6.07517	sp|P0AFA5|NFRB_ECOLI (52)(55)/	None	4	1	9	0	1	1
384	threegenes5.60445.60445.2.1.dta	2	1592.8	LTPYYQGIGPAWTK(4)(5)	Loop-Linked	Tyr_link	1592.81	null	1	0.137185	-0.009268	-5.81865	sp|P13035|GLPD_ECOLI (372)(373)/	None	4	1	10	0	1	1
385	threegenes6.90519.90519.2.0.dta	2	2462.09	MNIDTDTQWATWEGVLNYYK(18)(19)	Loop-Linked	Tyr_link	2462.1	Oxidation[M](1)	1	0.141572	-0.008562	-3.47752	sp|P0AB71|ALF_ECOLI (303)(304)/	None	5	1	12	0	1	1
386	threegenes7.72007.72007.3.2.dta	3	1818.91	LPIYLDYSATTPVDPR(4)(7)	Loop-Linked	Tyr_link	1818.93	null	1	0.146341	-0.015962	-8.7755	sp|P0A6B7|ISCS_ECOLI (6)(9)/	None	6	1	13	0	1	1
387	threegenes5.77570.77570.3.2.dta	3	2971.36	NLIPPTMWGYNDDVQDYTYDPEKAK(10)(17)	Loop-Linked	Tyr_link	2971.34	null	1	0.150776	0.020147	6.78043	sp|P23847|DPPA_ECOLI (345)(352)/	None	4	1	12	0	1	1
388	threegenes7.61864.61864.2.2.dta	2	2072.98	NVLAESYTVSDDGITYTVK(7)(16)	Loop-Linked	Tyr_link	2073	null	1	0.156528	-0.018399	-8.87553	sp|P75797|GSIB_ECOLI (79)(88)/	None	6	1	12	0	1	1
389	threegenes5.101854.101854.4.1.dta	4	5047.36	DHPIYYAGPAKTPEGYASGSLGPTTAGRMDSYVDQLQAQGGSMIMLAK(5)(6)	Loop-Linked	Tyr_link	5047.35	Oxidation[M](29);Oxidation[M](43);Oxidation[M](45)	1	0.158392	0.001582	0.313432	sp|P0AC33|FUMA_ECOLI (420)(421)/	None	4	1	14	0	1	1
390	threegenes6.84021.84021.3.3.dta	3	3241.58	EVNTGTNLPAQIDLYAVDGDEYKFLCVAK(15)(22)	Loop-Linked	Tyr_link	3241.57	Carbamidomethyl[C](26)	1	0.169105	0.003706	1.14327	sp|P14407|FUMB_ECOLI (171)(178)/	None	5	1	13	0	1	1
391	threegenes2.70352.70352.2.2.dta	2	2472.2	VYGYNNIPDEPVQASLIMGTHR(2)(4)	Loop-Linked	Tyr_link	2472.2	null	1	0.169443	0.000401	0.162204	sp|P07395|SYFB_ECOLI (469)(471)/	None	1	1	17	0	1	1
392	threegenes7.44338.44338.2.2.dta	2	1097.59	AETLYYIVK(5)(6)	Loop-Linked	Tyr_link	1097.59	null	1	0.169647	0.003672	3.34552	sp|P0ACJ8|CRP_ECOLI (41)(42)/	None	6	1	6	0	1	1
393	threegenes7.102005.102005.3.1.dta	3	2488.28	AITIEELAQYPLVTYTFGFTGR(10)(15)	Loop-Linked	Tyr_link	2488.28	null	1	0.170162	0.002093	0.841145	sp|P0A9F3|CYSB_ECOLI (192)(197)/	None	6	1	10	0	1	1
394	threegenes6.48824.48824.3.4.dta	3	1792.87	NIFGYQYTIPTHQGR(5)(7)	Loop-Linked	Tyr_link	1792.88	null	1	0.171068	-0.008394	-4.68186	sp|P0A853|TNAA_ECOLI (93)(95)/	None	5	1	10	0	1	1
395	threegenes4.88627.88627.2.0.dta	2	1967.97	LAVGLYDGMNLDWLAYR(6)(16)	Loop-Linked	Tyr_link	1967.97	null	1	0.179691	-0.000339	-0.172259	sp|P0A853|TNAA_ECOLI (323)(333)/	None	3	1	11	0	1	1
396	threegenes2.47423.47423.2.2.dta	2	1325.64	YYLGNADEIAAK(1)(2)	Loop-Linked	Tyr_link	1325.64	null	1	0.183223	0.00322	2.42902	sp|P62707|GPMA_ECOLI (228)(229)/	None	1	1	7	0	1	1
397	threegenes2.35093.35093.2.4.dta	2	1211.62	YQYALSVLEK(1)(3)	Loop-Linked	Tyr_link	1211.63	null	1	0.184883	-0.005993	-4.94623	sp|P23865|PRC_ECOLI (127)(129)/	None	1	1	5	0	1	1
398	threegenes4.55960.55960.2.1.dta	2	1410.62	SWDYLYEPDPK(4)(6)	Loop-Linked	Tyr_link	1410.62	null	1	0.186668	-0.002796	-1.98211	sp|P0ABA6|ATPG_ECOLI (206)(208)/	None	3	1	7	0	1	1
399	threegenes2.52908.52908.3.2.dta	3	1792.89	NIFGYQYTIPTHQGR(5)(7)	Loop-Linked	Tyr_link	1792.88	null	1	0.192652	0.012253	6.83427	sp|P0A853|TNAA_ECOLI (93)(95)/	None	1	1	12	0	1	1
400	threegenes6.85323.85323.3.0.dta	3	3685.79	INTVESPFAEYSSLDELFQETYKHEQLITQK(11)(22)	Loop-Linked	Tyr_link	3685.79	null	1	0.199639	-0.001794	-0.486734	sp|P0A998|FTNA_ECOLI (80)(91)/	None	5	1	23	0	1	1
401	threegenes2.69652.69652.3.4.dta	3	2239.05	SADSSYLAGPDDIYVSPSQIR(6)(14)	Loop-Linked	Tyr_link	2239.05	null	1	0.202027	-0.000586	-0.261718	sp|P0AG30|RHO_ECOLI (72)(80)/	None	1	1	12	0	1	1
402	threegenes2.14682.14682.3.4.dta	3	1406.69	LHDYYKDEVVK(4)(5)	Loop-Linked	Tyr_link	1406.69	null	1	0.203144	-0.000681	-0.484113	sp|P62399|RL5_ECOLI (7)(8)/	None	1	1	8	0	1	1
403	threegenes4.59624.59624.2.2.dta	2	1782.8	SYPTYLADEPEWASR(2)(5)	Loop-Linked	Tyr_link	1782.8	null	1	0.207523	0.000441	0.247364	sp|P77252|YKGE_ECOLI (87)(90)/	None	3	1	8	0	1	1
404	threegenes5.71688.71688.2.2.dta	2	1800.86	TTADYVDAGYWAASAIK(5)(10)	Loop-Linked	Tyr_link	1800.84	null	1	0.208241	0.016253	9.02521	sp|P23721|SERC_ECOLI (96)(101)/	None	4	1	10	0	1	1
405	threegenes7.67646.67646.2.3.dta	2	2424.2	NVNQAATQYYPSPQITVYLQK(9)(10)	Loop-Linked	Tyr_link	2424.22	null	1	0.21066	-0.019309	-7.96504	sp|P0AC30|FTSX_ECOLI (105)(106)/	None	6	1	19	0	1	1
406	threegenes6.81818.81818.3.0.dta	3	3324.4	AGWCADYNEPTSFLNTMLSNSSMNTAHYK(7)(28)	Loop-Linked	Tyr_link	3324.4	Carbamidomethyl[C](4);Oxidation[M](23)	1	0.21242	-0.004666	-1.40356	sp|P23843|OPPA_ECOLI (446)(467)/	None	5	1	9	0	1	1
407	threegenes3.56006.56006.2.0.dta	2	1501.75	LLAQYYVDLMMK(5)(6)	Loop-Linked	Tyr_link	1501.74	Oxidation[M](11)	1	0.221429	0.010188	6.78412	sp|P0AEC3|ARCB_ECOLI (10)(11)/	None	2	1	7	0	1	1
408	threegenes2.85017.85017.2.4.dta	2	2111	IDELNGWIYDTVNNGVYK(9)(17)	Loop-Linked	Tyr_link	2111.01	null	1	0.228193	-0.011522	-5.45806	sp|P42620|YQJG_ECOLI (187)(195)/	None	1	1	13	0	1	1
409	threegenes7.42195.42195.2.0.dta	2	2015.88	AQGNMPAYGYTPPYTDGAK(8)(10)	Loop-Linked	Tyr_link	2015.88	Oxidation[M](5)	1	0.229026	0.001667	0.826934	sp|P23843|OPPA_ECOLI (341)(343)/	None	6	1	16	0	1	1
410	threegenes2.109484.109484.2.2.dta	2	1243.63	TNLLYYFPSK(5)(6)	Loop-Linked	Tyr_link	1243.64	null	1	0.230591	-0.007459	-5.99774	sp|P0ACU2|RUTR_ECOLI (57)(58)/	None	1	1	4	0	1	1
411	threegenes4.78086.78086.2.1.dta	2	1299.66	VALYGIDYLMK(4)(8)	Loop-Linked	Tyr_link	1299.66	Oxidation[M](10)	1	0.232953	-0.003538	-2.72224	sp|P09373|PFLB_ECOLI (188)(192)/	None	3	1	7	0	1	1
412	threegenes7.65574.65574.3.1.dta	3	2239.06	SADSSYLAGPDDIYVSPSQIR(6)(14)	Loop-Linked	Tyr_link	2239.05	null	1	0.234847	0.012406	5.54074	sp|P0AG30|RHO_ECOLI (72)(80)/	None	6	1	10	0	1	1
413	threegenes6.88348.88348.3.1.dta	3	4382.94	VSIDTSSLQYENDDLMRPDFNNDDYAIACCVSPMIVGK(10)(25)	Loop-Linked	Tyr_link	4382.92	Carbamidomethyl[C](29);Carbamidomethyl[C](30);Oxidation[M](16);Oxidation[M](34)	1	0.237018	0.021548	4.91636	sp|P09373|PFLB_ECOLI (400)(415)/	None	5	1	11	0	1	1
414	threegenes4.66697.66697.2.0.dta	2	1983.89	NNTAPAPWTYDNIAYMK(10)(15)	Loop-Linked	Tyr_link	1983.89	Oxidation[M](16)	1	0.237668	0.00188	0.947633	sp|P07813|SYL_ECOLI (102)(107)/	None	3	1	11	0	1	1
415	threegenes7.48439.48439.2.3.dta	2	1968.93	LKDGEDPGYTLYDLSER(9)(12)	Loop-Linked	Tyr_link	1968.92	null	1	0.2423	0.016182	8.21872	sp|P69908|DCEA_ECOLI (390)(393)/sp|P69910|DCEB_ECOLI (390)(393)/	None	6	1	14	0	1	1
416	threegenes6.72150.72150.2.2.dta	2	1910.96	AGVSVAQAQYDLMLAGYR(10)(17)	Loop-Linked	Tyr_link	1910.94	null	1	0.244047	0.016458	8.6125	sp|P75777|YBHG_ECOLI (98)(105)/	None	5	1	11	0	1	1
417	threegenes4.93002.93002.2.2.dta	2	2368.19	SINLMEMPGLNVGYLSYNVQK(14)(17)	Loop-Linked	Tyr_link	2368.17	null	1	0.253775	0.01829	7.72327	sp|P23847|DPPA_ECOLI (294)(297)/	None	3	1	12	0	1	1
418	threegenes7.88500.88500.3.1.dta	3	2246.17	ASPSLLDGIVVEYYGTPTPLR(13)(14)	Loop-Linked	Tyr_link	2246.17	null	1	0.260011	-0.002307	-1.02708	sp|P0A805|RRF_ECOLI (44)(45)/	None	6	1	17	0	1	1
419	threegenes6.43726.43726.2.0.dta	2	1635.74	ETYKYADMLAMSAK(3)(5)	Loop-Linked	Tyr_link	1635.74	Oxidation[M](8)	1	0.274349	0.003517	2.1501	sp|P0A853|TNAA_ECOLI (258)(260)/	None	5	1	13	0	1	1
420	threegenes4.44251.44251.2.0.dta	2	2015.88	AQGNMPAYGYTPPYTDGAK(8)(10)	Loop-Linked	Tyr_link	2015.88	Oxidation[M](5)	1	0.28553	-0.002897	-1.43709	sp|P23843|OPPA_ECOLI (341)(343)/	None	3	1	14	0	1	1
421	threegenes2.99037.99037.2.0.dta	2	1967.97	LAVGLYDGMNLDWLAYR(6)(16)	Loop-Linked	Tyr_link	1967.97	null	1	0.288213	6e-06	0.003049	sp|P0A853|TNAA_ECOLI (323)(333)/	None	1	1	11	0	1	1
422	threegenes2.102269.102269.3.2.dta	3	2007.99	DAGWQQYYQVIELAVAR(7)(8)	Loop-Linked	Tyr_link	2007.99	null	1	0.290379	-0.001395	-0.694724	sp|Q46814|XDHD_ECOLI (141)(142)/	None	1	1	8	0	1	1
423	threegenes6.48117.48117.2.2.dta	2	1199.62	GYLSPYFINK(2)(6)	Loop-Linked	Tyr_link	1199.61	null	1	0.293951	0.005314	4.42978	sp|P0A6F5|CH60_ECOLI (199)(203)/	None	5	1	3	0	1	1
424	threegenes7.51653.51653.2.4.dta	2	1792.88	NIFGYQYTIPTHQGR(5)(7)	Loop-Linked	Tyr_link	1792.88	null	1	0.301024	0.005057	2.82061	sp|P0A853|TNAA_ECOLI (93)(95)/	None	6	1	12	0	1	1
425	threegenes2.47679.47679.2.3.dta	2	1635.75	ETYKYADMLAMSAK(3)(5)	Loop-Linked	Tyr_link	1635.74	Oxidation[M](8)	1	0.307699	0.013204	8.07219	sp|P0A853|TNAA_ECOLI (258)(260)/	None	1	1	11	0	1	1
426	threegenes6.17504.17504.2.0.dta	2	842.417	YYPFVR(1)(2)	Loop-Linked	Tyr_link	842.419	null	1	0.3174	-0.002902	-3.44484	sp|P0A7E1|PYRD_ECOLI (2)(3)/	None	5	1	3	0	1	1
427	threegenes7.91710.91710.2.3.dta	2	2389.13	VSGGSYEYFEGMGLPELISEVK(6)(8)	Loop-Linked	Tyr_link	2389.13	null	1	0.327507	-0.000931	-0.389682	sp|P23847|DPPA_ECOLI (140)(142)/	None	6	1	13	0	1	1
428	threegenes6.95590.95590.4.4.dta	4	4021.99	LTPYLDELGFNLVGYGCTTCIGNSGPLPDPIETAIKK(4)(15)	Loop-Linked	Tyr_link	4021.99	Carbamidomethyl[C](17);Carbamidomethyl[C](20)	1	0.328233	0.002501	0.621831	sp|P25516|ACNA_ECOLI (488)(499)/	None	5	1	12	0	1	1
429	threegenes7.73397.73397.2.2.dta	2	1792.88	NIFGYQYTIPTHQGR(5)(7)	Loop-Linked	Tyr_link	1792.88	null	1	0.328796	0.00377	2.10277	sp|P0A853|TNAA_ECOLI (93)(95)/	None	6	1	9	0	1	1
430	threegenes7.49254.49254.3.2.dta	3	1792.87	NIFGYQYTIPTHQGR(5)(7)	Loop-Linked	Tyr_link	1792.88	null	1	0.329569	-0.009647	-5.38074	sp|P0A853|TNAA_ECOLI (93)(95)/	None	6	1	11	0	1	1
431	threegenes7.87123.87123.2.3.dta	2	1983.96	LAVGLYDGMNLDWLAYR(6)(16)	Loop-Linked	Tyr_link	1983.96	Oxidation[M](9)	1	0.334269	-0.005307	-2.67495	sp|P0A853|TNAA_ECOLI (323)(333)/	None	6	1	8	0	1	1
432	threegenes7.50196.50196.3.0.dta	3	2244.11	MELKDYYAIMGVKPTDDLK(6)(7)	Loop-Linked	Tyr_link	2244.09	Oxidation[M](1)	1	0.334562	0.014423	6.4271	sp|P36659|CBPA_ECOLI (6)(7)/	None	6	1	6	0	1	1
433	threegenes2.68009.68009.2.1.dta	2	1967.89	NNTAPAPWTYDNIAYMK(10)(15)	Loop-Linked	Tyr_link	1967.9	null	1	0.335098	-0.008266	-4.20043	sp|P07813|SYL_ECOLI (102)(107)/	None	1	1	9	0	1	1
434	threegenes4.56502.56502.2.2.dta	2	1792.89	NIFGYQYTIPTHQGR(5)(7)	Loop-Linked	Tyr_link	1792.88	null	1	0.34745	0.014003	7.81035	sp|P0A853|TNAA_ECOLI (93)(95)/	None	3	1	12	0	1	1
435	threegenes5.50163.50163.2.1.dta	2	1437.67	YVDVGATYYFNK(8)(9)	Loop-Linked	Tyr_link	1437.67	null	1	0.349573	-0.00051	-0.354741	sp|P06996|OMPC_ECOLI (325)(326)/sp|P21420|NMPC_ECOLI (323)(324)/	None	4	1	10	0	1	1
436	threegenes4.87943.87943.3.4.dta	3	2317.2	FTKPVTGGYYFAPSLDKLMAL(9)(10)	Loop-Linked	Tyr_link	2317.19	null	1	0.364819	0.006588	2.84309	sp|P76536|YFEX_ECOLI (287)(288)/	None	3	1	15	0	1	1
437	threegenes6.73546.73546.3.0.dta	3	4336.06	TLCVVQEGFPTYGGLEGGAMERLAVGLYDGMNLDWLAYR(28)(38)	Loop-Linked	Tyr_link	4336.05	Carbamidomethyl[C](3);Oxidation[M](31)	1	0.372781	0.003819	0.880755	sp|P0A853|TNAA_ECOLI (323)(333)/	None	5	1	14	0	1	1
438	threegenes5.64908.64908.2.0.dta	2	1026.49	YYVEVEAR(1)(2)	Loop-Linked	Tyr_link	1026.49	null	1	0.373774	0.000563	0.548472	sp|P76524|YPDF_ECOLI (55)(56)/	None	4	1	3	0	1	1
439	threegenes7.42266.42266.2.0.dta	2	2015.88	AQGNMPAYGYTPPYTDGAK(8)(10)	Loop-Linked	Tyr_link	2015.88	Oxidation[M](5)	1	0.37973	0.000634	0.314503	sp|P23843|OPPA_ECOLI (341)(343)/	None	6	1	16	0	1	1
440	threegenes6.81826.81826.3.0.dta	3	3324.4	AGWCADYNEPTSFLNTMLSNSSMNTAHYK(7)(28)	Loop-Linked	Tyr_link	3324.4	Carbamidomethyl[C](4);Oxidation[M](17)	1	0.381408	-0.004289	-1.29016	sp|P23843|OPPA_ECOLI (446)(467)/	None	5	1	11	0	1	1
441	threegenes5.49779.49779.2.2.dta	2	1792.86	NIFGYQYTIPTHQGR(5)(7)	Loop-Linked	Tyr_link	1792.88	null	1	0.390515	-0.01445	-8.05967	sp|P0A853|TNAA_ECOLI (93)(95)/	None	4	1	10	0	1	1
442	threegenes5.70695.70695.2.3.dta	2	1700.83	EIPFLYASSAATYGGR(6)(13)	Loop-Linked	Tyr_link	1700.83	null	1	0.392256	-0.002168	-1.27467	sp|P67910|HLDD_ECOLI (113)(120)/	None	4	1	10	0	1	1
443	threegenes6.74351.74351.2.1.dta	2	2078.01	AAADLISRDAPDYQYLAAR(13)(15)	Loop-Linked	Tyr_link	2078.03	null	1	0.404366	-0.014667	-7.05813	sp|P00452|RIR1_ECOLI (77)(79)/	None	5	1	11	0	1	1
444	threegenes3.64200.64200.2.4.dta	2	1803.9	ESQAIGDYVLAHAYLR(8)(14)	Loop-Linked	Tyr_link	1803.9	null	1	0.406047	-0.002258	-1.25173	sp|P0AE12|AMN_ECOLI (318)(324)/	None	2	1	11	0	1	1
445	threegenes2.104757.104757.4.1.dta	4	5613.61	GMPLYEHIAELNGTPGKYSMPVPMMNIINGGEHADNNVDIQEFMIQPVGAK(5)(18)	Loop-Linked	Tyr_link	5613.62	Oxidation[M](2);Oxidation[M](20);Oxidation[M](24)	1	0.409498	-0.012879	-2.29424	sp|P0A6P9|ENO_ECOLI (131)(144)/	None	1	1	19	0	1	1
446	threegenes2.103163.103163.4.1.dta	4	5613.63	GMPLYEHIAELNGTPGKYSMPVPMMNIINGGEHADNNVDIQEFMIQPVGAK(5)(18)	Loop-Linked	Tyr_link	5613.62	Oxidation[M](2);Oxidation[M](20);Oxidation[M](25)	1	0.410872	0.005508	0.981184	sp|P0A6P9|ENO_ECOLI (131)(144)/	None	1	1	17	0	1	1
447	threegenes7.59234.59234.2.4.dta	2	1404.68	AIFDKYYDLMK(6)(7)	Loop-Linked	Tyr_link	1404.69	null	1	0.424446	-0.010475	-7.45718	sp|P0ABQ2|GARR_ECOLI (146)(147)/	None	6	1	6	0	1	1
448	threegenes6.103137.103137.2.2.dta	2	2604.21	VADDIIGPTGDVMTLNGHYPYTEK(19)(21)	Loop-Linked	Tyr_link	2604.23	null	1	0.426916	-0.019351	-7.43061	sp|P75995|PDEG_ECOLI (189)(191)/	None	5	1	9	0	1	1
449	threegenes7.85703.85703.3.0.dta	3	3685.8	INTVESPFAEYSSLDELFQETYKHEQLITQK(11)(22)	Loop-Linked	Tyr_link	3685.79	null	1	0.429863	0.004947	1.34218	sp|P0A998|FTNA_ECOLI (80)(91)/	None	6	1	23	0	1	1
450	threegenes6.68701.68701.2.4.dta	2	1700.82	EIPFLYASSAATYGGR(6)(13)	Loop-Linked	Tyr_link	1700.83	null	1	0.429892	-0.004673	-2.74749	sp|P67910|HLDD_ECOLI (113)(120)/	None	5	1	10	0	1	1
451	threegenes5.92010.92010.5.0.dta	5	5238.47	NASGTMAPLSAYSSTEWTYGSPRLERYNGIPSMEILGEAAAGKSTGDAMK(19)(27)	Loop-Linked	Tyr_link	5238.44	Oxidation[M](49)	1	0.436009	0.028354	5.41268	sp|P37637|MDTF_ECOLI (809)(817)/	None	4	1	13	0	1	1
452	threegenes2.83088.83088.3.2.dta	3	2212.15	ELQKEGIYVTGFFYPVVPK(8)(14)	Loop-Linked	Tyr_link	2212.17	null	1	0.445703	-0.021503	-9.72033	sp|P0AB77|KBL_ECOLI (351)(357)/	None	1	1	9	0	1	1
453	threegenes7.39076.39076.2.1.dta	2	1295.65	YQGEYVAGLAVK(1)(5)	Loop-Linked	Tyr_link	1295.66	null	1	0.447093	-0.008728	-6.73632	sp|P0A8G6|NQOR_ECOLI (184)(188)/	None	6	1	7	0	1	1
454	threegenes3.61966.61966.2.0.dta	2	1592.8	LTPYYQGIGPAWTK(4)(5)	Loop-Linked	Tyr_link	1592.81	null	1	0.450263	-0.013307	-8.35441	sp|P13035|GLPD_ECOLI (372)(373)/	None	2	1	12	0	1	1
455	threegenes3.19685.19685.2.0.dta	2	1533.69	TLNAYMDKEGYSK(5)(11)	Loop-Linked	Tyr_link	1533.69	Oxidation[M](6)	1	0.450628	-0.003249	-2.11842	sp|P0AES6|GYRB_ECOLI (296)(302)/	None	2	1	9	0	1	1
456	threegenes7.84279.84279.3.2.dta	3	2989.51	AQNFEAVAQYQFDFGLRPSLAYLQSK(10)(22)	Loop-Linked	Tyr_link	2989.48	null	1	0.45872	0.03094	10.3496	sp|P06996|OMPC_ECOLI (286)(298)/	None	6	1	14	0	1	1
457	threegenes7.69193.69193.2.1.dta	2	1880.92	MADAIDAYQPDYVVLAK(8)(12)	Loop-Linked	Tyr_link	1880.91	null	1	0.465762	0.009973	5.30222	sp|P37051|PURU_ECOLI (159)(163)/	None	6	1	12	0	1	1
458	threegenes7.85748.85748.4.1.dta	4	3685.8	INTVESPFAEYSSLDELFQETYKHEQLITQK(11)(22)	Loop-Linked	Tyr_link	3685.79	null	1	0.479755	0.004766	1.29307	sp|P0A998|FTNA_ECOLI (80)(91)/	None	6	1	12	0	1	1
459	threegenes2.90890.90890.3.1.dta	3	3685.8	INTVESPFAEYSSLDELFQETYKHEQLITQK(11)(22)	Loop-Linked	Tyr_link	3685.79	null	1	0.482393	0.005699	1.54621	sp|P0A998|FTNA_ECOLI (80)(91)/	None	1	1	23	0	1	1
460	threegenes3.22186.22186.2.2.dta	2	951.49	AAPGYYLAK(5)(6)	Loop-Linked	Tyr_link	951.493	null	1	0.493812	-0.003473	-3.65005	sp|P00490|PHSM_ECOLI (579)(580)/	None	2	1	6	0	1	1
461	threegenes6.52990.52990.2.1.dta	2	1343.69	YAGALVLGQYYK(10)(11)	Loop-Linked	Tyr_link	1343.7	null	1	0.507536	-0.004602	-3.42487	sp|P0ADV7|MLAC_ECOLI (81)(82)/	None	5	1	5	0	1	1
462	threegenes6.85320.85320.4.1.dta	4	3685.8	INTVESPFAEYSSLDELFQETYKHEQLITQK(11)(22)	Loop-Linked	Tyr_link	3685.79	null	1	0.530775	0.004503	1.22172	sp|P0A998|FTNA_ECOLI (80)(91)/	None	5	1	15	0	1	1
463	threegenes2.84317.84317.4.3.dta	4	2470.26	QPGFPEHVLPEYLEKLGVEYK(12)(20)	Loop-Linked	Tyr_link	2470.26	null	1	0.535909	-0.003442	-1.39337	sp|P76055|TTCA_ECOLI (92)(100)/	None	1	1	8	0	1	1
464	threegenes3.85337.85337.3.0.dta	3	3324.4	AGWCADYNEPTSFLNTMLSNSSMNTAHYK(7)(28)	Loop-Linked	Tyr_link	3324.4	Carbamidomethyl[C](4);Oxidation[M](23)	1	0.537455	-0.007233	-2.17573	sp|P23843|OPPA_ECOLI (446)(467)/	None	2	1	9	0	1	1
465	threegenes6.85142.85142.3.0.dta	3	3685.8	INTVESPFAEYSSLDELFQETYKHEQLITQK(11)(22)	Loop-Linked	Tyr_link	3685.79	null	1	0.541635	0.004822	1.30827	sp|P0A998|FTNA_ECOLI (80)(91)/	None	5	1	19	0	1	1
466	threegenes7.55450.55450.3.1.dta	3	2171	SGECPPPYTVYAYANSLQR(11)(13)	Loop-Linked	Tyr_link	2170.99	Carbamidomethyl[C](4)	1	0.551451	0.016067	7.40078	sp|P19926|AGP_ECOLI (108)(110)/	None	6	1	14	0	1	1
467	threegenes5.92624.92624.3.1.dta	3	3325.67	QVYALGTETFRLDYYSAMQVLDRLKALF(14)(15)	Loop-Linked	Tyr_link	3325.69	Oxidation[M](18)	1	0.555018	-0.018242	-5.48517	sp|P0AEL6|FEPB_ECOLI (304)(305)/	None	4	1	16	0	1	1
468	threegenes5.50789.50789.3.1.dta	3	1792.86	NIFGYQYTIPTHQGR(5)(7)	Loop-Linked	Tyr_link	1792.88	null	1	0.555139	-0.016433	-9.16572	sp|P0A853|TNAA_ECOLI (93)(95)/	None	4	1	12	0	1	1
469	threegenes5.31062.31062.2.3.dta	2	1660.79	GGIYLYPSTASHPDGK(4)(6)	Loop-Linked	Tyr_link	1660.8	null	1	0.56328	-0.006531	-3.93245	sp|P0A993|F16PA_ECOLI (257)(259)/	None	4	1	10	0	1	1
470	threegenes4.72478.72478.2.1.dta	2	1700.82	EIPFLYASSAATYGGR(6)(13)	Loop-Linked	Tyr_link	1700.83	null	1	0.566388	-0.003489	-2.05135	sp|P67910|HLDD_ECOLI (113)(120)/	None	3	1	9	0	1	1
471	threegenes3.66753.66753.2.1.dta	2	1967.89	NNTAPAPWTYDNIAYMK(10)(15)	Loop-Linked	Tyr_link	1967.9	null	1	0.573702	-0.007651	-3.88791	sp|P07813|SYL_ECOLI (102)(107)/	None	2	1	9	0	1	1
472	threegenes5.54502.54502.2.1.dta	2	1501.74	LLAQYYVDLMMK(5)(6)	Loop-Linked	Tyr_link	1501.74	Oxidation[M](11)	1	0.585196	0.002334	1.55419	sp|P0AEC3|ARCB_ECOLI (10)(11)/	None	4	1	7	0	1	1
473	threegenes3.59735.59735.2.2.dta	2	1298.62	ISGDYAYGWLR(5)(7)	Loop-Linked	Tyr_link	1298.62	null	1	0.596824	-0.001135	-0.874007	sp|P07012|RF2_ECOLI (187)(189)/	None	2	1	7	0	1	1
474	threegenes5.19044.19044.2.3.dta	2	1915.93	EYLPASYHEGSKNPVAR(2)(7)	Loop-Linked	Tyr_link	1915.93	null	1	0.603915	0.005676	2.96253	sp|P0A9Q7|ADHE_ECOLI (685)(690)/	None	4	1	8	0	1	1
475	threegenes5.18966.18966.2.3.dta	2	1443.64	GYPNSQYTTDATK(2)(7)	Loop-Linked	Tyr_link	1443.64	null	1	0.603963	0.004353	3.0153	sp|P0AC02|BAMD_ECOLI (154)(159)/	None	4	1	6	0	1	1
476	threegenes5.65181.65181.2.1.dta	2	1983.89	NNTAPAPWTYDNIAYMK(10)(15)	Loop-Linked	Tyr_link	1983.89	Oxidation[M](16)	1	0.609889	-0.001173	-0.591262	sp|P07813|SYL_ECOLI (102)(107)/	None	4	1	12	0	1	1
477	threegenes4.66438.66438.2.0.dta	2	1026.49	YYVEVEAR(1)(2)	Loop-Linked	Tyr_link	1026.49	null	1	0.611787	-0.000913	-0.88944	sp|P76524|YPDF_ECOLI (55)(56)/	None	3	1	3	0	1	1
478	threegenes7.55082.55082.2.0.dta	2	1501.73	LLAQYYVDLMMK(5)(6)	Loop-Linked	Tyr_link	1501.74	Oxidation[M](10)	1	0.612037	-0.012113	-8.06596	sp|P0AEC3|ARCB_ECOLI (10)(11)/	None	6	1	5	0	1	1
479	threegenes7.69377.69377.2.4.dta	2	1700.83	EIPFLYASSAATYGGR(6)(13)	Loop-Linked	Tyr_link	1700.83	null	1	0.612355	-0.002361	-1.38815	sp|P67910|HLDD_ECOLI (113)(120)/	None	6	1	10	0	1	1
480	threegenes7.17853.17853.2.5.dta	2	1915.93	EYLPASYHEGSKNPVAR(2)(7)	Loop-Linked	Tyr_link	1915.93	null	1	0.612728	0.004652	2.42806	sp|P0A9Q7|ADHE_ECOLI (685)(690)/	None	6	1	9	0	1	1
481	threegenes4.43132.43132.2.0.dta	2	1013.47	TGYYLDQR(3)(4)	Loop-Linked	Tyr_link	1013.47	null	1	0.618424	-0.000955	-0.942308	sp|P75876|RLMI_ECOLI (204)(205)/	None	3	1	7	0	1	1
482	threegenes6.92454.92454.2.0.dta	2	1983.96	LAVGLYDGMNLDWLAYR(6)(16)	Loop-Linked	Tyr_link	1983.96	Oxidation[M](9)	1	0.619817	-0.00343	-1.72886	sp|P0A853|TNAA_ECOLI (323)(333)/	None	5	1	9	0	1	1
483	threegenes7.63811.63811.2.1.dta	2	1983.9	NNTAPAPWTYDNIAYMK(10)(15)	Loop-Linked	Tyr_link	1983.89	Oxidation[M](16)	1	0.624938	0.006189	3.11963	sp|P07813|SYL_ECOLI (102)(107)/	None	6	1	14	0	1	1
484	threegenes3.105613.105613.3.0.dta	3	3154.63	HDMKVGLILNPETPVEAMKYYIHKADK(20)(21)	Loop-Linked	Tyr_link	3154.61	Oxidation[M](3)	1	0.627617	0.025613	8.11924	sp|P32719|ALSE_ECOLI (124)(125)/	None	2	1	9	0	1	1
485	threegenes6.41963.41963.2.0.dta	2	2015.88	AQGNMPAYGYTPPYTDGAK(8)(10)	Loop-Linked	Tyr_link	2015.88	Oxidation[M](5)	1	0.627988	-0.002497	-1.23866	sp|P23843|OPPA_ECOLI (341)(343)/	None	5	1	14	0	1	1
486	threegenes7.78668.78668.2.3.dta	2	1922.85	MDAAQLTEEGYYSVFGK(11)(12)	Loop-Linked	Tyr_link	1922.85	Oxidation[M](1)	1	0.632874	0.002091	1.08745	sp|P36683|ACNB_ECOLI (753)(754)/	None	6	1	9	0	1	1
487	threegenes5.51325.51325.2.0.dta	2	2244.11	MELKDYYAIMGVKPTDDLK(6)(7)	Loop-Linked	Tyr_link	2244.09	Oxidation[M](10)	1	0.640132	0.018227	8.12221	sp|P36659|CBPA_ECOLI (6)(7)/	None	4	1	13	0	1	1
488	threegenes7.85945.85945.4.0.dta	4	3685.8	INTVESPFAEYSSLDELFQETYKHEQLITQK(11)(22)	Loop-Linked	Tyr_link	3685.79	null	1	0.645827	0.005594	1.51772	sp|P0A998|FTNA_ECOLI (80)(91)/	None	6	1	18	0	1	1
489	threegenes5.84038.84038.3.2.dta	3	2872.43	LTGEMIGIAAGLEIPMMLIAGYYMKR(22)(23)	Loop-Linked	Tyr_link	2872.45	Oxidation[M](5);Oxidation[M](24)	1	0.647238	-0.013241	-4.60966	sp|P31436|SETC_ECOLI (275)(276)/	None	4	1	16	0	1	1
490	threegenes3.55255.55255.2.1.dta	2	1328.63	YIGAYTALMDGR(1)(5)	Loop-Linked	Tyr_link	1328.63	null	1	0.655661	-0.002014	-1.51585	sp|P0A6A3|ACKA_ECOLI (313)(317)/	None	2	1	7	0	1	1
491	threegenes7.99566.99566.3.1.dta	3	3095.51	YGYDISGPATNAQEAIQWTYFGYLAAVK(1)(3)	Loop-Linked	Tyr_link	3095.48	null	1	0.667696	0.028097	9.07679	sp|P09373|PFLB_ECOLI (241)(243)/	None	6	1	8	0	1	1
492	threegenes3.70027.70027.3.1.dta	3	2983.44	AITAASLGNAMEWFDFGVYGFVAYALGK(19)(24)	Loop-Linked	Tyr_link	2983.43	Oxidation[M](11)	1	0.668918	0.009211	3.08738	sp|P0C0L7|PROP_ECOLI (44)(49)/	None	2	1	18	0	1	1
493	threegenes7.103880.103880.3.3.dta	3	3451.56	NDLSYAGNFLNMMFSTPCEPYEVNPILER(5)(21)	Loop-Linked	Tyr_link	3451.53	Carbamidomethyl[C](18);Oxidation[M](12);Oxidation[M](13)	1	0.675331	0.035331	10.2363	sp|P0ABH7|CISY_ECOLI (194)(210)/	None	6	1	10	0	1	1
494	threegenes2.73523.73523.2.2.dta	2	1414.71	LSPYYDFISVGR(4)(5)	Loop-Linked	Tyr_link	1414.7	null	1	0.684348	0.012248	8.65766	sp|P0AFX9|RSEB_ECOLI (125)(126)/	None	1	1	8	0	1	1
495	threegenes7.75304.75304.2.4.dta	2	1709.8	MTPHPVEFELYYSV(11)(12)	Loop-Linked	Tyr_link	1709.79	null	1	0.685695	0.015522	9.07832	sp|P0A9C5|GLN1B_ECOLI (466)(467)/	None	6	1	10	0	1	1
496	threegenes7.13540.13540.2.2.dta	2	1638.79	NPASPAYGKYTDATGK(7)(10)	Loop-Linked	Tyr_link	1638.78	null	1	0.69471	0.011255	6.86793	sp|P0ADT2|YGIB_ECOLI (157)(160)/	None	6	1	9	0	1	1
497	threegenes5.22216.22216.3.1.dta	3	1599.69	ANTSSMDYYHQLR(8)(9)	Loop-Linked	Tyr_link	1599.69	Oxidation[M](6)	1	0.69724	0.00085	0.531354	sp|P00561|AK1H_ECOLI (588)(589)/	None	4	1	13	0	1	1
498	threegenes5.81742.81742.4.0.dta	4	5037.45	TVEDLQNILFFCLQKEMFIYSYHPASRIEPSAESCLSFLIAR(20)(22)	Loop-Linked	Tyr_link	5037.46	Carbamidomethyl[C](12);Carbamidomethyl[C](35);Oxidation[M](17)	1	0.701449	-0.009976	-1.98036	sp|P77607|YAGL_ECOLI (141)(143)/	None	4	1	16	0	1	1
499	threegenes2.44255.44255.2.0.dta	2	1013.47	TGYYLDQR(3)(4)	Loop-Linked	Tyr_link	1013.47	null	1	0.705746	-0.0012	-1.18405	sp|P75876|RLMI_ECOLI (204)(205)/	None	1	1	7	0	1	1
500	threegenes3.90744.90744.3.2.dta	3	3007.45	GGQSYQSPGTYLVEGDASSASYFLAAAAIK(5)(11)	Loop-Linked	Tyr_link	3007.43	null	1	0.705847	0.01923	6.39416	sp|P0A6D3|AROA_ECOLI (231)(237)/	None	2	1	16	0	1	1
501	threegenes7.76897.76897.2.2.dta	2	2001.95	GALAQYDEQLAEYYLTR(13)(14)	Loop-Linked	Tyr_link	2001.95	null	1	0.710392	-0.00263	-1.31372	sp|P17117|NFSA_ECOLI (199)(200)/	None	6	1	11	0	1	1
502	threegenes3.102222.102222.2.4.dta	2	2159.01	DAPVIVYVFADPFCPYCK(7)(16)	Loop-Linked	Tyr_link	2159	Carbamidomethyl[C](14);Carbamidomethyl[C](17)	1	0.719144	0.01241	5.74804	sp|P77202|DSBG_ECOLI (119)(128)/	None	2	1	8	0	1	1
503	threegenes2.58543.58543.2.0.dta	2	1501.75	LLAQYYVDLMMK(5)(6)	Loop-Linked	Tyr_link	1501.74	Oxidation[M](10)	1	0.723336	0.004362	2.90462	sp|P0AEC3|ARCB_ECOLI (10)(11)/	None	1	1	6	0	1	1
504	threegenes7.37065.37065.2.0.dta	2	1305.67	KEQLHYYQAK(6)(7)	Loop-Linked	Tyr_link	1305.66	null	1	0.730634	0.012901	9.88084	sp|P76228|YNJI_ECOLI (100)(101)/	None	6	1	11	0	1	1
