# Supplementary material for: Large-Scale Qualitative and Quantitative Assessment of Dityrosine Crosslinking Omics in Response to Endogenous and Exogenous Hydrogen Peroxide in Escherichia coli
Source: Antioxidants (Basel). 2023 Mar 23;12(4):786. doi: 10.3390/antiox12040786 (PMC10135038; doi:10.3390/antiox12040786)
Supplement: Supplementary file 1 [file antioxidants-12-00786-s001.zip › TABLE S3.xlsx]

## Sheet: cross-linked_spectra
The result of pLink for E. coli MG1655/ΔAhpΔKatEΔKatG with 1mM H2O2
Order	Title	Charge	Precursor_Mass	Peptide	Peptide_Type	Linker	Peptide_Mass	Modifications	Evalue	Score	Precursor_Mass_Error(Da)	Precursor_Mass_Error(ppm)	Proteins	Protein_Type	FileID	LabelID	Alpha_Matched	Beta_Matched	Alpha_Evalue	Beta_Evalue
1	1threegenes_H2O2.49200.49200.4.1.dta	4	2800.31	LINDAYDSEYFATK(6)-DWYVVDATGK(3)	Cross-Linked	Tyr_link	2800.3	null	1	2.98438e-14	0.006685	2.38725	sp|P0A6F3|GLPK_ECOLI (328)-sp|P0AA10|RL13_ECOLI (16)/	Inter-Protein	1	1	14.5	9.5	1	1
2	1threegenes_H2O2.49184.49184.2.0.dta	2	2800.32	LINDAYDSEYFATK(6)-DWYVVDATGK(3)	Cross-Linked	Tyr_link	2800.3	null	1	1.18484e-13	0.015793	5.63976	sp|P0A6F3|GLPK_ECOLI (328)-sp|P0AA10|RL13_ECOLI (16)/	Inter-Protein	1	1	14	10	1	1
3	1threegenes_H2O2.49253.49253.2.0.dta	2	2456.22	SGVLTGLPDAYGR(11)-DWYVVDATGK(3)	Cross-Linked	Tyr_link	2456.21	null	1	6.18673e-13	0.009278	3.77737	sp|P09373|PFLB_ECOLI (173)-sp|P0AA10|RL13_ECOLI (16)/	Inter-Protein	1	1	16	7	1	1
4	1threegenes_H2O2.33839.33839.4.0.dta	4	2566.19	DGYADGWAQAGTAR(3)-SYYALAESVK(2)	Cross-Linked	Tyr_link	2566.18	null	1	1.39819e-08	0.007801	3.03992	sp|P0AG55|RL6_ECOLI (58)-sp|P0A853|TNAA_ECOLI (80)/	Inter-Protein	1	1	14	8	1	1
5	1threegenes_H2O2.33824.33824.4.0.dta	4	2566.19	DGYADGWAQAGTAR(3)-SYYALAESVK(2)	Cross-Linked	Tyr_link	2566.18	null	1	3.01404e-08	0.007801	3.03992	sp|P0AG55|RL6_ECOLI (58)-sp|P0A853|TNAA_ECOLI (80)/	Inter-Protein	1	1	12	8	1	1
6	1threegenes_H2O2.70172.70172.6.3.dta	6	3508.87	YGVERQDGPTALILSR(1)-LVPGYEAPVMLAYSAR(5)	Cross-Linked	Tyr_link	3508.83	null	1	3.10925e-08	0.04392	12.517	sp|P27302|TKT1_ECOLI (505)-sp|P0A9C5|GLN1B_ECOLI (327)/	Inter-Protein	1	1	7.5	10.5	1	1
7	1threegenes_H2O2.33796.33796.4.0.dta	4	2566.19	DGYADGWAQAGTAR(3)-SYYALAESVK(2)	Cross-Linked	Tyr_link	2566.18	null	1	8.21516e-08	0.007483	2.916	sp|P0AG55|RL6_ECOLI (58)-sp|P0A853|TNAA_ECOLI (80)/	Inter-Protein	1	1	14	8	1	1
8	5threegenes_H2O2.52443.52443.4.0.dta	4	2688.39	YAGALVLGQYYK(1)-YAGALVLGQYYK(10)	Cross-Linked	Tyr_link	2688.41	null	1	6.88522e-05	-0.01524	-5.66878	sp|P0ADV7|MLAC_ECOLI (72)-sp|P0ADV7|MLAC_ECOLI (81)/	Inter-Protein	5	1	10.5	11.5	1	1
9	1threegenes_H2O2.49187.49187.4.1.dta	4	2800.3	LINDAYDSEYFATK(6)-DWYVVDATGK(3)	Cross-Linked	Tyr_link	2800.3	null	1	0.00021932	0.006685	2.38725	sp|P0A6F3|GLPK_ECOLI (328)-sp|P0AA10|RL13_ECOLI (16)/	Inter-Protein	1	1	12	9	1	1
10	1threegenes_H2O2.33786.33786.2.0.dta	2	2566.2	DGYADGWAQAGTAR(3)-SYYALAESVK(2)	Cross-Linked	Tyr_link	2566.18	null	1	0.000224633	0.010822	4.21716	sp|P0AG55|RL6_ECOLI (58)-sp|P0A853|TNAA_ECOLI (80)/	Inter-Protein	1	1	11	8	1	1
11	5threegenes_H2O2.49544.49544.2.0.dta	2	2456.22	SGVLTGLPDAYGR(11)-DWYVVDATGK(3)	Cross-Linked	Tyr_link	2456.21	null	1	0.000263907	0.012911	5.25647	sp|P09373|PFLB_ECOLI (173)-sp|P0AA10|RL13_ECOLI (16)/	Inter-Protein	5	1	18	8	1	1
12	1threegenes_H2O2.75434.75434.3.0.dta	3	3960.87	WSDGTPVTAQDFVYSWQR(14)-DSWGAAGQVGVDYLINR(13)	Cross-Linked	Tyr_link	3960.86	null	1	0.000264327	0.016301	4.11552	sp|P23843|OPPA_ECOLI (121)-sp|P0A915|OMPW_ECOLI (163)/	Inter-Protein	1	1	22	15	1	1
13	1threegenes_H2O2.33775.33775.3.0.dta	3	2566.19	DGYADGWAQAGTAR(3)-SYYALAESVK(2)	Cross-Linked	Tyr_link	2566.18	null	1	0.000783238	0.009476	3.69264	sp|P0AG55|RL6_ECOLI (58)-sp|P0A853|TNAA_ECOLI (80)/	Inter-Protein	1	1	15.5	8.5	1	1
14	4threegenes_H2O2.49026.49026.2.0.dta	2	2456.22	SGVLTGLPDAYGR(11)-DWYVVDATGK(3)	Cross-Linked	Tyr_link	2456.21	null	1	0.00103132	0.009069	3.69227	sp|P09373|PFLB_ECOLI (173)-sp|P0AA10|RL13_ECOLI (16)/	Inter-Protein	4	1	14	8	1	1
15	1threegenes_H2O2.49303.49303.4.0.dta	4	2456.22	SGVLTGLPDAYGR(11)-DWYVVDATGK(3)	Cross-Linked	Tyr_link	2456.21	null	1	0.00139267	0.013003	5.29393	sp|P09373|PFLB_ECOLI (173)-sp|P0AA10|RL13_ECOLI (16)/	Inter-Protein	1	1	15	8	1	1
16	4threegenes_H2O2.86167.86167.3.2.dta	3	5557.51	NYTPYEGDESFLAGATEATTTLWDK(2)-NYTPYEGDESFLAGATEATTTLWDK(2)	Cross-Linked	Tyr_link	5557.49	null	1	0.00170125	0.014691	2.64346	sp|P09373|PFLB_ECOLI (34)-sp|P09373|PFLB_ECOLI (34)/	Inter-Protein	4	1	13	13	1	1
17	1threegenes_H2O2.33816.33816.3.1.dta	3	2874.25	DGYADGWAQAGTAR(3)-DGYADGWAQAGTAR(3)	Cross-Linked	Tyr_link	2874.25	null	1	0.00527557	0.006542	2.27608	sp|P0AG55|RL6_ECOLI (58)-sp|P0AG55|RL6_ECOLI (58)/	Inter-Protein	1	1	7.5	7.5	1	1
18	1threegenes_H2O2.33814.33814.3.1.dta	3	2874.25	DGYADGWAQAGTAR(3)-DGYADGWAQAGTAR(3)	Cross-Linked	Tyr_link	2874.25	null	1	0.00565879	0.006542	2.27608	sp|P0AG55|RL6_ECOLI (58)-sp|P0AG55|RL6_ECOLI (58)/	Inter-Protein	1	1	8.5	8.5	1	1
19	5threegenes_H2O2.34094.34094.3.0.dta	3	2566.19	DGYADGWAQAGTAR(3)-SYYALAESVK(2)	Cross-Linked	Tyr_link	2566.18	null	1	0.006311	0.005673	2.21068	sp|P0AG55|RL6_ECOLI (58)-sp|P0A853|TNAA_ECOLI (80)/	Inter-Protein	5	1	13.5	8.5	1	1
20	3threegenes_H2O2.41632.41632.2.0.dta	2	1936.99	FAENAYFIK(6)-ILDWYK(5)	Cross-Linked	Tyr_link	1936.98	null	1	0.00715758	0.006572	3.3929	sp|P0A853|TNAA_ECOLI (236)-sp|P0A870|TALB_ECOLI (186)/	Inter-Protein	3	1	11.5	8.5	1	1
21	4threegenes_H2O2.41629.41629.3.0.dta	3	1842.93	DWGYQLAR(4)-ILDWYK(5)	Cross-Linked	Tyr_link	1842.92	null	1	0.00873746	0.01074	5.82772	sp|P08200|IDH_ECOLI (246)-sp|P0A870|TALB_ECOLI (186)/	Inter-Protein	4	1	11	12	1	1
22	3threegenes_H2O2.49231.49231.2.0.dta	2	2456.23	SGVLTGLPDAYGR(11)-DWYVVDATGK(3)	Cross-Linked	Tyr_link	2456.21	null	1	0.0153396	0.016546	6.7364	sp|P09373|PFLB_ECOLI (173)-sp|P0AA10|RL13_ECOLI (16)/	Inter-Protein	3	1	18	9	1	1
23	1threegenes_H2O2.64968.64968.3.1.dta	3	4479.15	SADSSYLAGPDDIYVSPSQIR(6)-SADSSYLAGPDDIYVSPSQIR(14)	Cross-Linked	Tyr_link	4479.11	null	1	0.0183943	0.039096	8.72852	sp|P0AG30|RHO_ECOLI (72)-sp|P0AG30|RHO_ECOLI (80)/	Inter-Protein	1	1	10	11	1	1
24	1threegenes_H2O2.94607.94607.3.0.dta	3	5825.68	TPEYDELFSGDPIWATESIGGMGLDGR(4)-MEMMPFLDSVGLVLDDNKYYLFSR(20)	Cross-Linked	Tyr_link	5825.67	Oxidation[M](31);Oxidation[M](34)	1	0.0193529	0.008639	1.48292	sp|P09373|PFLB_ECOLI (324)-sp|P75800|PDEI_ECOLI (108)/	Inter-Protein	1	1	13.5	5.5	1	1
25	6threegenes_H2O2.85411.85411.3.0.dta	3	4384.94	PDFNNDDYAIACCVSPMIVGK(8)-VSIDTSSLQYENDDLMR(10)	Cross-Linked	Tyr_link	4384.94	Carbamidomethyl[C](12);Carbamidomethyl[C](13);Oxidation[M](40)	1	0.0319801	0.004893	1.11587	sp|P09373|PFLB_ECOLI (415)-sp|P09373|PFLB_ECOLI (400)/	Intra-Protein	6	1	11	8	1	1
26	5threegenes_H2O2.49460.49460.2.0.dta	2	2800.32	LINDAYDSEYFATK(6)-DWYVVDATGK(3)	Cross-Linked	Tyr_link	2800.3	null	1	0.0321277	0.017572	6.27505	sp|P0A6F3|GLPK_ECOLI (328)-sp|P0AA10|RL13_ECOLI (16)/	Inter-Protein	5	1	11	9	1	1
27	5threegenes_H2O2.49590.49590.3.0.dta	3	2687.32	VSQWLVEYTQQR(8)-DWYVVDATGK(3)	Cross-Linked	Tyr_link	2687.31	null	1	0.049326	0.007376	2.74475	sp|P13035|GLPD_ECOLI (492)-sp|P0AA10|RL13_ECOLI (16)/	Inter-Protein	5	1	14	10	1	1
28	5threegenes_H2O2.34063.34063.3.0.dta	3	2874.25	DGYADGWAQAGTAR(3)-DGYADGWAQAGTAR(3)	Cross-Linked	Tyr_link	2874.25	null	1	0.0516252	0.005452	1.89684	sp|P0AG55|RL6_ECOLI (58)-sp|P0AG55|RL6_ECOLI (58)/	Inter-Protein	5	1	9	9	1	1
29	4threegenes_H2O2.85899.85899.3.0.dta	3	4384.95	PDFNNDDYAIACCVSPMIVGK(8)-VSIDTSSLQYENDDLMR(10)	Cross-Linked	Tyr_link	4384.94	Carbamidomethyl[C](12);Carbamidomethyl[C](13);Oxidation[M](40)	1	0.062087	0.01248	2.84611	sp|P09373|PFLB_ECOLI (415)-sp|P09373|PFLB_ECOLI (400)/	Intra-Protein	4	1	11	6	1	1
30	1threegenes_H2O2.33441.33441.3.0.dta	3	2258.13	SYYALAESVK(2)-SYYALAESVK(3)	Cross-Linked	Tyr_link	2258.12	null	1	0.0651557	0.006725	2.97814	sp|P0A853|TNAA_ECOLI (80)-sp|P0A853|TNAA_ECOLI (81)/	Inter-Protein	1	1	9.5	8.5	1	1
31	1threegenes_H2O2.92483.92483.5.1.dta	5	6619.48	GIEEVGPNNVPYIVATITSNSAGGQPVSLANLK(12)-LEGVEMPLVTLTAAEALARLEELRSHYER(27)	Cross-Linked	Tyr_link	6619.44	Oxidation[M](42)	1	0.065497	0.046306	6.99546	sp|P0A853|TNAA_ECOLI (190)-sp|P0ADX5|YHFG_ECOLI (53)/	Inter-Protein	1	1	26	7	1	1
32	5threegenes_H2O2.66400.66400.3.2.dta	3	3514.72	VVYDISGKPPATIEWE(3)-GISYETATFPWAASGR(4)	Cross-Linked	Tyr_link	3514.72	null	1	0.0690002	0.004355	1.23908	sp|P04079|GUAA_ECOLI (512)-sp|P0A9P0|DLDH_ECOLI (374)/	Inter-Protein	5	1	7	11	1	1
33	5threegenes_H2O2.49546.49546.3.0.dta	3	2456.21	SGVLTGLPDAYGR(11)-DWYVVDATGK(3)	Cross-Linked	Tyr_link	2456.21	null	1	0.0780767	0.00244	0.993401	sp|P09373|PFLB_ECOLI (173)-sp|P0AA10|RL13_ECOLI (16)/	Inter-Protein	5	1	20	8	1	1
34	4threegenes_H2O2.49037.49037.4.0.dta	4	2800.3	LINDAYDSEYFATK(6)-DWYVVDATGK(3)	Cross-Linked	Tyr_link	2800.3	null	1	0.0791648	0.006696	2.39117	sp|P0A6F3|GLPK_ECOLI (328)-sp|P0AA10|RL13_ECOLI (16)/	Inter-Protein	4	1	14.5	11.5	1	1
35	5threegenes_H2O2.33611.33611.3.1.dta	3	2258.12	SYYALAESVK(2)-SYYALAESVK(3)	Cross-Linked	Tyr_link	2258.12	null	1	0.0832314	-0.002546	-1.12749	sp|P0A853|TNAA_ECOLI (80)-sp|P0A853|TNAA_ECOLI (81)/	Inter-Protein	5	1	8	9	1	1
36	5threegenes_H2O2.34067.34067.3.0.dta	3	2566.19	DGYADGWAQAGTAR(3)-SYYALAESVK(2)	Cross-Linked	Tyr_link	2566.18	null	1	0.0852409	0.006222	2.42461	sp|P0AG55|RL6_ECOLI (58)-sp|P0A853|TNAA_ECOLI (80)/	Inter-Protein	5	1	13.5	8.5	1	1
37	4threegenes_H2O2.75679.75679.3.1.dta	3	3960.87	WSDGTPVTAQDFVYSWQR(14)-DSWGAAGQVGVDYLINR(13)	Cross-Linked	Tyr_link	3960.86	null	1	0.104913	0.015147	3.82417	sp|P23843|OPPA_ECOLI (121)-sp|P0A915|OMPW_ECOLI (163)/	Inter-Protein	4	1	20	17	1	1
38	1threegenes_H2O2.65734.65734.3.0.dta	3	3424.63	GISYETATFPWAASGR(4)-GISYETATFPWAASGR(4)	Cross-Linked	Tyr_link	3424.62	null	1	0.114007	0.009055	2.64409	sp|P0A9P0|DLDH_ECOLI (374)-sp|P0A9P0|DLDH_ECOLI (374)/	Inter-Protein	1	1	9.5	9.5	1	1
39	1threegenes_H2O2.85863.85863.3.0.dta	3	5559.51	NYTPYEGDESFLAGATEATTTLWDK(2)-NSQKMYIPENFTVSWDYSLCKR(17)	Cross-Linked	Tyr_link	5559.53	Carbamidomethyl[C](48);Oxidation[M](33)	1	0.114769	-0.018097	-3.25513	sp|P09373|PFLB_ECOLI (34)-sp|P76245|DGCP_ECOLI (74)/	Inter-Protein	1	1	23	5	1	1
40	4threegenes_H2O2.33744.33744.3.0.dta	3	2566.19	DGYADGWAQAGTAR(3)-SYYALAESVK(2)	Cross-Linked	Tyr_link	2566.18	null	1	0.116121	0.009044	3.5243	sp|P0AG55|RL6_ECOLI (58)-sp|P0A853|TNAA_ECOLI (80)/	Inter-Protein	4	1	13	8	1	1
41	1threegenes_H2O2.79972.79972.4.1.dta	4	3670.86	QVNSSMILVPGSYLDTR(13)-AVGDSLEAQQYGIAFPK(11)	Cross-Linked	Tyr_link	3670.84	null	1	0.135704	0.01369	3.72939	sp|P31471|YIEL_ECOLI (132)-sp|P0AEQ3|GLNH_ECOLI (207)/	Inter-Protein	1	1	6.5	15.5	1	1
42	4threegenes_H2O2.91112.91112.3.1.dta	3	4605.36	STQVYGQDVWLPAETLDLIR(5)-STQVYGQDVWLPAETLDLIR(5)	Cross-Linked	Tyr_link	4605.35	null	1	0.142596	0.00577	1.25289	sp|P08200|IDH_ECOLI (78)-sp|P08200|IDH_ECOLI (78)/	Inter-Protein	4	1	9	9	1	1
43	4threegenes_H2O2.90989.90989.3.2.dta	3	4605.34	STQVYGQDVWLPAETLDLIR(5)-STQVYGQDVWLPAETLDLIR(5)	Cross-Linked	Tyr_link	4605.35	null	1	0.15864	-0.011171	-2.42566	sp|P08200|IDH_ECOLI (78)-sp|P08200|IDH_ECOLI (78)/	Inter-Protein	4	1	8.5	8.5	1	1
44	2threegenes_H2O2.83217.83217.3.0.dta	3	4384.94	PDFNNDDYAIACCVSPMIVGK(8)-VSIDTSSLQYENDDLMR(10)	Cross-Linked	Tyr_link	4384.94	Carbamidomethyl[C](12);Carbamidomethyl[C](13);Oxidation[M](40)	1	0.165847	0.009585	2.18589	sp|P09373|PFLB_ECOLI (415)-sp|P09373|PFLB_ECOLI (400)/	Intra-Protein	2	1	10	5	1	1
45	4threegenes_H2O2.48999.48999.3.0.dta	3	2456.21	SGVLTGLPDAYGR(11)-DWYVVDATGK(3)	Cross-Linked	Tyr_link	2456.21	null	1	0.170302	0.00428	1.74252	sp|P09373|PFLB_ECOLI (173)-sp|P0AA10|RL13_ECOLI (16)/	Inter-Protein	4	1	19	8	1	1
46	4threegenes_H2O2.33614.33614.2.0.dta	2	2566.19	DGYADGWAQAGTAR(3)-SYYALAESVK(2)	Cross-Linked	Tyr_link	2566.18	null	1	0.17203	0.00988	3.85007	sp|P0AG55|RL6_ECOLI (58)-sp|P0A853|TNAA_ECOLI (80)/	Inter-Protein	4	1	12	8	1	1
47	4threegenes_H2O2.49028.49028.3.1.dta	3	2687.32	VSQWLVEYTQQR(8)-DWYVVDATGK(3)	Cross-Linked	Tyr_link	2687.31	null	1	0.206222	0.012778	4.75494	sp|P13035|GLPD_ECOLI (492)-sp|P0AA10|RL13_ECOLI (16)/	Inter-Protein	4	1	14	10	1	1
48	1threegenes_H2O2.33837.33837.3.1.dta	3	2874.25	DGYADGWAQAGTAR(3)-DGYADGWAQAGTAR(3)	Cross-Linked	Tyr_link	2874.25	null	1	0.208292	0.006349	2.20893	sp|P0AG55|RL6_ECOLI (58)-sp|P0AG55|RL6_ECOLI (58)/	Inter-Protein	1	1	7	7	1	1
49	5threegenes_H2O2.34110.34110.3.2.dta	3	2874.25	DGYADGWAQAGTAR(3)-DGYADGWAQAGTAR(3)	Cross-Linked	Tyr_link	2874.25	null	1	0.218191	0.005685	1.97791	sp|P0AG55|RL6_ECOLI (58)-sp|P0AG55|RL6_ECOLI (58)/	Inter-Protein	5	1	8.5	8.5	1	1
50	4threegenes_H2O2.49182.49182.3.0.dta	3	2456.21	SGVLTGLPDAYGR(11)-DWYVVDATGK(3)	Cross-Linked	Tyr_link	2456.21	null	1	0.224594	-0.000737	-0.300056	sp|P09373|PFLB_ECOLI (173)-sp|P0AA10|RL13_ECOLI (16)/	Inter-Protein	4	1	19	9	1	1
51	4threegenes_H2O2.35224.35224.2.3.dta	2	1531.75	DAGISYK(6)-YDEARK(1)	Cross-Linked	Tyr_link	1531.74	null	1	0.226213	0.010437	6.81383	sp|P0A9G8|MODE_ECOLI (45)-sp|P66948|BEPA_ECOLI (325)/	Inter-Protein	4	1	7.5	4.5	1	1
52	1threegenes_H2O2.49217.49217.3.0.dta	3	2456.21	SGVLTGLPDAYGR(11)-DWYVVDATGK(3)	Cross-Linked	Tyr_link	2456.21	null	1	0.226677	0.000876	0.356647	sp|P09373|PFLB_ECOLI (173)-sp|P0AA10|RL13_ECOLI (16)/	Inter-Protein	1	1	17	8	1	1
53	6threegenes_H2O2.49690.49690.2.0.dta	2	2456.22	SGVLTGLPDAYGR(11)-DWYVVDATGK(3)	Cross-Linked	Tyr_link	2456.21	null	1	0.227711	0.008022	3.26601	sp|P09373|PFLB_ECOLI (173)-sp|P0AA10|RL13_ECOLI (16)/	Inter-Protein	6	1	12	7	1	1
54	6threegenes_H2O2.49779.49779.3.1.dta	3	2456.21	SGVLTGLPDAYGR(11)-DWYVVDATGK(3)	Cross-Linked	Tyr_link	2456.21	null	1	0.251406	0.002362	0.961645	sp|P09373|PFLB_ECOLI (173)-sp|P0AA10|RL13_ECOLI (16)/	Inter-Protein	6	1	21	9	1	1
55	5threegenes_H2O2.49534.49534.3.1.dta	3	2687.32	VSQWLVEYTQQR(8)-DWYVVDATGK(3)	Cross-Linked	Tyr_link	2687.31	null	1	0.254715	0.007669	2.85378	sp|P13035|GLPD_ECOLI (492)-sp|P0AA10|RL13_ECOLI (16)/	Inter-Protein	5	1	15	11	1	1
56	4threegenes_H2O2.33601.33601.3.1.dta	3	2874.25	DGYADGWAQAGTAR(3)-DGYADGWAQAGTAR(3)	Cross-Linked	Tyr_link	2874.25	null	1	0.264428	0.007369	2.5638	sp|P0AG55|RL6_ECOLI (58)-sp|P0AG55|RL6_ECOLI (58)/	Inter-Protein	4	1	7.5	7.5	1	1
57	4threegenes_H2O2.41583.41583.2.0.dta	2	1842.92	DWGYQLAR(4)-ILDWYK(5)	Cross-Linked	Tyr_link	1842.92	null	1	0.282103	0.005136	2.78689	sp|P08200|IDH_ECOLI (246)-sp|P0A870|TALB_ECOLI (186)/	Inter-Protein	4	1	8	9	1	1
58	4threegenes_H2O2.40861.40861.3.0.dta	3	3348.51	LVSWYDNETGYSNK(5)-LVSWYDNETGYSNK(11)	Cross-Linked	Tyr_link	3348.5	null	1	0.306814	0.008354	2.49485	sp|P0A9B2|G3P1_ECOLI (312)-sp|P0A9B2|G3P1_ECOLI (318)/	Inter-Protein	4	1	13	15	1	1
59	5threegenes_H2O2.74111.74111.3.2.dta	3	3247.61	ELLSQYDFPGDDTPIVR(6)-VALYGIDYLMK(4)	Cross-Linked	Tyr_link	3247.62	null	1	0.312671	-0.018026	-5.55052	sp|P0CE47|EFTU1_ECOLI (161)-sp|P09373|PFLB_ECOLI (188)/sp|P0CE48|EFTU2_ECOLI (161)-sp|P09373|PFLB_ECOLI (188)/	Inter-Protein	5	1	18	9	1	1
60	4threegenes_H2O2.78914.78914.5.0.dta	5	5199.71	IEEGKLVIWINGDKGYNGLAEVGK(16)-ATLKPEGQAALDQLYSQLSNLDPK(15)	Cross-Linked	Tyr_link	5199.72	null	1	0.31863	-0.008491	-1.63297	sp|P0AEX9|MALE_ECOLI (43)-sp|P0A910|OMPA_ECOLI (242)/	Inter-Protein	4	1	5.5	23.5	1	1
61	1threegenes_H2O2.92489.92489.4.0.dta	4	6463.34	GIEEVGPNNVPYIVATITSNSAGGQPVSLANLK(12)-IFRNEPYQEYVRETIDKLMAGELDAR(7)	Cross-Linked	Tyr_link	6463.29	null	1	0.338099	0.051202	7.92197	sp|P0A853|TNAA_ECOLI (190)-sp|P21189|DPO2_ECOLI (662)/	Inter-Protein	1	1	32	8	1	1
62	4threegenes_H2O2.92567.92567.5.2.dta	5	6637.5	GIEEVGPNNVPYIVATITSNSAGGQPVSLANLK(12)-VLVVGQGGEADNQEIAMLAEKLGAEVGYSRAR(28)	Cross-Linked	Tyr_link	6637.42	null	1	0.342523	0.079347	11.9545	sp|P0A853|TNAA_ECOLI (190)-sp|Q46907|YGCQ_ECOLI (198)/	Inter-Protein	4	1	35	8	1	1
63	6threegenes_H2O2.49665.49665.3.0.dta	3	2456.21	SGVLTGLPDAYGR(11)-DWYVVDATGK(3)	Cross-Linked	Tyr_link	2456.21	null	1	0.346546	0.003348	1.36308	sp|P09373|PFLB_ECOLI (173)-sp|P0AA10|RL13_ECOLI (16)/	Inter-Protein	6	1	21	8	1	1
64	6threegenes_H2O2.91190.91190.2.1.dta	2	1933.91	SYVYLDESK(2)-PATPYER(5)	Cross-Linked	Tyr_link	1933.92	null	1	0.354429	-0.004001	-2.06886	sp|P08201|NIRB_ECOLI (346)-sp|P08201|NIRB_ECOLI (835)/	Intra-Protein	6	1	4	3	1	1
65	2threegenes_H2O2.69889.69889.3.2.dta	3	1894.96	VYSYTEKK(2)-YDLSAVGR(1)	Cross-Linked	Tyr_link	1894.95	null	1	0.364307	0.009542	5.03548	sp|P0A8V2|RPOB_ECOLI (3)-sp|P0A8V2|RPOB_ECOLI (395)/	Intra-Protein	2	1	2	5	1	1
66	2threegenes_H2O2.76056.76056.2.3.dta	2	1609.84	YLFIDR(1)-PHLEYK(5)	Cross-Linked	Tyr_link	1609.84	null	1	0.380614	0.004736	2.94191	sp|P06987|HIS7_ECOLI (5)-sp|P06987|HIS7_ECOLI (281)/	Intra-Protein	2	1	2	6	1	1
67	2threegenes_H2O2.83592.83592.3.1.dta	3	2714.29	YFMGDKPTLMSATEWGR(1)-RYTSGK(2)	Cross-Linked	Tyr_link	2714.27	Oxidation[M](3)	1	0.389627	0.02026	7.46425	sp|P0AGC3|SLT_ECOLI (627)-sp|P0AGC3|SLT_ECOLI (487)/	Intra-Protein	2	1	11	2	1	1
68	2threegenes_H2O2.83005.83005.3.1.dta	3	2745.35	TVCYNFMPVLDWTR(4)-KHLELYK(6)	Cross-Linked	Tyr_link	2745.35	Carbamidomethyl[C](3);Oxidation[M](7)	1	0.475664	-0.005655	-2.05985	sp|P24215|UXUA_ECOLI (102)-sp|P24215|UXUA_ECOLI (200)/	Intra-Protein	2	1	15	3	1	1
69	6threegenes_H2O2.51373.51373.2.2.dta	2	1994.01	MVAHRYAGR(6)-RYDNRGR(2)	Cross-Linked	Tyr_link	1994	null	1	0.537193	0.004867	2.44082	sp|P16919|RHSD_ECOLI (355)-sp|P16919|RHSD_ECOLI (579)/	Intra-Protein	6	1	2	4	1	1
70	5threegenes_H2O2.80060.80060.4.3.dta	4	2754.35	GVGQYLLEEVLR(5)-YGAEMIHPEYR(1)	Cross-Linked	Tyr_link	2754.36	Oxidation[M](20)	1	0.371752	-0.007423	-2.695	sp|P37613|PANZ_ECOLI (80)-sp|P24230|RECG_ECOLI (124)/	Inter-Protein	5	1	11.5	5.5	1	1
71	1threegenes_H2O2.41062.41062.3.0.dta	3	3348.51	LVSWYDNETGYSNK(5)-LVSWYDNETGYSNK(11)	Cross-Linked	Tyr_link	3348.5	null	1	0.384468	0.009036	2.69852	sp|P0A9B2|G3P1_ECOLI (312)-sp|P0A9B2|G3P1_ECOLI (318)/	Inter-Protein	1	1	12.5	13.5	1	1
72	4threegenes_H2O2.32966.32966.3.2.dta	3	2502.3	ATLESIAYQTR(8)-ATLESIAYQTR(8)	Cross-Linked	Tyr_link	2502.28	null	1	0.387014	0.012075	4.82559	sp|P0A6F3|GLPK_ECOLI (387)-sp|P0A6F3|GLPK_ECOLI (387)/	Inter-Protein	4	1	8.5	8.5	1	1
73	5threegenes_H2O2.33576.33576.3.2.dta	3	2258.12	SYYALAESVK(3)-SYYALAESVK(2)	Cross-Linked	Tyr_link	2258.12	null	1	0.387856	-0.002754	-1.2196	sp|P0A853|TNAA_ECOLI (81)-sp|P0A853|TNAA_ECOLI (80)/	Inter-Protein	5	1	7.5	5.5	1	1
74	6threegenes_H2O2.92272.92272.5.1.dta	5	6619.48	GIEEVGPNNVPYIVATITSNSAGGQPVSLANLK(12)-LEGVEMPLVTLTAAEALARLEELRSHYER(27)	Cross-Linked	Tyr_link	6619.44	Oxidation[M](42)	1	0.410083	0.049376	7.45925	sp|P0A853|TNAA_ECOLI (190)-sp|P0ADX5|YHFG_ECOLI (53)/	Inter-Protein	6	1	32	8	1	1
75	4threegenes_H2O2.33180.33180.3.1.dta	3	2258.13	SYYALAESVK(2)-SYYALAESVK(3)	Cross-Linked	Tyr_link	2258.12	null	1	0.41654	0.003337	1.47778	sp|P0A853|TNAA_ECOLI (80)-sp|P0A853|TNAA_ECOLI (81)/	Inter-Protein	4	1	9.5	9.5	1	1
76	3threegenes_H2O2.66023.66023.2.0.dta	2	1358.66	QDAAYR(5)-TVAGYK(5)	Cross-Linked	Tyr_link	1358.67	null	1	0.427031	-0.007479	-5.50465	sp|P27302|TKT1_ECOLI (596)-sp|P0A6E9|BIOD2_ECOLI (37)/	Inter-Protein	3	1	5	6	1	1
77	5threegenes_H2O2.80834.80834.3.2.dta	3	3040.44	DPQQIQQIFNQY(12)-DPQQIQQIFNQY(12)	Cross-Linked	Tyr_link	3040.44	null	1	0.430973	-0.004985	-1.63956	sp|P00805|ASPG2_ECOLI (348)-sp|P00805|ASPG2_ECOLI (348)/	Inter-Protein	5	1	6	6	1	1
78	5threegenes_H2O2.41027.41027.2.0.dta	2	3348.49	LVSWYDNETGYSNK(5)-LVSWYDNETGYSNK(11)	Cross-Linked	Tyr_link	3348.5	null	1	0.433009	-0.00666	-1.98895	sp|P0A9B2|G3P1_ECOLI (312)-sp|P0A9B2|G3P1_ECOLI (318)/	Inter-Protein	5	1	9	11	1	1
79	5threegenes_H2O2.76432.76432.3.2.dta	3	4539.12	VNEDEMYPGEAGIDIYNLTK(7)-VNEDEMYPGEAGIDIYNLTK(16)	Cross-Linked	Tyr_link	4539.07	null	1	0.436781	0.041915	9.23426	sp|P0A8V2|RPOB_ECOLI (742)-sp|P0A8V2|RPOB_ECOLI (751)/	Inter-Protein	5	1	15	10	1	1
80	6threegenes_H2O2.47898.47898.3.1.dta	3	3560.72	EAEYKDWTIEQITR(4)-EAEYKDWTIEQITR(4)	Cross-Linked	Tyr_link	3560.72	null	1	0.461871	0.003575	1.00401	sp|P0A853|TNAA_ECOLI (245)-sp|P0A853|TNAA_ECOLI (245)/	Inter-Protein	6	1	9	9	1	1
81	6threegenes_H2O2.49701.49701.3.1.dta	3	2687.32	VSQWLVEYTQQR(8)-DWYVVDATGK(3)	Cross-Linked	Tyr_link	2687.31	null	1	0.46912	0.010273	3.82278	sp|P13035|GLPD_ECOLI (492)-sp|P0AA10|RL13_ECOLI (16)/	Inter-Protein	6	1	14	10	1	1
82	6threegenes_H2O2.92126.92126.5.1.dta	5	6636.5	GIEEVGPNNVPYIVATITSNSAGGQPVSLANLK(12)-LITDGLAVFEKMMPGYVSVLESNLTAQDKK(16)	Cross-Linked	Tyr_link	6636.41	Oxidation[M](48);Oxidation[M](49)	1	0.471138	0.088057	13.2688	sp|P0A853|TNAA_ECOLI (190)-sp|P0AEC3|ARCB_ECOLI (696)/	Inter-Protein	6	1	27	7	1	1
83	4threegenes_H2O2.33520.33520.3.0.dta	3	2566.19	DGYADGWAQAGTAR(3)-SYYALAESVK(2)	Cross-Linked	Tyr_link	2566.18	null	1	0.472622	0.009861	3.84267	sp|P0AG55|RL6_ECOLI (58)-sp|P0A853|TNAA_ECOLI (80)/	Inter-Protein	4	1	11	8	1	1
84	6threegenes_H2O2.75162.75162.3.2.dta	3	4446.09	MPSAVGYQPTLAEEMGVLQER(7)-WSDGTPVTAQDFVYSWQR(14)	Cross-Linked	Tyr_link	4446.08	null	1	0.476575	0.005065	1.13921	sp|P0ABB4|ATPB_ECOLI (268)-sp|P23843|OPPA_ECOLI (121)/	Inter-Protein	6	1	23	7	1	1
85	6threegenes_H2O2.94467.94467.2.0.dta	2	2349.23	LDYSKGLPER(3)-QEPALIDYLI(8)	Cross-Linked	Tyr_link	2349.23	null	1	0.497409	-0.006452	-2.74643	sp|P31677|OTSA_ECOLI (266)-sp|P25519|HFLX_ECOLI (424)/	Inter-Protein	6	1	3	7	1	1
86	6threegenes_H2O2.85687.85687.3.0.dta	3	5559.54	NYTPYEGDESFLAGATEATTTLWDK(2)-NSQKMYIPENFTVSWDYSLCKR(17)	Cross-Linked	Tyr_link	5559.53	Carbamidomethyl[C](48);Oxidation[M](33)	1	0.508521	0.011641	2.09388	sp|P09373|PFLB_ECOLI (34)-sp|P76245|DGCP_ECOLI (74)/	Inter-Protein	6	1	24.5	5.5	1	1
87	6threegenes_H2O2.102507.102507.4.0.dta	4	6022.09	GIEEVGPNNVPYIVATITSNSAGGQPVSLANLK(12)-ERTQFADNSLQYQMSLSALSGQIK(12)	Cross-Linked	Tyr_link	6022.05	null	1	0.512062	0.034575	5.7414	sp|P0A853|TNAA_ECOLI (190)-sp|P0ABW9|FLGB_ECOLI (116)/	Inter-Protein	6	1	15	5	1	1
88	6threegenes_H2O2.75144.75144.3.0.dta	3	3960.87	WSDGTPVTAQDFVYSWQR(14)-DSWGAAGQVGVDYLINR(13)	Cross-Linked	Tyr_link	3960.86	null	1	0.512761	0.014182	3.58054	sp|P23843|OPPA_ECOLI (121)-sp|P0A915|OMPW_ECOLI (163)/	Inter-Protein	6	1	17.5	11.5	1	1
89	6threegenes_H2O2.34846.34846.3.0.dta	3	2874.25	DGYADGWAQAGTAR(3)-DGYADGWAQAGTAR(3)	Cross-Linked	Tyr_link	2874.25	null	1	0.515987	0.007497	2.60834	sp|P0AG55|RL6_ECOLI (58)-sp|P0AG55|RL6_ECOLI (58)/	Inter-Protein	6	1	6.5	6.5	1	1
90	6threegenes_H2O2.75170.75170.3.0.dta	3	3960.87	WSDGTPVTAQDFVYSWQR(14)-DSWGAAGQVGVDYLINR(13)	Cross-Linked	Tyr_link	3960.86	null	1	0.519637	0.014182	3.58054	sp|P23843|OPPA_ECOLI (121)-sp|P0A915|OMPW_ECOLI (163)/	Inter-Protein	6	1	20	13	1	1
91	4threegenes_H2O2.77835.77835.3.0.dta	3	4286.16	VPYIAQVMNDAPAVASTDYMK(3)-LSLLSYTGTPTAAGVAQQAR(6)	Cross-Linked	Tyr_link	4286.15	null	1	0.539357	0.011136	2.59814	sp|P0AFG8|ODP1_ECOLI (788)-sp|P54746|MNGB_ECOLI (747)/	Inter-Protein	4	1	18	7	1	1
92	6threegenes_H2O2.68159.68159.3.1.dta	3	3754.75	LIQLMNETVDGDYQTFK(13)-GYFVFHDAYGYFEK(2)	Cross-Linked	Tyr_link	3754.74	null	1	0.553521	0.010885	2.899	sp|P0AFG8|ODP1_ECOLI (323)-sp|P39172|ZNUA_ECOLI (203)/	Inter-Protein	6	1	12	6	1	1

## Sheet: loop-linked_spectra
The result of pLink for E. coli MG1655/ΔAhpΔKatEΔKatG with 1mM H2O2
Order	Title	Charge	Precursor_Mass	Peptide	Peptide_Type	Linker	Peptide_Mass	Modifications	Evalue	Score	Precursor_Mass_Error(Da)	Precursor_Mass_Error(ppm)	Proteins	Protein_Type	FileID	LabelID	Alpha_Matched	Beta_Matched	Alpha_Evalue	Beta_Evalue
1	2threegenes_H2O2.52624.52624.2.1.dta	2	2023.9	EWVAVYYDNPDETPAEK(6)(7)	Loop-Linked	Tyr_link	2023.89	null	1	1.28003e-28	0.013067	6.45637	sp|P33012|SBMC_ECOLI (51)(52)/	None	2	1	18	0	1	1
2	2threegenes_H2O2.67149.67149.2.0.dta	2	2518.14	GAYEMAYSQQENALWLATSQSR(3)(7)	Loop-Linked	Tyr_link	2518.13	Oxidation[M](5)	1	1.29146e-22	0.010691	4.24561	sp|P76116|YNCE_ECOLI (44)(48)/	None	2	1	16	0	1	1
3	2threegenes_H2O2.67118.67118.2.0.dta	2	2518.14	GAYEMAYSQQENALWLATSQSR(3)(7)	Loop-Linked	Tyr_link	2518.13	Oxidation[M](5)	1	1.62657e-22	0.010765	4.275	sp|P76116|YNCE_ECOLI (44)(48)/	None	2	1	16	0	1	1
4	5threegenes_H2O2.70315.70315.2.0.dta	2	2518.14	GAYEMAYSQQENALWLATSQSR(3)(7)	Loop-Linked	Tyr_link	2518.13	Oxidation[M](5)	1	4.49953e-22	0.012369	4.91198	sp|P76116|YNCE_ECOLI (44)(48)/	None	5	1	16	0	1	1
5	2threegenes_H2O2.83564.83564.3.1.dta	3	2878.4	LFWQLPGVYSTAAGYTGGYTPNPTYR(9)(15)	Loop-Linked	Tyr_link	2878.38	null	1	1.19469e-21	0.019096	6.63428	sp|P0A744|MSRA_ECOLI (67)(73)/	None	2	1	22	0	1	1
6	5threegenes_H2O2.90297.90297.2.0.dta	2	2446.11	MNIDTDTQWATWEGVLNYYK(18)(19)	Loop-Linked	Tyr_link	2446.1	null	1	1.493e-21	0.005842	2.38829	sp|P0AB71|ALF_ECOLI (303)(304)/	None	5	1	25	0	1	1
7	5threegenes_H2O2.86939.86939.2.2.dta	2	2778.26	NYTPYEGDESFLAGATEATTTLWDK(2)(5)	Loop-Linked	Tyr_link	2778.24	null	1	6.90401e-20	0.021659	7.79594	sp|P09373|PFLB_ECOLI (34)(37)/	None	5	1	19	0	1	1
8	2threegenes_H2O2.70583.70583.3.2.dta	3	3801.68	GETQVTDQLTGYGQWEYQIQGNSAENENNSWTR(12)(17)	Loop-Linked	Tyr_link	3801.66	null	1	7.21962e-20	0.016487	4.33678	sp|P06996|OMPC_ECOLI (74)(79)/	None	2	1	30	0	1	1
9	5threegenes_H2O2.84333.84333.2.3.dta	2	1842.96	YAGLSEQALYYIGGVIK(10)(11)	Loop-Linked	Tyr_link	1842.96	null	1	1.17259e-19	-0.002626	-1.42488	sp|P0A9C5|GLN1B_ECOLI (297)(298)/	None	5	1	16	0	1	1
10	5threegenes_H2O2.86740.86740.2.0.dta	2	2778.26	NYTPYEGDESFLAGATEATTTLWDK(2)(5)	Loop-Linked	Tyr_link	2778.24	null	1	6.10994e-19	0.014732	5.30264	sp|P09373|PFLB_ECOLI (34)(37)/	None	5	1	19	0	1	1
11	2threegenes_H2O2.11422.11422.3.1.dta	3	1406.7	LHDYYKDEVVK(4)(5)	Loop-Linked	Tyr_link	1406.69	null	1	2.02594e-18	0.004134	2.9388	sp|P62399|RL5_ECOLI (7)(8)/	None	2	1	12	0	1	1
12	2threegenes_H2O2.87469.87469.2.2.dta	2	2389.12	VSGGSYEYFEGMGLPELISEVK(6)(8)	Loop-Linked	Tyr_link	2389.13	null	1	9.95158e-18	-0.003942	-1.64997	sp|P23847|DPPA_ECOLI (140)(142)/	None	2	1	17	0	1	1
13	1threegenes_H2O2.69630.69630.2.0.dta	2	2518.14	GAYEMAYSQQENALWLATSQSR(3)(7)	Loop-Linked	Tyr_link	2518.13	Oxidation[M](5)	1	1.03474e-17	0.011104	4.40962	sp|P76116|YNCE_ECOLI (44)(48)/	None	1	1	15	0	1	1
14	5threegenes_H2O2.86793.86793.3.1.dta	3	2778.26	NYTPYEGDESFLAGATEATTTLWDK(2)(5)	Loop-Linked	Tyr_link	2778.24	null	1	3.57851e-17	0.015308	5.50996	sp|P09373|PFLB_ECOLI (34)(37)/	None	5	1	26	0	1	1
15	1threegenes_H2O2.83550.83550.2.2.dta	2	1842.96	YAGLSEQALYYIGGVIK(10)(11)	Loop-Linked	Tyr_link	1842.96	null	1	5.03768e-17	-0.001197	-0.649497	sp|P0A9C5|GLN1B_ECOLI (297)(298)/	None	1	1	18	0	1	1
16	2threegenes_H2O2.72645.72645.2.3.dta	2	1996.9	IALGTTYYYDDNWTFR(7)(8)	Loop-Linked	Tyr_link	1996.91	null	1	5.05737e-17	-0.004389	-2.1979	sp|P10384|FADL_ECOLI (358)(359)/	None	2	1	15	0	1	1
17	5threegenes_H2O2.73376.73376.2.0.dta	2	1652.85	PAGQVIAQYYEFLR(9)(10)	Loop-Linked	Tyr_link	1652.84	null	1	6.30376e-17	0.011279	6.824	sp|P69908|DCEA_ECOLI (328)(329)/sp|P69910|DCEB_ECOLI (328)(329)/	None	5	1	20	0	1	1
18	2threegenes_H2O2.11436.11436.3.2.dta	3	1406.7	LHDYYKDEVVK(4)(5)	Loop-Linked	Tyr_link	1406.69	null	1	2.63047e-16	0.004396	3.12506	sp|P62399|RL5_ECOLI (7)(8)/	None	2	1	12	0	1	1
19	5threegenes_H2O2.58041.58041.2.2.dta	2	1924.89	LQGYYDALAESGIAANDR(4)(5)	Loop-Linked	Tyr_link	1924.9	null	1	4.07374e-16	-0.00933	-4.847	sp|P03024|GALR_ECOLI (198)(199)/	None	5	1	16	0	1	1
20	5threegenes_H2O2.71694.71694.2.1.dta	2	1895.97	YYLATGGGDISQAEVLLK(1)(2)	Loop-Linked	Tyr_link	1895.97	null	1	2.54868e-15	-0.000397	-0.209391	sp|P0ABC3|HFLC_ECOLI (103)(104)/	None	5	1	15	0	1	1
21	2threegenes_H2O2.50407.50407.2.0.dta	2	1343.7	YAGALVLGQYYK(10)(11)	Loop-Linked	Tyr_link	1343.7	null	1	3.58077e-15	0.000999	0.74347	sp|P0ADV7|MLAC_ECOLI (81)(82)/	None	2	1	11	0	1	1
22	1threegenes_H2O2.76174.76174.2.3.dta	2	2015.93	SFDEDVDYYVPVAEIEK(8)(9)	Loop-Linked	Tyr_link	2015.91	null	1	9.75106e-15	0.019532	9.68891	sp|P0ABI8|CYOB_ECOLI (636)(637)/	None	1	1	14	0	1	1
23	1threegenes_H2O2.85979.85979.3.1.dta	3	2878.4	LFWQLPGVYSTAAGYTGGYTPNPTYR(9)(15)	Loop-Linked	Tyr_link	2878.38	null	1	3.77761e-14	0.019477	6.76665	sp|P0A744|MSRA_ECOLI (67)(73)/	None	1	1	21	0	1	1
24	1threegenes_H2O2.60212.60212.2.2.dta	2	1710.86	YYGPASQVVPEFVEK(1)(2)	Loop-Linked	Tyr_link	1710.84	null	1	4.1841e-14	0.017661	10.323	sp|P75960|NPD_ECOLI (254)(255)/	None	1	1	13	0	1	1
25	1threegenes_H2O2.89893.89893.2.2.dta	2	2389.12	VSGGSYEYFEGMGLPELISEVK(6)(8)	Loop-Linked	Tyr_link	2389.13	null	1	1.3101e-13	-0.002507	-1.04934	sp|P23847|DPPA_ECOLI (140)(142)/	None	1	1	18	0	1	1
26	4threegenes_H2O2.60113.60113.2.2.dta	2	1710.86	YYGPASQVVPEFVEK(1)(2)	Loop-Linked	Tyr_link	1710.84	null	1	1.67734e-13	0.021191	12.3863	sp|P75960|NPD_ECOLI (254)(255)/	None	4	1	13	0	1	1
27	2threegenes_H2O2.58290.58290.2.1.dta	2	1711.83	LPGLYYIETDSTGER(5)(6)	Loop-Linked	Tyr_link	1711.82	null	1	2.7107e-13	0.011037	6.44753	sp|P37647|KDGK_ECOLI (88)(89)/	None	2	1	14	0	1	1
28	2threegenes_H2O2.75212.75212.2.2.dta	2	2374.19	QVLFTTPYYDNSALFVGQQGK(8)(9)	Loop-Linked	Tyr_link	2374.17	null	1	3.14655e-13	0.01651	6.95401	sp|P30859|ARTI_ECOLI (104)(105)/	None	2	1	19	0	1	1
29	3threegenes_H2O2.83984.83984.2.2.dta	2	1842.96	YAGLSEQALYYIGGVIK(10)(11)	Loop-Linked	Tyr_link	1842.96	null	1	4.41985e-13	-0.001716	-0.931109	sp|P0A9C5|GLN1B_ECOLI (297)(298)/	None	3	1	20	0	1	1
30	5threegenes_H2O2.71685.71685.2.2.dta	2	1895.97	YYLATGGGDISQAEVLLK(1)(2)	Loop-Linked	Tyr_link	1895.97	null	1	4.5718e-13	-0.000397	-0.209391	sp|P0ABC3|HFLC_ECOLI (103)(104)/	None	5	1	15	0	1	1
31	2threegenes_H2O2.81301.81301.2.2.dta	2	1842.96	YAGLSEQALYYIGGVIK(10)(11)	Loop-Linked	Tyr_link	1842.96	null	1	5.06932e-13	0.000313	0.169835	sp|P0A9C5|GLN1B_ECOLI (297)(298)/	None	2	1	18	0	1	1
32	2threegenes_H2O2.79556.79556.3.1.dta	3	2243.22	VGPVPIFYSPYLQLPVGDKR(8)(11)	Loop-Linked	Tyr_link	2243.22	null	1	5.24254e-13	-0.004885	-2.17767	sp|P31554|LPTD_ECOLI (212)(215)/	None	2	1	18	0	1	1
33	2threegenes_H2O2.48450.48450.2.1.dta	2	1296.63	GVIDYLHYYR(8)(9)	Loop-Linked	Tyr_link	1296.64	null	1	8.63398e-13	-0.007884	-6.08034	sp|P21165|PEPQ_ECOLI (157)(158)/	None	2	1	8	0	1	1
34	5threegenes_H2O2.86409.86409.3.1.dta	3	4366.94	VSIDTSSLQYENDDLMRPDFNNDDYAIACCVSPMIVGK(10)(25)	Loop-Linked	Tyr_link	4366.93	Carbamidomethyl[C](29);Carbamidomethyl[C](30);Oxidation[M](16)	1	1.84231e-12	0.012715	2.91166	sp|P09373|PFLB_ECOLI (400)(415)/	None	5	1	24	0	1	1
35	1threegenes_H2O2.57606.57606.2.1.dta	2	1592.82	LTPYYQGIGPAWTK(4)(5)	Loop-Linked	Tyr_link	1592.81	null	1	2.16154e-12	0.006833	4.2899	sp|P13035|GLPD_ECOLI (372)(373)/	None	1	1	11	0	1	1
36	4threegenes_H2O2.69888.69888.2.0.dta	2	2518.14	GAYEMAYSQQENALWLATSQSR(3)(7)	Loop-Linked	Tyr_link	2518.13	Oxidation[M](5)	1	3.90564e-12	0.009419	3.74047	sp|P76116|YNCE_ECOLI (44)(48)/	None	4	1	16	0	1	1
37	1threegenes_H2O2.52243.52243.2.0.dta	2	1343.7	YAGALVLGQYYK(10)(11)	Loop-Linked	Tyr_link	1343.7	null	1	4.53e-12	0.003341	2.48642	sp|P0ADV7|MLAC_ECOLI (81)(82)/	None	1	1	12	0	1	1
38	2threegenes_H2O2.81810.81810.2.0.dta	2	2980.26	GGDGNYGYNAATEEYGNMIDMGILDPTK(8)(15)	Loop-Linked	Tyr_link	2980.26	Oxidation[M](18)	1	4.83036e-12	0.000682	0.228839	sp|P0A6F5|CH60_ECOLI (478)(485)/	None	2	1	17	0	1	1
39	5threegenes_H2O2.75625.75625.2.2.dta	2	1753.78	TLEGWGYDYYVFDK(7)(9)	Loop-Linked	Tyr_link	1753.77	null	1	5.58632e-12	0.002957	1.68608	sp|P23827|ECOT_ECOLI (89)(91)/	None	5	1	14	0	1	1
40	3threegenes_H2O2.86430.86430.2.1.dta	2	2778.26	NYTPYEGDESFLAGATEATTTLWDK(2)(5)	Loop-Linked	Tyr_link	2778.24	null	1	5.90867e-12	0.01821	6.55451	sp|P09373|PFLB_ECOLI (34)(37)/	None	3	1	20	0	1	1
41	5threegenes_H2O2.85075.85075.3.2.dta	3	2980.27	GGDGNYGYNAATEEYGNMIDMGILDPTK(8)(15)	Loop-Linked	Tyr_link	2980.26	Oxidation[M](18)	1	7.2371e-12	0.007107	2.38469	sp|P0A6F5|CH60_ECOLI (478)(485)/	None	5	1	17	0	1	1
42	1threegenes_H2O2.83512.83512.2.3.dta	2	1665.86	SAYYPFLQELALPR(3)(4)	Loop-Linked	Tyr_link	1665.86	null	1	8.11587e-12	0.000681	0.408797	sp|P33590|NIKA_ECOLI (148)(149)/	None	1	1	12	0	1	1
43	5threegenes_H2O2.75785.75785.2.3.dta	2	1996.9	IALGTTYYYDDNWTFR(7)(8)	Loop-Linked	Tyr_link	1996.91	null	1	9.51074e-12	-0.003988	-1.99709	sp|P10384|FADL_ECOLI (358)(359)/	None	5	1	13	0	1	1
44	5threegenes_H2O2.86890.86890.3.1.dta	3	2778.26	NYTPYEGDESFLAGATEATTTLWDK(2)(5)	Loop-Linked	Tyr_link	2778.24	null	1	1.1019e-11	0.016806	6.04915	sp|P09373|PFLB_ECOLI (34)(37)/	None	5	1	17	0	1	1
45	2threegenes_H2O2.80295.80295.3.2.dta	3	2662.29	DIPGQVYTPPQLGTYYYAFNTQK(15)(16)	Loop-Linked	Tyr_link	2662.28	null	1	1.64138e-11	0.0077	2.89226	sp|P77348|MPPA_ECOLI (293)(294)/	None	2	1	16	0	1	1
46	3threegenes_H2O2.70029.70029.2.0.dta	2	2518.14	GAYEMAYSQQENALWLATSQSR(3)(7)	Loop-Linked	Tyr_link	2518.13	Oxidation[M](5)	1	3.13847e-11	0.014708	5.84084	sp|P76116|YNCE_ECOLI (44)(48)/	None	3	1	17	0	1	1
47	2threegenes_H2O2.41975.41975.2.2.dta	2	1447.72	IYYITADSYAAAK(2)(3)	Loop-Linked	Tyr_link	1447.71	null	1	3.16621e-11	0.012096	8.35526	sp|P0A6Z3|HTPG_ECOLI (431)(432)/	None	2	1	10	0	1	1
48	3threegenes_H2O2.66161.66161.2.1.dta	2	1604.72	YYCLSMLPYPSGR(1)(2)	Loop-Linked	Tyr_link	1604.72	Carbamidomethyl[C](3)	1	3.90374e-11	-0.0047	-2.92885	sp|P07813|SYL_ECOLI (35)(36)/	None	3	1	11	0	1	1
49	1threegenes_H2O2.65739.65739.2.3.dta	2	1673.77	GYYPSYVLNEWER(2)(3)	Loop-Linked	Tyr_link	1673.76	null	1	4.77902e-11	0.010058	6.00923	sp|Q46829|BGLA_ECOLI (278)(279)/	None	1	1	10	0	1	1
50	3threegenes_H2O2.88538.88538.2.3.dta	2	2778.27	NYTPYEGDESFLAGATEATTTLWDK(2)(5)	Loop-Linked	Tyr_link	2778.24	null	1	4.81452e-11	0.030413	10.9469	sp|P09373|PFLB_ECOLI (34)(37)/	None	3	1	18	0	1	1
51	5threegenes_H2O2.56848.56848.2.2.dta	2	1782.81	SYPTYLADEPEWASR(2)(5)	Loop-Linked	Tyr_link	1782.8	null	1	5.01351e-11	0.012941	7.25882	sp|P77252|YKGE_ECOLI (87)(90)/	None	5	1	10	0	1	1
52	2threegenes_H2O2.74569.74569.2.2.dta	2	1488.74	YYAIDFTLDEIK(1)(2)	Loop-Linked	Tyr_link	1488.73	null	1	5.69983e-11	0.017308	11.6261	sp|P09394|GLPQ_ECOLI (102)(103)/	None	2	1	10	0	1	1
53	2threegenes_H2O2.38287.38287.2.1.dta	2	1485.69	SALAEAEVEYYDK(10)(11)	Loop-Linked	Tyr_link	1485.67	null	1	5.92059e-11	0.016523	11.1215	sp|P00956|SYI_ECOLI (202)(203)/	None	2	1	10	0	1	1
54	2threegenes_H2O2.63243.63243.2.0.dta	2	1673.77	GYYPSYVLNEWER(2)(3)	Loop-Linked	Tyr_link	1673.76	null	1	6.09724e-11	0.00874	5.22178	sp|Q46829|BGLA_ECOLI (278)(279)/	None	2	1	9	0	1	1
55	5threegenes_H2O2.74629.74629.2.1.dta	2	2444.09	EAYAADITYGTNNEYGFDYLR(9)(15)	Loop-Linked	Tyr_link	2444.07	null	1	6.24097e-11	0.022025	9.01162	sp|P10408|SECA_ECOLI (176)(182)/	None	5	1	18	0	1	1
56	2threegenes_H2O2.88090.88090.2.1.dta	2	2670.3	VQEYVANYINADWIESLTATSER(4)(8)	Loop-Linked	Tyr_link	2670.27	null	1	7.43677e-11	0.034714	13.0002	sp|P0A9M8|PTA_ECOLI (364)(368)/	None	2	1	14	0	1	1
57	2threegenes_H2O2.89556.89556.2.0.dta	2	2708.27	INTVESPFAEYSSLDELFQETYK(11)(22)	Loop-Linked	Tyr_link	2708.26	null	1	9.79661e-11	0.010367	3.82792	sp|P0A998|FTNA_ECOLI (80)(91)/	None	2	1	8	0	1	1
58	2threegenes_H2O2.71833.71833.3.1.dta	3	2715.23	NMLENPGWYTAYTPYQPEVSQGR(9)(12)	Loop-Linked	Tyr_link	2715.21	Oxidation[M](2)	1	1.05564e-10	0.014073	5.18302	sp|P33195|GCSP_ECOLI (109)(112)/	None	2	1	21	0	1	1
59	2threegenes_H2O2.41997.41997.2.1.dta	2	1325.64	GIDIYYENVGGK(5)(6)	Loop-Linked	Tyr_link	1325.64	null	1	1.5587e-10	0.001158	0.873542	sp|P76113|CURA_ECOLI (222)(223)/	None	2	1	12	0	1	1
60	5threegenes_H2O2.82731.82731.3.2.dta	3	2243.22	VGPVPIFYSPYLQLPVGDKR(8)(11)	Loop-Linked	Tyr_link	2243.22	null	1	1.56918e-10	-0.007595	-3.38576	sp|P31554|LPTD_ECOLI (212)(215)/	None	5	1	16	0	1	1
61	1threegenes_H2O2.52204.52204.2.0.dta	2	1343.7	YAGALVLGQYYK(10)(11)	Loop-Linked	Tyr_link	1343.7	null	1	1.59848e-10	0.001724	1.28303	sp|P0ADV7|MLAC_ECOLI (81)(82)/	None	1	1	11	0	1	1
62	3threegenes_H2O2.71462.71462.2.1.dta	2	1895.98	YYLATGGGDISQAEVLLK(1)(2)	Loop-Linked	Tyr_link	1895.97	null	1	1.98745e-10	0.001473	0.776909	sp|P0ABC3|HFLC_ECOLI (103)(104)/	None	3	1	18	0	1	1
63	5threegenes_H2O2.61301.61301.2.2.dta	2	1512.78	LPGAIGYVEYAYAK(7)(10)	Loop-Linked	Tyr_link	1512.77	null	1	2.07353e-10	0.007792	5.15081	sp|P0AG82|PSTS_ECOLI (218)(221)/	None	5	1	12	0	1	1
64	2threegenes_H2O2.71737.71737.2.0.dta	2	2715.23	NMLENPGWYTAYTPYQPEVSQGR(9)(12)	Loop-Linked	Tyr_link	2715.21	Oxidation[M](2)	1	3.06348e-10	0.011237	4.13853	sp|P33195|GCSP_ECOLI (109)(112)/	None	2	1	10	0	1	1
65	2threegenes_H2O2.59571.59571.3.1.dta	3	2440.24	AEQQLDKDSAIVPVYYYVNAR(15)(16)	Loop-Linked	Tyr_link	2440.21	null	1	3.41662e-10	0.023759	9.73644	sp|P23843|OPPA_ECOLI (509)(510)/	None	2	1	30	0	1	1
66	2threegenes_H2O2.37197.37197.2.0.dta	2	1023.59	LLYNYLVK(3)(5)	Loop-Linked	Tyr_link	1023.59	null	1	4.1614e-10	0.000322	0.31458	sp|P0AA84|CLSB_ECOLI (271)(273)/	None	2	1	13	0	1	1
67	1threegenes_H2O2.50259.50259.2.2.dta	2	1296.63	GVIDYLHYYR(8)(9)	Loop-Linked	Tyr_link	1296.64	null	1	5.61e-10	-0.007214	-5.56362	sp|P21165|PEPQ_ECOLI (157)(158)/	None	1	1	9	0	1	1
68	2threegenes_H2O2.73746.73746.2.1.dta	2	1951.99	VQNASYQVAAYLADEIAK(6)(11)	Loop-Linked	Tyr_link	1951.98	null	1	7.30348e-10	0.015796	8.09231	sp|P69908|DCEA_ECOLI (347)(352)/sp|P69910|DCEB_ECOLI (347)(352)/	None	2	1	11	0	1	1
69	5threegenes_H2O2.48819.48819.2.5.dta	2	1196.6	VYYDLLEQR(2)(3)	Loop-Linked	Tyr_link	1196.6	null	1	8.2182e-10	0.00484	4.04481	sp|P0AFG3|ODO1_ECOLI (825)(826)/	None	5	1	6	0	1	1
70	5threegenes_H2O2.38433.38433.2.0.dta	2	1023.59	LLYNYLVK(3)(5)	Loop-Linked	Tyr_link	1023.59	null	1	1.0298e-09	-0.001743	-1.70284	sp|P0AA84|CLSB_ECOLI (271)(273)/	None	5	1	13	0	1	1
71	2threegenes_H2O2.71866.71866.2.2.dta	2	2245.09	NNDYSLVYTVENNQLGLYK(4)(8)	Loop-Linked	Tyr_link	2245.08	null	1	1.24032e-09	0.016276	7.24964	sp|P77318|YDEN_ECOLI (490)(494)/	None	2	1	13	0	1	1
72	1threegenes_H2O2.78242.78242.2.3.dta	2	1839.79	EWYFANNYIYDMGR(3)(8)	Loop-Linked	Tyr_link	1839.78	null	1	1.38703e-09	0.006218	3.37975	sp|P0A927|TSX_ECOLI (125)(130)/	None	1	1	9	0	1	1
73	5threegenes_H2O2.76531.76531.3.2.dta	3	1951.97	VQNASYQVAAYLADEIAK(6)(11)	Loop-Linked	Tyr_link	1951.98	null	1	1.44061e-09	-0.003826	-1.96006	sp|P69908|DCEA_ECOLI (347)(352)/sp|P69910|DCEB_ECOLI (347)(352)/	None	5	1	12	0	1	1
74	2threegenes_H2O2.78668.78668.3.2.dta	3	3516.76	AIAELAHAEQSEVVASAYGDQDLSFGPEYIIPK(18)(29)	Loop-Linked	Tyr_link	3516.72	null	1	1.71423e-09	0.046875	13.3292	sp|P76558|MAO2_ECOLI (367)(378)/	None	2	1	25	0	1	1
75	4threegenes_H2O2.50097.50097.2.2.dta	2	1692.88	VGIVYNYANASDLPAK(5)(7)	Loop-Linked	Tyr_link	1692.86	null	1	1.72403e-09	0.020954	12.3779	sp|P00805|ASPG2_ECOLI (240)(242)/	None	4	1	15	0	1	1
76	1threegenes_H2O2.7827.7827.2.1.dta	2	1399.65	EQVAYYKEDEK(5)(6)	Loop-Linked	Tyr_link	1399.64	null	1	1.94442e-09	0.012935	9.24168	sp|P0AFG8|ODP1_ECOLI (556)(557)/	None	1	1	9	0	1	1
77	4threegenes_H2O2.79861.79861.2.1.dta	2	1805	NAADLYLYPNTLIVVK(6)(8)	Loop-Linked	Tyr_link	1804.98	null	1	1.98132e-09	0.01865	10.3325	sp|P08331|CPDB_ECOLI (438)(440)/	None	4	1	14	0	1	1
78	2threegenes_H2O2.65822.65822.2.3.dta	2	1880.91	MADAIDAYQPDYVVLAK(8)(12)	Loop-Linked	Tyr_link	1880.91	null	1	2.32302e-09	0.003715	1.97511	sp|P37051|PURU_ECOLI (159)(163)/	None	2	1	13	0	1	1
79	1threegenes_H2O2.50355.50355.2.1.dta	2	1296.63	GVIDYLHYYR(8)(9)	Loop-Linked	Tyr_link	1296.64	null	1	2.51876e-09	-0.00395	-3.04634	sp|P21165|PEPQ_ECOLI (157)(158)/	None	1	1	9	0	1	1
80	2threegenes_H2O2.71746.71746.3.2.dta	3	2715.23	NMLENPGWYTAYTPYQPEVSQGR(9)(12)	Loop-Linked	Tyr_link	2715.21	Oxidation[M](2)	1	3.00677e-09	0.016006	5.89493	sp|P33195|GCSP_ECOLI (109)(112)/	None	2	1	15	0	1	1
81	2threegenes_H2O2.72983.72983.2.4.dta	2	2322.11	SVFPIQSYSGNSELQYVSYR(8)(16)	Loop-Linked	Tyr_link	2322.1	null	1	3.66074e-09	0.006714	2.89134	sp|P0A8V2|RPOB_ECOLI (62)(70)/	None	2	1	13	0	1	1
82	2threegenes_H2O2.61676.61676.2.0.dta	2	1973.87	LPTGVGYDWTGMSYQER(7)(14)	Loop-Linked	Tyr_link	1973.87	Oxidation[M](12)	1	3.75116e-09	0.004365	2.21139	sp|P31224|ACRB_ECOLI (857)(864)/	None	2	1	17	0	1	1
83	5threegenes_H2O2.85044.85044.2.0.dta	2	2980.26	GGDGNYGYNAATEEYGNMIDMGILDPTK(8)(15)	Loop-Linked	Tyr_link	2980.26	Oxidation[M](18)	1	5.18809e-09	0.004162	1.39652	sp|P0A6F5|CH60_ECOLI (478)(485)/	None	5	1	17	0	1	1
84	3threegenes_H2O2.76959.76959.2.2.dta	2	2044.98	SFLLDAGAEYNGYAADLTR(10)(13)	Loop-Linked	Tyr_link	2044.96	null	1	5.73201e-09	0.020737	10.1405	sp|P21165|PEPQ_ECOLI (251)(254)/	None	3	1	15	0	1	1
85	2threegenes_H2O2.42099.42099.2.1.dta	2	1325.64	GIDIYYENVGGK(5)(6)	Loop-Linked	Tyr_link	1325.64	null	1	6.29506e-09	0.002782	2.09861	sp|P76113|CURA_ECOLI (222)(223)/	None	2	1	12	0	1	1
86	4threegenes_H2O2.73020.73020.2.0.dta	2	1652.85	PAGQVIAQYYEFLR(9)(10)	Loop-Linked	Tyr_link	1652.84	null	1	8.38015e-09	0.005879	3.5569	sp|P69908|DCEA_ECOLI (328)(329)/sp|P69910|DCEB_ECOLI (328)(329)/	None	4	1	19	0	1	1
87	2threegenes_H2O2.83236.83236.3.1.dta	3	4366.94	VSIDTSSLQYENDDLMRPDFNNDDYAIACCVSPMIVGK(10)(25)	Loop-Linked	Tyr_link	4366.93	Carbamidomethyl[C](29);Carbamidomethyl[C](30);Oxidation[M](16)	1	9.74316e-09	0.010502	2.4049	sp|P09373|PFLB_ECOLI (400)(415)/	None	2	1	19	0	1	1
88	2threegenes_H2O2.58355.58355.2.1.dta	2	1711.83	LPGLYYIETDSTGER(5)(6)	Loop-Linked	Tyr_link	1711.82	null	1	1.07109e-08	0.010876	6.35348	sp|P37647|KDGK_ECOLI (88)(89)/	None	2	1	12	0	1	1
89	1threegenes_H2O2.74303.74303.2.2.dta	2	2245.09	NNDYSLVYTVENNQLGLYK(4)(8)	Loop-Linked	Tyr_link	2245.08	null	1	1.25368e-08	0.011697	5.21007	sp|P77318|YDEN_ECOLI (490)(494)/	None	1	1	12	0	1	1
90	1threegenes_H2O2.38322.38322.2.1.dta	2	1023.59	LLYNYLVK(3)(5)	Loop-Linked	Tyr_link	1023.59	null	1	1.45322e-08	-0.00086	-0.840182	sp|P0AA84|CLSB_ECOLI (271)(273)/	None	1	1	13	0	1	1
91	2threegenes_H2O2.37123.37123.2.0.dta	2	1023.59	LLYNYLVK(3)(5)	Loop-Linked	Tyr_link	1023.59	null	1	1.58706e-08	0.000385	0.376128	sp|P0AA84|CLSB_ECOLI (271)(273)/	None	2	1	12	0	1	1
92	5threegenes_H2O2.85078.85078.2.0.dta	2	2980.26	GGDGNYGYNAATEEYGNMIDMGILDPTK(8)(15)	Loop-Linked	Tyr_link	2980.26	Oxidation[M](18)	1	1.64852e-08	0.003748	1.25761	sp|P0A6F5|CH60_ECOLI (478)(485)/	None	5	1	14	0	1	1
93	2threegenes_H2O2.81127.81127.2.2.dta	2	1842.96	YAGLSEQALYYIGGVIK(10)(11)	Loop-Linked	Tyr_link	1842.96	null	1	1.74749e-08	-0.002815	-1.52743	sp|P0A9C5|GLN1B_ECOLI (297)(298)/	None	2	1	10	0	1	1
94	5threegenes_H2O2.76207.76207.2.2.dta	2	2001.96	GALAQYDEQLAEYYLTR(13)(14)	Loop-Linked	Tyr_link	2001.95	null	1	2.1939e-08	0.005702	2.84822	sp|P17117|NFSA_ECOLI (199)(200)/	None	5	1	14	0	1	1
95	4threegenes_H2O2.77946.77946.3.1.dta	3	2374.2	QVLFTTPYYDNSALFVGQQGK(8)(9)	Loop-Linked	Tyr_link	2374.17	null	1	2.32119e-08	0.032513	13.6945	sp|P30859|ARTI_ECOLI (104)(105)/	None	4	1	17	0	1	1
96	1threegenes_H2O2.56387.56387.3.3.dta	3	2640.18	QFNTGSQTADNYYASVYSVDQGVK(12)(13)	Loop-Linked	Tyr_link	2640.18	null	1	2.66201e-08	-0.008159	-3.09031	sp|P77318|YDEN_ECOLI (311)(312)/	None	1	1	19	0	1	1
97	3threegenes_H2O2.73412.73412.2.1.dta	2	1652.84	PAGQVIAQYYEFLR(9)(10)	Loop-Linked	Tyr_link	1652.84	null	1	3.36383e-08	-0.004581	-2.77159	sp|P69908|DCEA_ECOLI (328)(329)/sp|P69910|DCEB_ECOLI (328)(329)/	None	3	1	14	0	1	1
98	4threegenes_H2O2.89785.89785.2.2.dta	2	2709.27	GLAYAPYADLVWCETSTPDLELAR(4)(7)	Loop-Linked	Tyr_link	2709.29	Carbamidomethyl[C](13)	1	3.79461e-08	-0.013365	-4.93303	sp|P0A9G6|ACEA_ECOLI (279)(282)/	None	4	1	18	0	1	1
99	2threegenes_H2O2.39691.39691.2.1.dta	2	1673.75	LVSWYDNETGYSNK(5)(11)	Loop-Linked	Tyr_link	1673.74	null	1	5.95232e-08	0.00691	4.12847	sp|P0A9B2|G3P1_ECOLI (312)(318)/	None	2	1	10	0	1	1
100	5threegenes_H2O2.41118.41118.2.3.dta	2	1308.67	TAAVADYYAPIR(7)(8)	Loop-Linked	Tyr_link	1308.66	null	1	6.40437e-08	0.009114	6.96439	sp|P32176|FDOG_ECOLI (271)(272)/	None	5	1	10	0	1	1
101	1threegenes_H2O2.78148.78148.3.3.dta	3	2459.18	YLGIGDYESWSEADKQAFLIR(1)(7)	Loop-Linked	Tyr_link	2459.19	null	1	7.27745e-08	-0.013052	-5.30744	sp|P00864|CAPP_ECOLI (412)(418)/	None	1	1	17	0	1	1
102	2threegenes_H2O2.50426.50426.2.3.dta	2	1343.7	YAGALVLGQYYK(10)(11)	Loop-Linked	Tyr_link	1343.7	null	1	7.35353e-08	0.001148	0.854358	sp|P0ADV7|MLAC_ECOLI (81)(82)/	None	2	1	9	0	1	1
103	3threegenes_H2O2.84007.84007.2.2.dta	2	1842.96	YAGLSEQALYYIGGVIK(10)(11)	Loop-Linked	Tyr_link	1842.96	null	1	7.46616e-08	-0.000831	-0.450904	sp|P0A9C5|GLN1B_ECOLI (297)(298)/	None	3	1	19	0	1	1
104	1threegenes_H2O2.76155.76155.3.0.dta	3	1951.99	VQNASYQVAAYLADEIAK(6)(11)	Loop-Linked	Tyr_link	1951.98	null	1	8.76951e-08	0.012132	6.21524	sp|P69908|DCEA_ECOLI (347)(352)/sp|P69910|DCEB_ECOLI (347)(352)/	None	1	1	14	0	1	1
105	5threegenes_H2O2.84425.84425.2.5.dta	2	1900.98	YDFSTPYTISGIQALVK(1)(7)	Loop-Linked	Tyr_link	1900.97	null	1	1.00984e-07	0.012996	6.83651	sp|P0AEM9|FLIY_ECOLI (118)(124)/	None	5	1	10	0	1	1
106	4threegenes_H2O2.83779.83779.2.2.dta	2	1842.96	YAGLSEQALYYIGGVIK(10)(11)	Loop-Linked	Tyr_link	1842.96	null	1	1.05316e-07	-0.006015	-3.26376	sp|P0A9C5|GLN1B_ECOLI (297)(298)/	None	4	1	19	0	1	1
107	2threegenes_H2O2.58784.58784.2.3.dta	2	1512.78	LPGAIGYVEYAYAK(7)(10)	Loop-Linked	Tyr_link	1512.77	null	1	1.14866e-07	0.010897	7.20333	sp|P0AG82|PSTS_ECOLI (218)(221)/	None	2	1	10	0	1	1
108	6threegenes_H2O2.69355.69355.2.0.dta	2	2518.14	GAYEMAYSQQENALWLATSQSR(3)(7)	Loop-Linked	Tyr_link	2518.13	Oxidation[M](5)	1	1.62986e-07	0.004741	1.88275	sp|P76116|YNCE_ECOLI (44)(48)/	None	6	1	15	0	1	1
109	6threegenes_H2O2.69291.69291.2.1.dta	2	2518.14	GAYEMAYSQQENALWLATSQSR(3)(7)	Loop-Linked	Tyr_link	2518.13	Oxidation[M](5)	1	1.72615e-07	0.005609	2.22745	sp|P76116|YNCE_ECOLI (44)(48)/	None	6	1	15	0	1	1
110	2threegenes_H2O2.39660.39660.2.1.dta	2	1673.75	LVSWYDNETGYSNK(5)(11)	Loop-Linked	Tyr_link	1673.74	null	1	2.03256e-07	0.007138	4.26469	sp|P0A9B2|G3P1_ECOLI (312)(318)/	None	2	1	8	0	1	1
111	5threegenes_H2O2.56261.56261.2.2.dta	2	1298.62	ISGDYAYGWLR(5)(7)	Loop-Linked	Tyr_link	1298.62	null	1	2.04234e-07	0.003023	2.32786	sp|P07012|RF2_ECOLI (187)(189)/	None	5	1	11	0	1	1
112	1threegenes_H2O2.62261.62261.2.2.dta	2	1482.73	VAVEAGIADYWYK(10)(12)	Loop-Linked	Tyr_link	1482.73	null	1	2.07507e-07	0.004766	3.21435	sp|P27302|TKT1_ECOLI (618)(620)/sp|P33570|TKT2_ECOLI (617)(619)/	None	1	1	8	0	1	1
113	2threegenes_H2O2.74575.74575.2.2.dta	2	1488.74	YYAIDFTLDEIK(1)(2)	Loop-Linked	Tyr_link	1488.73	null	1	2.10138e-07	0.017308	11.6261	sp|P09394|GLPQ_ECOLI (102)(103)/	None	2	1	9	0	1	1
114	5threegenes_H2O2.79122.79122.3.2.dta	3	2641.31	QPLPGAFAVAPYYEMALATDHPQR(12)(13)	Loop-Linked	Tyr_link	2641.29	null	1	2.27117e-07	0.020726	7.84693	sp|Q46919|YQCC_ECOLI (78)(79)/	None	5	1	22	0	1	1
115	5threegenes_H2O2.52480.52480.2.3.dta	2	1213.64	YSLYCAVIVK(1)(4)	Loop-Linked	Tyr_link	1213.63	Carbamidomethyl[C](5)	1	2.34925e-07	0.011861	9.77317	sp|P0A9D8|DAPD_ECOLI (245)(248)/	None	5	1	6	0	1	1
116	5threegenes_H2O2.79098.79098.3.2.dta	3	2641.31	QPLPGAFAVAPYYEMALATDHPQR(12)(13)	Loop-Linked	Tyr_link	2641.29	null	1	2.54059e-07	0.020726	7.84693	sp|Q46919|YQCC_ECOLI (78)(79)/	None	5	1	16	0	1	1
117	3threegenes_H2O2.86303.86303.2.0.dta	2	2778.26	NYTPYEGDESFLAGATEATTTLWDK(2)(5)	Loop-Linked	Tyr_link	2778.24	null	1	2.62084e-07	0.017558	6.31982	sp|P09373|PFLB_ECOLI (34)(37)/	None	3	1	14	0	1	1
118	2threegenes_H2O2.46955.46955.2.1.dta	2	1792.89	NIFGYQYTIPTHQGR(5)(7)	Loop-Linked	Tyr_link	1792.88	null	1	2.7349e-07	0.01214	6.77124	sp|P0A853|TNAA_ECOLI (93)(95)/	None	2	1	12	0	1	1
119	3threegenes_H2O2.83968.83968.2.3.dta	2	1665.87	SAYYPFLQELALPR(3)(4)	Loop-Linked	Tyr_link	1665.86	null	1	2.88347e-07	0.006869	4.12339	sp|P33590|NIKA_ECOLI (148)(149)/	None	3	1	12	0	1	1
120	3threegenes_H2O2.65988.65988.2.0.dta	2	1673.77	GYYPSYVLNEWER(2)(3)	Loop-Linked	Tyr_link	1673.76	null	1	3.22005e-07	0.010681	6.38144	sp|Q46829|BGLA_ECOLI (278)(279)/	None	3	1	10	0	1	1
121	5threegenes_H2O2.57542.57542.2.2.dta	2	1592.82	LTPYYQGIGPAWTK(4)(5)	Loop-Linked	Tyr_link	1592.81	null	1	3.35682e-07	0.005325	3.34315	sp|P13035|GLPD_ECOLI (372)(373)/	None	5	1	10	0	1	1
122	2threegenes_H2O2.60491.60491.2.3.dta	2	1967.89	NNTAPAPWTYDNIAYMK(10)(15)	Loop-Linked	Tyr_link	1967.9	null	1	3.42978e-07	-0.003329	-1.69165	sp|P07813|SYL_ECOLI (102)(107)/	None	2	1	12	0	1	1
123	3threegenes_H2O2.50817.50817.2.2.dta	2	1646.75	DGGYLYTTTDIACAK(4)(6)	Loop-Linked	Tyr_link	1646.74	Carbamidomethyl[C](13)	1	3.46217e-07	0.009764	5.9293	sp|P11875|SYR_ECOLI (311)(313)/	None	3	1	13	0	1	1
124	1threegenes_H2O2.68275.68275.2.1.dta	2	1880.92	MADAIDAYQPDYVVLAK(8)(12)	Loop-Linked	Tyr_link	1880.91	null	1	4.21182e-07	0.006955	3.69768	sp|P37051|PURU_ECOLI (159)(163)/	None	1	1	14	0	1	1
125	1threegenes_H2O2.34165.34165.2.2.dta	2	1026.52	VLYYIDSR(3)(4)	Loop-Linked	Tyr_link	1026.53	null	1	4.26779e-07	-0.005495	-5.35301	sp|P11875|SYR_ECOLI (335)(336)/	None	1	1	7	0	1	1
126	2threegenes_H2O2.65763.65763.2.1.dta	2	1880.91	MADAIDAYQPDYVVLAK(8)(12)	Loop-Linked	Tyr_link	1880.91	null	1	4.59512e-07	0.003996	2.1245	sp|P37051|PURU_ECOLI (159)(163)/	None	2	1	14	0	1	1
127	1threegenes_H2O2.34417.34417.2.1.dta	2	1026.52	VLYYIDSR(3)(4)	Loop-Linked	Tyr_link	1026.53	null	1	4.60985e-07	-0.004767	-4.64382	sp|P11875|SYR_ECOLI (335)(336)/	None	1	1	7	0	1	1
128	4threegenes_H2O2.89710.89710.2.1.dta	2	2446.1	MNIDTDTQWATWEGVLNYYK(18)(19)	Loop-Linked	Tyr_link	2446.1	null	1	4.82685e-07	-0.003487	-1.42553	sp|P0AB71|ALF_ECOLI (303)(304)/	None	4	1	18	0	1	1
129	2threegenes_H2O2.60461.60461.2.0.dta	2	1983.89	NNTAPAPWTYDNIAYMK(10)(15)	Loop-Linked	Tyr_link	1983.89	Oxidation[M](16)	1	5.02736e-07	0.005032	2.53643	sp|P07813|SYL_ECOLI (102)(107)/	None	2	1	14	0	1	1
130	3threegenes_H2O2.52219.52219.2.1.dta	2	1343.7	YAGALVLGQYYK(10)(11)	Loop-Linked	Tyr_link	1343.7	null	1	5.23515e-07	-0.003272	-2.43507	sp|P0ADV7|MLAC_ECOLI (81)(82)/	None	3	1	11	0	1	1
131	5threegenes_H2O2.64589.64589.2.2.dta	2	1957.88	LPTGVGYDWTGMSYQER(7)(14)	Loop-Linked	Tyr_link	1957.88	null	1	6.15088e-07	0.005183	2.64726	sp|P31224|ACRB_ECOLI (857)(864)/	None	5	1	13	0	1	1
132	2threegenes_H2O2.67333.67333.3.3.dta	3	2989.4	QVAEYADGIGPDYHMLIEETSQPGNIK(5)(13)	Loop-Linked	Tyr_link	2989.39	Oxidation[M](15)	1	6.16011e-07	0.011786	3.94261	sp|P09394|GLPQ_ECOLI (273)(281)/	None	2	1	16	0	1	1
133	1threegenes_H2O2.50543.50543.2.1.dta	2	1646.75	DGGYLYTTTDIACAK(4)(6)	Loop-Linked	Tyr_link	1646.74	Carbamidomethyl[C](13)	1	7.47897e-07	0.010037	6.09509	sp|P11875|SYR_ECOLI (311)(313)/	None	1	1	12	0	1	1
134	1threegenes_H2O2.58751.58751.2.1.dta	2	1627.73	GLGGGYYLWNDATDK(6)(7)	Loop-Linked	Tyr_link	1627.74	null	1	8.56081e-07	-0.008896	-5.46525	sp|P0A908|MIPA_ECOLI (68)(69)/	None	1	1	13	0	1	1
135	4threegenes_H2O2.75867.75867.2.2.dta	2	2001.95	GALAQYDEQLAEYYLTR(13)(14)	Loop-Linked	Tyr_link	2001.95	null	1	8.76525e-07	-0.000956	-0.477533	sp|P17117|NFSA_ECOLI (199)(200)/	None	4	1	15	0	1	1
136	2threegenes_H2O2.65160.65160.2.2.dta	2	1414.72	LSPYYDFISVGR(4)(5)	Loop-Linked	Tyr_link	1414.7	null	1	9.10383e-07	0.018307	12.9406	sp|P0AFX9|RSEB_ECOLI (125)(126)/	None	2	1	9	0	1	1
137	2threegenes_H2O2.53938.53938.2.1.dta	2	1298.62	ISGDYAYGWLR(5)(7)	Loop-Linked	Tyr_link	1298.62	null	1	9.76002e-07	0.005285	4.06972	sp|P07012|RF2_ECOLI (187)(189)/	None	2	1	11	0	1	1
138	5threegenes_H2O2.75626.75626.2.1.dta	2	1753.78	TLEGWGYDYYVFDK(7)(9)	Loop-Linked	Tyr_link	1753.77	null	1	1.19591e-06	0.002957	1.68608	sp|P23827|ECOT_ECOLI (89)(91)/	None	5	1	11	0	1	1
139	1threegenes_H2O2.39774.39774.2.1.dta	2	1112.6	TVAEYYKIK(5)(6)	Loop-Linked	Tyr_link	1112.6	null	1	1.65766e-06	0.000666	0.598599	sp|P03004|DNAA_ECOLI (386)(387)/	None	1	1	9	0	1	1
140	6threegenes_H2O2.83295.83295.2.3.dta	2	1842.96	YAGLSEQALYYIGGVIK(10)(11)	Loop-Linked	Tyr_link	1842.96	null	1	1.69166e-06	-0.003621	-1.96477	sp|P0A9C5|GLN1B_ECOLI (297)(298)/	None	6	1	20	0	1	1
141	2threegenes_H2O2.82903.82903.2.1.dta	2	2025.96	YAPFEIPSEIYAQWDAK(1)(11)	Loop-Linked	Tyr_link	2025.96	null	1	1.74161e-06	-0.003237	-1.59776	sp|P27302|TKT1_ECOLI (281)(291)/	None	2	1	6	0	1	1
142	6threegenes_H2O2.85932.85932.2.1.dta	2	2778.26	NYTPYEGDESFLAGATEATTTLWDK(2)(5)	Loop-Linked	Tyr_link	2778.24	null	1	1.95895e-06	0.017064	6.14201	sp|P09373|PFLB_ECOLI (34)(37)/	None	6	1	18	0	1	1
143	3threegenes_H2O2.82397.82397.3.1.dta	3	2243.24	VGPVPIFYSPYLQLPVGDKR(8)(11)	Loop-Linked	Tyr_link	2243.22	null	1	2.02245e-06	0.016994	7.57571	sp|P31554|LPTD_ECOLI (212)(215)/	None	3	1	17	0	1	1
144	2threegenes_H2O2.57853.57853.2.2.dta	2	2094.07	MKLPIYLDYSATTPVDPR(6)(9)	Loop-Linked	Tyr_link	2094.06	Oxidation[M](1)	1	2.25649e-06	0.016679	7.96492	sp|P0A6B7|ISCS_ECOLI (6)(9)/	None	2	1	16	0	1	1
145	1threegenes_H2O2.102730.102730.2.2.dta	2	2514.25	SDIEIVAINDLLDADYMAYMLK(16)(19)	Loop-Linked	Tyr_link	2514.21	null	1	2.28898e-06	0.032866	13.0721	sp|P0A9B2|G3P1_ECOLI (40)(43)/	None	1	1	13	0	1	1
146	1threegenes_H2O2.40687.40687.2.1.dta	2	1496.74	IEYVYQSAEQLR(3)(5)	Loop-Linked	Tyr_link	1496.74	null	1	2.36318e-06	0.003999	2.67181	sp|P19926|AGP_ECOLI (361)(363)/	None	1	1	9	0	1	1
147	5threegenes_H2O2.62071.62071.2.4.dta	2	1762.81	WSIVGAYYYDTNANK(7)(8)	Loop-Linked	Tyr_link	1762.81	null	1	2.5073e-06	-0.002283	-1.29509	sp|P31554|LPTD_ECOLI (703)(704)/	None	5	1	14	0	1	1
148	3threegenes_H2O2.84626.84626.2.0.dta	2	2980.26	GGDGNYGYNAATEEYGNMIDMGILDPTK(8)(15)	Loop-Linked	Tyr_link	2980.26	Oxidation[M](18)	1	2.69637e-06	0.001652	0.554314	sp|P0A6F5|CH60_ECOLI (478)(485)/	None	3	1	16	0	1	1
149	5threegenes_H2O2.77749.77749.2.2.dta	2	1488.74	YYAIDFTLDEIK(1)(2)	Loop-Linked	Tyr_link	1488.73	null	1	3.8644e-06	0.015726	10.5634	sp|P09394|GLPQ_ECOLI (102)(103)/	None	5	1	9	0	1	1
150	6threegenes_H2O2.85924.85924.2.1.dta	2	2778.26	NYTPYEGDESFLAGATEATTTLWDK(2)(5)	Loop-Linked	Tyr_link	2778.24	null	1	3.87252e-06	0.017064	6.14201	sp|P09373|PFLB_ECOLI (34)(37)/	None	6	1	18	0	1	1
151	5threegenes_H2O2.64687.64687.2.0.dta	2	1973.87	LPTGVGYDWTGMSYQER(7)(14)	Loop-Linked	Tyr_link	1973.87	Oxidation[M](12)	1	4.53764e-06	4.1e-05	0.020771	sp|P31224|ACRB_ECOLI (857)(864)/	None	5	1	17	0	1	1
152	5threegenes_H2O2.55110.55110.2.5.dta	2	1893.9	IAPYYHLFGSDELSQR(4)(5)	Loop-Linked	Tyr_link	1893.91	null	1	5.1769e-06	-0.010239	-5.40627	sp|P33602|NUOG_ECOLI (815)(816)/	None	5	1	13	0	1	1
153	5threegenes_H2O2.87281.87281.3.1.dta	3	2246.19	ASPSLLDGIVVEYYGTPTPLR(13)(14)	Loop-Linked	Tyr_link	2246.17	null	1	6.20344e-06	0.021378	9.51753	sp|P0A805|RRF_ECOLI (44)(45)/	None	5	1	17	0	1	1
154	1threegenes_H2O2.84166.84166.3.1.dta	3	2980.27	GGDGNYGYNAATEEYGNMIDMGILDPTK(8)(15)	Loop-Linked	Tyr_link	2980.26	Oxidation[M](18)	1	6.38023e-06	0.005353	1.79615	sp|P0A6F5|CH60_ECOLI (478)(485)/	None	1	1	13	0	1	1
155	2threegenes_H2O2.35982.35982.2.4.dta	2	1322.67	YTTYIPVQDPK(1)(4)	Loop-Linked	Tyr_link	1322.66	null	1	6.49676e-06	0.006202	4.68903	sp|P0AAI3|FTSH_ECOLI (66)(69)/	None	2	1	7	0	1	1
156	5threegenes_H2O2.43448.43448.2.3.dta	2	1820.82	QAQAAYDYAQNFYNR(6)(8)	Loop-Linked	Tyr_link	1820.8	null	1	7.3302e-06	0.017969	9.86875	sp|P75777|YBHG_ECOLI (124)(126)/	None	5	1	11	0	1	1
157	1threegenes_H2O2.73716.73716.2.1.dta	2	2322.12	SVFPIQSYSGNSELQYVSYR(8)(16)	Loop-Linked	Tyr_link	2322.1	null	1	8.83483e-06	0.015583	6.71073	sp|P0A8V2|RPOB_ECOLI (62)(70)/	None	1	1	11	0	1	1
158	2threegenes_H2O2.39461.39461.2.1.dta	2	1496.74	IEYVYQSAEQLR(3)(5)	Loop-Linked	Tyr_link	1496.74	null	1	9.07752e-06	0.006607	4.41427	sp|P19926|AGP_ECOLI (361)(363)/	None	2	1	9	0	1	1
159	6threegenes_H2O2.83760.83760.2.2.dta	2	2554.26	LYYYPPDSNTVEVFPIGIGQAGR(3)(4)	Loop-Linked	Tyr_link	2554.26	null	1	9.34369e-06	0.000265	0.103748	sp|P39176|ERFK_ECOLI (109)(110)/	None	6	1	20	0	1	1
160	1threegenes_H2O2.53312.53312.3.1.dta	3	2261.93	YQWQNYGAANENEWDGYR(1)(6)	Loop-Linked	Tyr_link	2261.93	null	1	9.74253e-06	0.004161	1.83958	sp|P0A927|TSX_ECOLI (169)(174)/	None	1	1	12	0	1	1
161	6threegenes_H2O2.85821.85821.2.1.dta	2	2778.26	NYTPYEGDESFLAGATEATTTLWDK(2)(5)	Loop-Linked	Tyr_link	2778.24	null	1	1.06334e-05	0.015392	5.54019	sp|P09373|PFLB_ECOLI (34)(37)/	None	6	1	17	0	1	1
162	2threegenes_H2O2.89601.89601.2.0.dta	2	2708.27	INTVESPFAEYSSLDELFQETYK(11)(22)	Loop-Linked	Tyr_link	2708.26	null	1	1.14753e-05	0.008208	3.03073	sp|P0A998|FTNA_ECOLI (80)(91)/	None	2	1	7	0	1	1
163	2threegenes_H2O2.78456.78456.3.0.dta	3	3324.41	AGWCADYNEPTSFLNTMLSNSSMNTAHYK(7)(28)	Loop-Linked	Tyr_link	3324.4	Carbamidomethyl[C](4);Oxidation[M](23)	1	1.16966e-05	0.00767	2.30718	sp|P23843|OPPA_ECOLI (446)(467)/	None	2	1	11	0	1	1
164	6threegenes_H2O2.93005.93005.3.2.dta	3	2496.17	QEYTSLLYIPSQAPWDMWNR(3)(8)	Loop-Linked	Tyr_link	2496.16	null	1	1.1839e-05	0.004962	1.98785	sp|P0A6Z3|HTPG_ECOLI (274)(279)/	None	6	1	17	0	1	1
165	2threegenes_H2O2.67005.67005.2.1.dta	2	1800.85	TTADYVDAGYWAASAIK(5)(10)	Loop-Linked	Tyr_link	1800.84	null	1	1.21521e-05	0.00165	0.916237	sp|P23721|SERC_ECOLI (96)(101)/	None	2	1	10	0	1	1
166	5threegenes_H2O2.74435.74435.2.2.dta	2	2322.12	SVFPIQSYSGNSELQYVSYR(8)(16)	Loop-Linked	Tyr_link	2322.1	null	1	1.24622e-05	0.013752	5.92222	sp|P0A8V2|RPOB_ECOLI (62)(70)/	None	5	1	11	0	1	1
167	4threegenes_H2O2.93484.93484.3.1.dta	3	2496.17	QEYTSLLYIPSQAPWDMWNR(3)(8)	Loop-Linked	Tyr_link	2496.16	null	1	1.26568e-05	0.001481	0.59331	sp|P0A6Z3|HTPG_ECOLI (274)(279)/	None	4	1	13	0	1	1
168	1threegenes_H2O2.69434.69434.2.2.dta	2	1800.85	TTADYVDAGYWAASAIK(5)(10)	Loop-Linked	Tyr_link	1800.84	null	1	1.31168e-05	0.002679	1.48764	sp|P23721|SERC_ECOLI (96)(101)/	None	1	1	11	0	1	1
169	2threegenes_H2O2.40980.40980.2.0.dta	2	2015.88	AQGNMPAYGYTPPYTDGAK(8)(10)	Loop-Linked	Tyr_link	2015.88	Oxidation[M](5)	1	1.31655e-05	0.004274	2.12017	sp|P23843|OPPA_ECOLI (341)(343)/	None	2	1	10	0	1	1
170	6threegenes_H2O2.76990.76990.2.3.dta	2	2044.95	SFLLDAGAEYNGYAADLTR(10)(13)	Loop-Linked	Tyr_link	2044.96	null	1	1.35623e-05	-0.011064	-5.41037	sp|P21165|PEPQ_ECOLI (251)(254)/	None	6	1	17	0	1	1
171	2threegenes_H2O2.60091.60091.2.2.dta	2	1482.73	VAVEAGIADYWYK(10)(12)	Loop-Linked	Tyr_link	1482.73	null	1	1.3889e-05	0.004404	2.9702	sp|P27302|TKT1_ECOLI (618)(620)/sp|P33570|TKT2_ECOLI (617)(619)/	None	2	1	6	0	1	1
172	3threegenes_H2O2.11112.11112.3.3.dta	3	1406.7	LHDYYKDEVVK(4)(5)	Loop-Linked	Tyr_link	1406.69	null	1	1.4215e-05	0.006802	4.83545	sp|P62399|RL5_ECOLI (7)(8)/	None	3	1	11	0	1	1
173	3threegenes_H2O2.87031.87031.2.1.dta	2	2246.18	ASPSLLDGIVVEYYGTPTPLR(13)(14)	Loop-Linked	Tyr_link	2246.17	null	1	1.53789e-05	0.00878	3.90888	sp|P0A805|RRF_ECOLI (44)(45)/	None	3	1	25	0	1	1
174	3threegenes_H2O2.60750.60750.2.0.dta	2	1711.83	LPGLYYIETDSTGER(5)(6)	Loop-Linked	Tyr_link	1711.82	null	1	1.69014e-05	0.012091	7.06325	sp|P37647|KDGK_ECOLI (88)(89)/	None	3	1	13	0	1	1
175	1threegenes_H2O2.11319.11319.2.0.dta	2	1056.51	TLYYQNTR(3)(4)	Loop-Linked	Tyr_link	1056.51	null	1	1.76105e-05	-0.000507	-0.479881	sp|P00452|RIR1_ECOLI (730)(731)/	None	1	1	7	0	1	1
176	3threegenes_H2O2.74649.74649.2.0.dta	2	2715.23	NMLENPGWYTAYTPYQPEVSQGR(9)(12)	Loop-Linked	Tyr_link	2715.21	Oxidation[M](2)	1	1.85337e-05	0.014741	5.42904	sp|P33195|GCSP_ECOLI (109)(112)/	None	3	1	13	0	1	1
177	5threegenes_H2O2.72331.72331.2.0.dta	2	2131.99	AMAYAQGADYLEQDLVMTK(4)(10)	Loop-Linked	Tyr_link	2131.97	Oxidation[M](2)	1	1.8556e-05	0.021157	9.9237	sp|P09394|GLPQ_ECOLI (55)(61)/	None	5	1	10	0	1	1
178	1threegenes_H2O2.84317.84317.2.0.dta	2	2980.27	GGDGNYGYNAATEEYGNMIDMGILDPTK(8)(15)	Loop-Linked	Tyr_link	2980.26	Oxidation[M](18)	1	1.92381e-05	0.005142	1.72535	sp|P0A6F5|CH60_ECOLI (478)(485)/	None	1	1	15	0	1	1
179	5threegenes_H2O2.44481.44481.2.2.dta	2	1325.64	YYLGNADEIAAK(1)(2)	Loop-Linked	Tyr_link	1325.64	null	1	2.25422e-05	0.007979	6.01899	sp|P62707|GPMA_ECOLI (228)(229)/	None	5	1	9	0	1	1
180	2threegenes_H2O2.50980.50980.2.0.dta	2	1410.62	SWDYLYEPDPK(4)(6)	Loop-Linked	Tyr_link	1410.62	null	1	2.32985e-05	-0.001046	-0.741517	sp|P0ABA6|ATPG_ECOLI (206)(208)/	None	2	1	9	0	1	1
181	1threegenes_H2O2.52566.52566.2.4.dta	2	1343.71	YAGALVLGQYYK(10)(11)	Loop-Linked	Tyr_link	1343.7	null	1	2.35868e-05	0.010561	7.85965	sp|P0ADV7|MLAC_ECOLI (81)(82)/	None	1	1	8	0	1	1
182	3threegenes_H2O2.57597.57597.2.1.dta	2	1592.82	LTPYYQGIGPAWTK(4)(5)	Loop-Linked	Tyr_link	1592.81	null	1	2.37596e-05	0.006494	4.07707	sp|P13035|GLPD_ECOLI (372)(373)/	None	3	1	10	0	1	1
183	2threegenes_H2O2.39867.39867.2.1.dta	2	1673.75	LVSWYDNETGYSNK(5)(11)	Loop-Linked	Tyr_link	1673.74	null	1	2.50453e-05	0.006402	3.82496	sp|P0A9B2|G3P1_ECOLI (312)(318)/	None	2	1	6	0	1	1
184	5threegenes_H2O2.65720.65720.3.2.dta	3	2239.08	SADSSYLAGPDDIYVSPSQIR(6)(14)	Loop-Linked	Tyr_link	2239.05	null	1	3.01619e-05	0.027665	12.3557	sp|P0AG30|RHO_ECOLI (72)(80)/	None	5	1	13	0	1	1
185	1threegenes_H2O2.81062.81062.3.2.dta	3	3516.76	AIAELAHAEQSEVVASAYGDQDLSFGPEYIIPK(18)(29)	Loop-Linked	Tyr_link	3516.72	null	1	3.1588e-05	0.042223	12.0064	sp|P76558|MAO2_ECOLI (367)(378)/	None	1	1	26	0	1	1
186	2threegenes_H2O2.61607.61607.2.0.dta	2	1973.88	LPTGVGYDWTGMSYQER(7)(14)	Loop-Linked	Tyr_link	1973.87	Oxidation[M](12)	1	3.34843e-05	0.005698	2.88672	sp|P31224|ACRB_ECOLI (857)(864)/	None	2	1	16	0	1	1
187	6threegenes_H2O2.11981.11981.3.1.dta	3	1406.7	LHDYYKDEVVK(4)(5)	Loop-Linked	Tyr_link	1406.69	null	1	3.74675e-05	0.004552	3.23595	sp|P62399|RL5_ECOLI (7)(8)/	None	6	1	11	0	1	1
188	3threegenes_H2O2.76828.76828.3.2.dta	3	1951.98	VQNASYQVAAYLADEIAK(6)(11)	Loop-Linked	Tyr_link	1951.98	null	1	3.89264e-05	0.008454	4.331	sp|P69908|DCEA_ECOLI (347)(352)/sp|P69910|DCEB_ECOLI (347)(352)/	None	3	1	11	0	1	1
189	4threegenes_H2O2.75548.75548.2.2.dta	2	1979.04	DKGLILLSCGPYYNVLR(12)(13)	Loop-Linked	Tyr_link	1979.04	Carbamidomethyl[C](9)	1	4.39023e-05	-0.001732	-0.875171	sp|P22256|GABT_ECOLI (393)(394)/	None	4	1	15	0	1	1
190	2threegenes_H2O2.65019.65019.2.2.dta	2	1414.72	LSPYYDFISVGR(4)(5)	Loop-Linked	Tyr_link	1414.7	null	1	4.60305e-05	0.019284	13.6312	sp|P0AFX9|RSEB_ECOLI (125)(126)/	None	2	1	10	0	1	1
191	5threegenes_H2O2.53163.53163.2.1.dta	2	1410.62	SWDYLYEPDPK(4)(6)	Loop-Linked	Tyr_link	1410.62	null	1	4.60383e-05	-0.000734	-0.520338	sp|P0ABA6|ATPG_ECOLI (206)(208)/	None	5	1	7	0	1	1
192	3threegenes_H2O2.57610.57610.2.0.dta	2	1592.82	LTPYYQGIGPAWTK(4)(5)	Loop-Linked	Tyr_link	1592.81	null	1	5.467e-05	0.006494	4.07707	sp|P13035|GLPD_ECOLI (372)(373)/	None	3	1	10	0	1	1
193	2threegenes_H2O2.43902.43902.2.2.dta	2	1436.71	AYDAYSFHVLPR(2)(5)	Loop-Linked	Tyr_link	1436.7	null	1	5.52869e-05	0.014754	10.2694	sp|P0A887|UBIE_ECOLI (183)(186)/	None	2	1	7	0	1	1
194	2threegenes_H2O2.73768.73768.2.1.dta	2	1951.99	VQNASYQVAAYLADEIAK(6)(11)	Loop-Linked	Tyr_link	1951.98	null	1	6.48843e-05	0.015739	8.06311	sp|P69908|DCEA_ECOLI (347)(352)/sp|P69910|DCEB_ECOLI (347)(352)/	None	2	1	11	0	1	1
195	2threegenes_H2O2.38288.38288.2.2.dta	2	1257.63	MLYVIYAQDK(3)(6)	Loop-Linked	Tyr_link	1257.62	Oxidation[M](1)	1	6.51105e-05	0.013883	11.0391	sp|P0AB55|YCII_ECOLI (3)(6)/	None	2	1	10	0	1	1
196	4threegenes_H2O2.74507.74507.2.0.dta	2	2715.23	NMLENPGWYTAYTPYQPEVSQGR(9)(12)	Loop-Linked	Tyr_link	2715.21	Oxidation[M](2)	1	6.62175e-05	0.014372	5.29314	sp|P33195|GCSP_ECOLI (109)(112)/	None	4	1	13	0	1	1
197	3threegenes_H2O2.69854.69854.2.2.dta	2	1800.84	TTADYVDAGYWAASAIK(5)(10)	Loop-Linked	Tyr_link	1800.84	null	1	6.99962e-05	-0.004268	-2.37	sp|P23721|SERC_ECOLI (96)(101)/	None	3	1	11	0	1	1
198	5threegenes_H2O2.61532.61532.2.3.dta	2	1512.78	LPGAIGYVEYAYAK(7)(10)	Loop-Linked	Tyr_link	1512.77	null	1	7.86393e-05	0.009876	6.52841	sp|P0AG82|PSTS_ECOLI (218)(221)/	None	5	1	10	0	1	1
199	3threegenes_H2O2.50369.50369.2.1.dta	2	1296.63	GVIDYLHYYR(8)(9)	Loop-Linked	Tyr_link	1296.64	null	1	8.36555e-05	-0.003073	-2.36998	sp|P21165|PEPQ_ECOLI (157)(158)/	None	3	1	9	0	1	1
200	4threegenes_H2O2.80496.80496.2.2.dta	2	1803.85	DLVVDMGQFYAQYEK(10)(13)	Loop-Linked	Tyr_link	1803.83	null	1	8.46306e-05	0.019347	10.7255	sp|P07014|SDHB_ECOLI (111)(114)/	None	4	1	12	0	1	1
201	3threegenes_H2O2.73408.73408.2.1.dta	2	1652.84	PAGQVIAQYYEFLR(9)(10)	Loop-Linked	Tyr_link	1652.84	null	1	8.84062e-05	-0.004581	-2.77159	sp|P69908|DCEA_ECOLI (328)(329)/sp|P69910|DCEB_ECOLI (328)(329)/	None	3	1	14	0	1	1
202	5threegenes_H2O2.52329.52329.2.1.dta	2	1213.64	YSLYCAVIVK(1)(4)	Loop-Linked	Tyr_link	1213.63	Carbamidomethyl[C](5)	1	8.84089e-05	0.012766	10.5189	sp|P0A9D8|DAPD_ECOLI (245)(248)/	None	5	1	6	0	1	1
203	3threegenes_H2O2.68180.68180.2.1.dta	2	1725.88	EALYPYSDDLTIVTK(4)(6)	Loop-Linked	Tyr_link	1725.86	null	1	9.37149e-05	0.0214	12.3996	sp|P25906|PDXI_ECOLI (73)(75)/	None	3	1	14	0	1	1
204	5threegenes_H2O2.48753.48753.2.3.dta	2	1196.6	VYYDLLEQR(2)(3)	Loop-Linked	Tyr_link	1196.6	null	1	9.87362e-05	0.004948	4.13507	sp|P0AFG3|ODO1_ECOLI (825)(826)/	None	5	1	6	0	1	1
205	1threegenes_H2O2.82657.82657.3.1.dta	3	2662.3	DIPGQVYTPPQLGTYYYAFNTQK(15)(16)	Loop-Linked	Tyr_link	2662.28	null	1	0.0001101	0.014619	5.49115	sp|P77348|MPPA_ECOLI (293)(294)/	None	1	1	15	0	1	1
206	1threegenes_H2O2.50112.50112.2.1.dta	2	1296.65	GVIDYLHYYR(8)(9)	Loop-Linked	Tyr_link	1296.64	null	1	0.000113582	0.012372	9.54161	sp|P21165|PEPQ_ECOLI (157)(158)/	None	1	1	7	0	1	1
207	4threegenes_H2O2.65721.65721.2.0.dta	2	1673.77	GYYPSYVLNEWER(2)(3)	Loop-Linked	Tyr_link	1673.76	null	1	0.000118213	0.009582	5.72484	sp|Q46829|BGLA_ECOLI (278)(279)/	None	4	1	9	0	1	1
208	6threegenes_H2O2.74913.74913.2.2.dta	2	1979.06	DKGLILLSCGPYYNVLR(12)(13)	Loop-Linked	Tyr_link	1979.04	Carbamidomethyl[C](9)	1	0.000126617	0.015402	7.78255	sp|P22256|GABT_ECOLI (393)(394)/	None	6	1	16	0	1	1
209	6threegenes_H2O2.91761.91761.2.0.dta	2	2708.27	INTVESPFAEYSSLDELFQETYK(11)(22)	Loop-Linked	Tyr_link	2708.26	null	1	0.000129724	0.009181	3.39	sp|P0A998|FTNA_ECOLI (80)(91)/	None	6	1	16	0	1	1
210	3threegenes_H2O2.38055.38055.2.0.dta	2	1023.59	LLYNYLVK(3)(5)	Loop-Linked	Tyr_link	1023.59	null	1	0.000132518	7e-06	0.006839	sp|P0AA84|CLSB_ECOLI (271)(273)/	None	3	1	12	0	1	1
211	4threegenes_H2O2.77513.77513.2.3.dta	2	2044.95	SFLLDAGAEYNGYAADLTR(10)(13)	Loop-Linked	Tyr_link	2044.96	null	1	0.000146841	-0.012332	-6.03043	sp|P21165|PEPQ_ECOLI (251)(254)/	None	4	1	12	0	1	1
212	1threegenes_H2O2.60949.60949.2.1.dta	2	1707.83	IPAWYDEAGNVYVGR(5)(12)	Loop-Linked	Tyr_link	1707.81	null	1	0.000147075	0.018001	10.5404	sp|P07118|SYV_ECOLI (439)(446)/	None	1	1	8	0	1	1
213	5threegenes_H2O2.57887.57887.2.1.dta	2	1592.82	LTPYYQGIGPAWTK(4)(5)	Loop-Linked	Tyr_link	1592.81	null	1	0.000149483	0.006217	3.90316	sp|P13035|GLPD_ECOLI (372)(373)/	None	5	1	10	0	1	1
214	2threegenes_H2O2.62625.62625.3.2.dta	3	2239.08	SADSSYLAGPDDIYVSPSQIR(6)(14)	Loop-Linked	Tyr_link	2239.05	null	1	0.000160631	0.028251	12.6174	sp|P0AG30|RHO_ECOLI (72)(80)/	None	2	1	12	0	1	1
215	6threegenes_H2O2.85822.85822.3.1.dta	3	2778.26	NYTPYEGDESFLAGATEATTTLWDK(2)(5)	Loop-Linked	Tyr_link	2778.24	null	1	0.000166598	0.017609	6.33818	sp|P09373|PFLB_ECOLI (34)(37)/	None	6	1	19	0	1	1
216	1threegenes_H2O2.61087.61087.2.3.dta	2	1512.78	LPGAIGYVEYAYAK(7)(10)	Loop-Linked	Tyr_link	1512.77	null	1	0.000194194	0.010912	7.21324	sp|P0AG82|PSTS_ECOLI (218)(221)/	None	1	1	10	0	1	1
217	5threegenes_H2O2.48302.48302.2.1.dta	2	1196.6	VYYDLLEQR(2)(3)	Loop-Linked	Tyr_link	1196.6	null	1	0.000215969	0.002471	2.06503	sp|P0AFG3|ODO1_ECOLI (825)(826)/	None	5	1	6	0	1	1
218	2threegenes_H2O2.57827.57827.2.3.dta	2	2094.09	MKLPIYLDYSATTPVDPR(6)(9)	Loop-Linked	Tyr_link	2094.06	Oxidation[M](1)	1	0.000217973	0.028816	13.7608	sp|P0A6B7|ISCS_ECOLI (6)(9)/	None	2	1	16	0	1	1
219	3threegenes_H2O2.75144.75144.2.3.dta	2	2296.14	GGYGIVSCYNSLPLAGGGSTLVR(3)(9)	Loop-Linked	Tyr_link	2296.14	Carbamidomethyl[C](8)	1	0.000244368	-0.004024	-1.75251	sp|P37342|YJJI_ECOLI (231)(237)/	None	3	1	13	0	1	1
220	3threegenes_H2O2.79904.79904.4.0.dta	4	5008.24	ADLTGCNPGWGCEGAINHQLAAYELTNTVTHNQGNYAAMMADTISR(23)(36)	Loop-Linked	Tyr_link	5008.21	Carbamidomethyl[C](6);Carbamidomethyl[C](12);Oxidation[M](39)	1	0.000255332	0.025966	5.18468	sp|P0AFM2|PROX_ECOLI (174)(187)/	None	3	1	32	0	1	1
221	3threegenes_H2O2.40759.40759.2.2.dta	2	1308.67	TAAVADYYAPIR(7)(8)	Loop-Linked	Tyr_link	1308.66	null	1	0.000260786	0.01446	11.0495	sp|P32176|FDOG_ECOLI (271)(272)/	None	3	1	10	0	1	1
222	5threegenes_H2O2.38373.38373.2.0.dta	2	1023.59	LLYNYLVK(3)(5)	Loop-Linked	Tyr_link	1023.59	null	1	0.00026666	-0.001573	-1.53675	sp|P0AA84|CLSB_ECOLI (271)(273)/	None	5	1	11	0	1	1
223	3threegenes_H2O2.75530.75530.2.1.dta	2	1753.79	TLEGWGYDYYVFDK(7)(9)	Loop-Linked	Tyr_link	1753.77	null	1	0.000277035	0.011997	6.84068	sp|P23827|ECOT_ECOLI (89)(91)/	None	3	1	13	0	1	1
224	5threegenes_H2O2.41067.41067.2.1.dta	2	1673.75	LVSWYDNETGYSNK(5)(11)	Loop-Linked	Tyr_link	1673.74	null	1	0.000288058	0.005573	3.32966	sp|P0A9B2|G3P1_ECOLI (312)(318)/	None	5	1	7	0	1	1
225	2threegenes_H2O2.81115.81115.2.3.dta	2	1665.87	SAYYPFLQELALPR(3)(4)	Loop-Linked	Tyr_link	1665.86	null	1	0.000303608	0.004701	2.82196	sp|P33590|NIKA_ECOLI (148)(149)/	None	2	1	8	0	1	1
226	4threegenes_H2O2.60464.60464.2.1.dta	2	1711.83	LPGLYYIETDSTGER(5)(6)	Loop-Linked	Tyr_link	1711.82	null	1	0.000307601	0.012983	7.58434	sp|P37647|KDGK_ECOLI (88)(89)/	None	4	1	13	0	1	1
227	1threegenes_H2O2.41116.41116.2.1.dta	2	1673.75	LVSWYDNETGYSNK(5)(11)	Loop-Linked	Tyr_link	1673.74	null	1	0.000315064	0.00724	4.32563	sp|P0A9B2|G3P1_ECOLI (312)(318)/	None	1	1	7	0	1	1
228	2threegenes_H2O2.46852.46852.2.1.dta	2	1196.6	VYYDLLEQR(2)(3)	Loop-Linked	Tyr_link	1196.6	null	1	0.000325293	0.005647	4.71923	sp|P0AFG3|ODO1_ECOLI (825)(826)/	None	2	1	6	0	1	1
229	1threegenes_H2O2.52841.52841.2.0.dta	2	1410.62	SWDYLYEPDPK(4)(6)	Loop-Linked	Tyr_link	1410.62	null	1	0.00033785	-0.002111	-1.4965	sp|P0ABA6|ATPG_ECOLI (206)(208)/	None	1	1	11	0	1	1
230	3threegenes_H2O2.39755.39755.2.1.dta	2	1112.6	TVAEYYKIK(5)(6)	Loop-Linked	Tyr_link	1112.6	null	1	0.000340406	0.000197	0.177063	sp|P03004|DNAA_ECOLI (386)(387)/	None	3	1	8	0	1	1
231	4threegenes_H2O2.48291.48291.2.0.dta	2	1196.6	VYYDLLEQR(2)(3)	Loop-Linked	Tyr_link	1196.6	null	1	0.00036943	0.005735	4.79277	sp|P0AFG3|ODO1_ECOLI (825)(826)/	None	4	1	8	0	1	1
232	1threegenes_H2O2.52800.52800.2.0.dta	2	1410.62	SWDYLYEPDPK(4)(6)	Loop-Linked	Tyr_link	1410.62	null	1	0.000370862	-0.002684	-1.90271	sp|P0ABA6|ATPG_ECOLI (206)(208)/	None	1	1	10	0	1	1
233	5threegenes_H2O2.80250.80250.4.2.dta	4	5008.24	ADLTGCNPGWGCEGAINHQLAAYELTNTVTHNQGNYAAMMADTISR(23)(36)	Loop-Linked	Tyr_link	5008.21	Carbamidomethyl[C](6);Carbamidomethyl[C](12);Oxidation[M](39)	1	0.000381873	0.027992	5.58922	sp|P0AFM2|PROX_ECOLI (174)(187)/	None	5	1	24	0	1	1
234	5threegenes_H2O2.88225.88225.3.5.dta	3	2368.16	SINLMEMPGLNVGYLSYNVQK(14)(17)	Loop-Linked	Tyr_link	2368.17	null	1	0.000402678	-0.009409	-3.97311	sp|P23847|DPPA_ECOLI (294)(297)/	None	5	1	13	0	1	1
235	2threegenes_H2O2.55248.55248.2.1.dta	2	1592.82	LTPYYQGIGPAWTK(4)(5)	Loop-Linked	Tyr_link	1592.81	null	1	0.000407656	0.005679	3.5654	sp|P13035|GLPD_ECOLI (372)(373)/	None	2	1	10	0	1	1
236	3threegenes_H2O2.40847.40847.2.3.dta	2	1308.67	TAAVADYYAPIR(7)(8)	Loop-Linked	Tyr_link	1308.66	null	1	0.000413239	0.013053	9.97434	sp|P32176|FDOG_ECOLI (271)(272)/	None	3	1	9	0	1	1
237	3threegenes_H2O2.50089.50089.2.1.dta	2	1620.79	YGLPAPVGYACTTPR(1)(9)	Loop-Linked	Tyr_link	1620.78	Carbamidomethyl[C](11)	1	0.000436372	0.007751	4.78225	sp|P0A836|SUCC_ECOLI (15)(23)/	None	3	1	6	0	1	1
238	2threegenes_H2O2.78341.78341.3.0.dta	3	3324.41	AGWCADYNEPTSFLNTMLSNSSMNTAHYK(7)(28)	Loop-Linked	Tyr_link	3324.4	Carbamidomethyl[C](4);Oxidation[M](23)	1	0.000496585	0.011795	3.54801	sp|P23843|OPPA_ECOLI (446)(467)/	None	2	1	10	0	1	1
239	3threegenes_H2O2.52843.52843.2.0.dta	2	1410.62	SWDYLYEPDPK(4)(6)	Loop-Linked	Tyr_link	1410.62	null	1	0.000508869	-0.000942	-0.667791	sp|P0ABA6|ATPG_ECOLI (206)(208)/	None	3	1	11	0	1	1
240	4threegenes_H2O2.92223.92223.2.0.dta	2	2708.26	INTVESPFAEYSSLDELFQETYK(11)(22)	Loop-Linked	Tyr_link	2708.26	null	1	0.00052175	-0.001309	-0.483336	sp|P0A998|FTNA_ECOLI (80)(91)/	None	4	1	11	0	1	1
241	1threegenes_H2O2.40982.40982.2.2.dta	2	1308.67	TAAVADYYAPIR(7)(8)	Loop-Linked	Tyr_link	1308.66	null	1	0.000522585	0.010831	8.27642	sp|P32176|FDOG_ECOLI (271)(272)/	None	1	1	9	0	1	1
242	4threegenes_H2O2.40489.40489.2.1.dta	2	1496.74	IEYVYQSAEQLR(3)(5)	Loop-Linked	Tyr_link	1496.74	null	1	0.00052766	0.004911	3.28114	sp|P19926|AGP_ECOLI (361)(363)/	None	4	1	9	0	1	1
243	6threegenes_H2O2.75218.75218.2.4.dta	2	2322.11	SVFPIQSYSGNSELQYVSYR(8)(16)	Loop-Linked	Tyr_link	2322.1	null	1	0.000536772	0.004628	1.99302	sp|P0A8V2|RPOB_ECOLI (62)(70)/	None	6	1	12	0	1	1
244	3threegenes_H2O2.56041.56041.2.2.dta	2	1298.62	ISGDYAYGWLR(5)(7)	Loop-Linked	Tyr_link	1298.62	null	1	0.000569359	0.00483	3.71934	sp|P07012|RF2_ECOLI (187)(189)/	None	3	1	11	0	1	1
245	5threegenes_H2O2.70473.70473.3.1.dta	3	2989.39	QVAEYADGIGPDYHMLIEETSQPGNIK(5)(13)	Loop-Linked	Tyr_link	2989.39	Oxidation[M](15)	1	0.00057904	0.005791	1.93719	sp|P09394|GLPQ_ECOLI (273)(281)/	None	5	1	15	0	1	1
246	4threegenes_H2O2.36747.36747.2.4.dta	2	1322.67	YTTYIPVQDPK(1)(4)	Loop-Linked	Tyr_link	1322.66	null	1	0.000617249	0.011199	8.46701	sp|P0AAI3|FTSH_ECOLI (66)(69)/	None	4	1	7	0	1	1
247	5threegenes_H2O2.81457.81457.3.2.dta	3	1951.99	VQNASYQVAAYLADEIAK(6)(11)	Loop-Linked	Tyr_link	1951.98	null	1	0.000634036	0.011593	5.93911	sp|P69908|DCEA_ECOLI (347)(352)/sp|P69910|DCEB_ECOLI (347)(352)/	None	5	1	10	0	1	1
248	3threegenes_H2O2.81505.81505.3.2.dta	3	3516.76	AIAELAHAEQSEVVASAYGDQDLSFGPEYIIPK(18)(29)	Loop-Linked	Tyr_link	3516.72	null	1	0.000667602	0.044701	12.711	sp|P76558|MAO2_ECOLI (367)(378)/	None	3	1	19	0	1	1
249	3threegenes_H2O2.75712.75712.2.5.dta	2	1753.8	TLEGWGYDYYVFDK(7)(9)	Loop-Linked	Tyr_link	1753.77	null	1	0.000690869	0.024319	13.8667	sp|P23827|ECOT_ECOLI (89)(91)/	None	3	1	10	0	1	1
250	1threegenes_H2O2.85286.85286.2.2.dta	2	2025.95	YAPFEIPSEIYAQWDAK(1)(11)	Loop-Linked	Tyr_link	2025.96	null	1	0.000710884	-0.010574	-5.21926	sp|P27302|TKT1_ECOLI (281)(291)/	None	1	1	7	0	1	1
251	6threegenes_H2O2.82877.82877.2.3.dta	2	1616.84	YYSVIYNLIDEVK(1)(2)	Loop-Linked	Tyr_link	1616.82	null	1	0.000727812	0.014164	8.7604	sp|P0A705|IF2_ECOLI (767)(768)/	None	6	1	11	0	1	1
252	4threegenes_H2O2.40158.40158.2.2.dta	2	1128.57	SYYALAESVK(2)(3)	Loop-Linked	Tyr_link	1128.56	null	1	0.000735297	0.014356	12.7207	sp|P0A853|TNAA_ECOLI (80)(81)/	None	4	1	7	0	1	1
253	2threegenes_H2O2.53716.53716.2.1.dta	2	1298.62	ISGDYAYGWLR(5)(7)	Loop-Linked	Tyr_link	1298.62	null	1	0.000737144	0.008969	6.90658	sp|P07012|RF2_ECOLI (187)(189)/	None	2	1	8	0	1	1
254	1threegenes_H2O2.7543.7543.2.1.dta	2	1399.65	EQVAYYKEDEK(5)(6)	Loop-Linked	Tyr_link	1399.64	null	1	0.000738257	0.014607	10.4363	sp|P0AFG8|ODP1_ECOLI (556)(557)/	None	1	1	8	0	1	1
255	2threegenes_H2O2.84407.84407.2.0.dta	2	2660.28	VNMLQYSTYSVISPEGCASILWK(6)(9)	Loop-Linked	Tyr_link	2660.27	Carbamidomethyl[C](17);Oxidation[M](3)	1	0.000817632	0.009834	3.69661	sp|P0ABD5|ACCA_ECOLI (222)(225)/	None	2	1	13	0	1	1
256	2threegenes_H2O2.71125.71125.2.0.dta	2	1299.67	VALYGIDYLMK(4)(8)	Loop-Linked	Tyr_link	1299.66	Oxidation[M](10)	1	0.000821268	0.005364	4.12722	sp|P09373|PFLB_ECOLI (188)(192)/	None	2	1	9	0	1	1
257	4threegenes_H2O2.84486.84486.2.0.dta	2	2980.26	GGDGNYGYNAATEEYGNMIDMGILDPTK(8)(15)	Loop-Linked	Tyr_link	2980.26	Oxidation[M](18)	1	0.000836356	-1e-05	-0.003355	sp|P0A6F5|CH60_ECOLI (478)(485)/	None	4	1	16	0	1	1
258	2threegenes_H2O2.52567.52567.2.0.dta	2	2215.05	GQYGHVVIDMYPLEPGSNPK(3)(11)	Loop-Linked	Tyr_link	2215.05	Oxidation[M](10)	1	0.000876716	0.005211	2.35254	sp|P0A6M8|EFG_ECOLI (515)(523)/	None	2	1	10	0	1	1
259	3threegenes_H2O2.92478.92478.2.0.dta	2	2708.27	INTVESPFAEYSSLDELFQETYK(11)(22)	Loop-Linked	Tyr_link	2708.26	null	1	0.000885192	0.007293	2.69287	sp|P0A998|FTNA_ECOLI (80)(91)/	None	3	1	8	0	1	1
260	4threegenes_H2O2.74007.74007.2.2.dta	2	2322.12	SVFPIQSYSGNSELQYVSYR(8)(16)	Loop-Linked	Tyr_link	2322.1	null	1	0.000928696	0.014125	6.08285	sp|P0A8V2|RPOB_ECOLI (62)(70)/	None	4	1	12	0	1	1
261	5threegenes_H2O2.74955.74955.2.0.dta	2	2715.23	NMLENPGWYTAYTPYQPEVSQGR(9)(12)	Loop-Linked	Tyr_link	2715.21	Oxidation[M](2)	1	0.000934719	0.012504	4.60516	sp|P33195|GCSP_ECOLI (109)(112)/	None	5	1	10	0	1	1
262	3threegenes_H2O2.40573.40573.2.4.dta	2	1676.77	ELGGNYYSDPDVPPR(6)(7)	Loop-Linked	Tyr_link	1676.76	null	1	0.000946739	0.014882	8.87548	sp|P27431|ROXA_ECOLI (227)(228)/	None	3	1	11	0	1	1
263	3threegenes_H2O2.61225.61225.2.1.dta	2	1707.83	IPAWYDEAGNVYVGR(5)(12)	Loop-Linked	Tyr_link	1707.81	null	1	0.000955357	0.013395	7.84337	sp|P07118|SYV_ECOLI (439)(446)/	None	3	1	8	0	1	1
264	6threegenes_H2O2.78013.78013.2.1.dta	2	1839.79	EWYFANNYIYDMGR(8)(10)	Loop-Linked	Tyr_link	1839.78	null	1	0.00103871	0.005627	3.05852	sp|P0A927|TSX_ECOLI (130)(132)/	None	6	1	12	0	1	1
265	3threegenes_H2O2.52752.52752.2.0.dta	2	1410.62	SWDYLYEPDPK(4)(6)	Loop-Linked	Tyr_link	1410.62	null	1	0.00103957	-0.001217	-0.86274	sp|P0ABA6|ATPG_ECOLI (206)(208)/	None	3	1	9	0	1	1
266	1threegenes_H2O2.58180.58180.2.1.dta	2	1592.82	LTPYYQGIGPAWTK(4)(5)	Loop-Linked	Tyr_link	1592.81	null	1	0.00106011	0.004334	2.72098	sp|P13035|GLPD_ECOLI (372)(373)/	None	1	1	12	0	1	1
267	5threegenes_H2O2.59705.59705.2.3.dta	2	1393.77	YNYLINQLNIK(1)(3)	Loop-Linked	Tyr_link	1393.75	null	1	0.00106175	0.017462	12.5288	sp|P02930|TOLC_ECOLI (413)(415)/	None	5	1	7	0	1	1
268	5threegenes_H2O2.38077.38077.2.1.dta	2	1412.68	TFAEIKDYYHK(8)(9)	Loop-Linked	Tyr_link	1412.68	null	1	0.00114289	-0.00743	-5.25949	sp|P76344|ZINT_ECOLI (96)(97)/	None	5	1	9	0	1	1
269	5threegenes_H2O2.90372.90372.2.1.dta	2	2709.28	GLAYAPYADLVWCETSTPDLELAR(4)(7)	Loop-Linked	Tyr_link	2709.29	Carbamidomethyl[C](13)	1	0.00116074	-0.005724	-2.11273	sp|P0A9G6|ACEA_ECOLI (279)(282)/	None	5	1	15	0	1	1
270	4threegenes_H2O2.47805.47805.2.1.dta	2	1196.6	VYYDLLEQR(2)(3)	Loop-Linked	Tyr_link	1196.6	null	1	0.00117005	0.004107	3.43224	sp|P0AFG3|ODO1_ECOLI (825)(826)/	None	4	1	6	0	1	1
271	2threegenes_H2O2.49873.49873.2.1.dta	2	1328.63	YIGAYTALMDGR(1)(5)	Loop-Linked	Tyr_link	1328.63	null	1	0.0011812	0.00251	1.88916	sp|P0A6A3|ACKA_ECOLI (313)(317)/	None	2	1	7	0	1	1
272	2threegenes_H2O2.52813.52813.2.1.dta	2	1893.91	IAPYYHLFGSDELSQR(4)(5)	Loop-Linked	Tyr_link	1893.91	null	1	0.00121026	-0.003878	-2.04761	sp|P33602|NUOG_ECOLI (815)(816)/	None	2	1	12	0	1	1
273	3threegenes_H2O2.74139.74139.2.1.dta	2	2322.12	SVFPIQSYSGNSELQYVSYR(8)(16)	Loop-Linked	Tyr_link	2322.1	null	1	0.00123053	0.01719	7.40277	sp|P0A8V2|RPOB_ECOLI (62)(70)/	None	3	1	10	0	1	1
274	1threegenes_H2O2.62809.62809.2.3.dta	2	1967.89	NNTAPAPWTYDNIAYMK(10)(15)	Loop-Linked	Tyr_link	1967.9	null	1	0.00125358	-0.003503	-1.78007	sp|P07813|SYL_ECOLI (102)(107)/	None	1	1	10	0	1	1
275	1threegenes_H2O2.32815.32815.2.1.dta	2	1156.55	DQTYLYVEK(4)(6)	Loop-Linked	Tyr_link	1156.55	null	1	0.00134195	-0.005451	-4.71315	sp|P0AB43|YCGL_ECOLI (26)(28)/	None	1	1	7	0	1	1
276	2threegenes_H2O2.56026.56026.2.1.dta	2	1592.81	LTPYYQGIGPAWTK(4)(5)	Loop-Linked	Tyr_link	1592.81	null	1	0.00137586	-0.004182	-2.62555	sp|P13035|GLPD_ECOLI (372)(373)/	None	2	1	10	0	1	1
277	2threegenes_H2O2.40820.40820.2.0.dta	2	2015.88	AQGNMPAYGYTPPYTDGAK(8)(10)	Loop-Linked	Tyr_link	2015.88	Oxidation[M](5)	1	0.00137876	0.003603	1.78731	sp|P23843|OPPA_ECOLI (341)(343)/	None	2	1	12	0	1	1
278	2threegenes_H2O2.71244.71244.2.1.dta	2	2322.11	SVFPIQSYSGNSELQYVSYR(8)(16)	Loop-Linked	Tyr_link	2322.1	null	1	0.00155418	0.006157	2.65148	sp|P0A8V2|RPOB_ECOLI (62)(70)/	None	2	1	9	0	1	1
279	3threegenes_H2O2.50021.50021.2.1.dta	2	1296.63	GVIDYLHYYR(8)(9)	Loop-Linked	Tyr_link	1296.64	null	1	0.00155967	-0.005938	-4.57954	sp|P21165|PEPQ_ECOLI (157)(158)/	None	3	1	6	0	1	1
280	3threegenes_H2O2.37727.37727.2.1.dta	2	1412.68	TFAEIKDYYHK(8)(9)	Loop-Linked	Tyr_link	1412.68	null	1	0.00166788	-0.00683	-4.83477	sp|P76344|ZINT_ECOLI (96)(97)/	None	3	1	7	0	1	1
281	3threegenes_H2O2.56375.56375.3.3.dta	3	2640.18	QFNTGSQTADNYYASVYSVDQGVK(12)(13)	Loop-Linked	Tyr_link	2640.18	null	1	0.0017038	-0.004224	-1.59989	sp|P77318|YDEN_ECOLI (311)(312)/	None	3	1	20	0	1	1
282	3threegenes_H2O2.36833.36833.2.4.dta	2	1322.68	YTTYIPVQDPK(1)(4)	Loop-Linked	Tyr_link	1322.66	null	1	0.00174078	0.01854	14.0172	sp|P0AAI3|FTSH_ECOLI (66)(69)/	None	3	1	7	0	1	1
283	6threegenes_H2O2.83976.83976.3.1.dta	3	2980.27	GGDGNYGYNAATEEYGNMIDMGILDPTK(8)(15)	Loop-Linked	Tyr_link	2980.26	Oxidation[M](18)	1	0.0018511	0.00645	2.16424	sp|P0A6F5|CH60_ECOLI (478)(485)/	None	6	1	17	0	1	1
284	4threegenes_H2O2.82965.82965.3.1.dta	3	2662.29	DIPGQVYTPPQLGTYYYAFNTQK(15)(16)	Loop-Linked	Tyr_link	2662.28	null	1	0.00190397	0.008548	3.21078	sp|P77348|MPPA_ECOLI (293)(294)/	None	4	1	14	0	1	1
285	2threegenes_H2O2.52467.52467.2.0.dta	2	1501.76	LLAQYYVDLMMK(5)(6)	Loop-Linked	Tyr_link	1501.74	Oxidation[M](10)	1	0.00205273	0.016178	10.7728	sp|P0AEC3|ARCB_ECOLI (10)(11)/	None	2	1	7	0	1	1
286	2threegenes_H2O2.78636.78636.3.3.dta	3	3516.76	AIAELAHAEQSEVVASAYGDQDLSFGPEYIIPK(18)(29)	Loop-Linked	Tyr_link	3516.72	null	1	0.00217292	0.045776	13.0167	sp|P76558|MAO2_ECOLI (367)(378)/	None	2	1	20	0	1	1
287	3threegenes_H2O2.40730.40730.2.1.dta	2	1673.75	LVSWYDNETGYSNK(5)(11)	Loop-Linked	Tyr_link	1673.74	null	1	0.00218424	0.007288	4.35431	sp|P0A9B2|G3P1_ECOLI (312)(318)/	None	3	1	8	0	1	1
288	5threegenes_H2O2.81864.81864.3.3.dta	3	3516.76	AIAELAHAEQSEVVASAYGDQDLSFGPEYIIPK(18)(29)	Loop-Linked	Tyr_link	3516.72	null	1	0.00225612	0.045356	12.8973	sp|P76558|MAO2_ECOLI (367)(378)/	None	5	1	23	0	1	1
289	6threegenes_H2O2.85444.85444.3.1.dta	3	4366.93	VSIDTSSLQYENDDLMRPDFNNDDYAIACCVSPMIVGK(10)(25)	Loop-Linked	Tyr_link	4366.93	Carbamidomethyl[C](29);Carbamidomethyl[C](30);Oxidation[M](16)	1	0.00228749	0.002005	0.459133	sp|P09373|PFLB_ECOLI (400)(415)/	None	6	1	11	0	1	1
290	6threegenes_H2O2.78238.78238.2.0.dta	2	1457.78	VGETFYGYLVALK(6)(8)	Loop-Linked	Tyr_link	1457.77	null	1	0.00229256	0.013506	9.26485	sp|P76076|YDBL_ECOLI (38)(40)/	None	6	1	12	0	1	1
291	6threegenes_H2O2.53121.53121.2.1.dta	2	1410.62	SWDYLYEPDPK(4)(6)	Loop-Linked	Tyr_link	1410.62	null	1	0.00229776	0.001354	0.959861	sp|P0ABA6|ATPG_ECOLI (206)(208)/	None	6	1	8	0	1	1
292	4threegenes_H2O2.48112.48112.2.1.dta	2	1196.6	VYYDLLEQR(2)(3)	Loop-Linked	Tyr_link	1196.6	null	1	0.00233648	0.005198	4.34399	sp|P0AFG3|ODO1_ECOLI (825)(826)/	None	4	1	6	0	1	1
293	3threegenes_H2O2.72002.72002.2.1.dta	2	2131.99	AMAYAQGADYLEQDLVMTK(4)(10)	Loop-Linked	Tyr_link	2131.97	Oxidation[M](2)	1	0.00248794	0.017559	8.23606	sp|P09394|GLPQ_ECOLI (55)(61)/	None	3	1	9	0	1	1
294	5threegenes_H2O2.59329.59329.3.1.dta	3	1878.92	LPTPEEYQTYVAQVDK(7)(10)	Loop-Linked	Tyr_link	1878.91	null	1	0.00249445	0.011606	6.17698	sp|P36683|ACNB_ECOLI (826)(829)/	None	5	1	15	0	1	1
295	3threegenes_H2O2.85767.85767.2.0.dta	2	2025.95	YAPFEIPSEIYAQWDAK(1)(11)	Loop-Linked	Tyr_link	2025.96	null	1	0.00259037	-0.004709	-2.32433	sp|P27302|TKT1_ECOLI (281)(291)/	None	3	1	7	0	1	1
296	6threegenes_H2O2.62190.62190.2.2.dta	2	1482.73	VAVEAGIADYWYK(10)(12)	Loop-Linked	Tyr_link	1482.73	null	1	0.00263351	0.006187	4.17272	sp|P27302|TKT1_ECOLI (618)(620)/sp|P33570|TKT2_ECOLI (617)(619)/	None	6	1	8	0	1	1
297	4threegenes_H2O2.84490.84490.2.0.dta	2	2980.26	GGDGNYGYNAATEEYGNMIDMGILDPTK(8)(15)	Loop-Linked	Tyr_link	2980.26	Oxidation[M](18)	1	0.00270812	-1e-05	-0.003355	sp|P0A6F5|CH60_ECOLI (478)(485)/	None	4	1	13	0	1	1
298	1threegenes_H2O2.46039.46039.2.3.dta	2	1895.87	QYYQQVDEQGNALWR(2)(3)	Loop-Linked	Tyr_link	1895.87	null	1	0.00276116	0.004244	2.23855	sp|P32131|HEMN_ECOLI (346)(347)/	None	1	1	12	0	1	1
299	5threegenes_H2O2.48795.48795.2.2.dta	2	1239.64	QILLDTYYGR(7)(8)	Loop-Linked	Tyr_link	1239.64	null	1	0.00290368	0.003962	3.1961	sp|P0A9Q7|ADHE_ECOLI (862)(863)/	None	5	1	7	0	1	1
300	6threegenes_H2O2.46490.46490.2.2.dta	2	1895.88	QYYQQVDEQGNALWR(2)(3)	Loop-Linked	Tyr_link	1895.87	null	1	0.00290892	0.008327	4.39219	sp|P32131|HEMN_ECOLI (346)(347)/	None	6	1	12	0	1	1
301	6threegenes_H2O2.76763.76763.2.3.dta	2	1488.74	YYAIDFTLDEIK(1)(2)	Loop-Linked	Tyr_link	1488.73	null	1	0.00294617	0.017822	11.9713	sp|P09394|GLPQ_ECOLI (102)(103)/	None	6	1	9	0	1	1
302	6threegenes_H2O2.49123.49123.2.3.dta	2	1792.89	NIFGYQYTIPTHQGR(5)(7)	Loop-Linked	Tyr_link	1792.88	null	1	0.0030388	0.009892	5.51739	sp|P0A853|TNAA_ECOLI (93)(95)/	None	6	1	12	0	1	1
303	2threegenes_H2O2.73938.73938.2.2.dta	2	2075.93	YLWNDQQGWYADYDLK(1)(10)	Loop-Linked	Tyr_link	2075.91	null	1	0.00312956	0.022144	10.6671	sp|P13482|TREA_ECOLI (378)(387)/	None	2	1	6	0	1	1
304	4threegenes_H2O2.76738.76738.2.1.dta	2	2075.93	YLWNDQQGWYADYDLK(1)(10)	Loop-Linked	Tyr_link	2075.91	null	1	0.00312999	0.019001	9.15308	sp|P13482|TREA_ECOLI (378)(387)/	None	4	1	6	0	1	1
305	2threegenes_H2O2.81397.81397.2.3.dta	2	1842.96	YAGLSEQALYYIGGVIK(10)(11)	Loop-Linked	Tyr_link	1842.96	null	1	0.0032847	-0.007065	-3.8335	sp|P0A9C5|GLN1B_ECOLI (297)(298)/	None	2	1	11	0	1	1
306	4threegenes_H2O2.55856.55856.2.2.dta	2	1298.62	ISGDYAYGWLR(5)(7)	Loop-Linked	Tyr_link	1298.62	null	1	0.0033673	0.004754	3.66082	sp|P07012|RF2_ECOLI (187)(189)/	None	4	1	11	0	1	1
307	3threegenes_H2O2.40607.40607.2.1.dta	2	1673.75	LVSWYDNETGYSNK(5)(11)	Loop-Linked	Tyr_link	1673.74	null	1	0.00338561	0.007759	4.63572	sp|P0A9B2|G3P1_ECOLI (312)(318)/	None	3	1	8	0	1	1
308	4threegenes_H2O2.40636.40636.2.0.dta	2	1673.75	LVSWYDNETGYSNK(5)(11)	Loop-Linked	Tyr_link	1673.74	null	1	0.00366977	0.007053	4.21391	sp|P0A9B2|G3P1_ECOLI (312)(318)/	None	4	1	12	0	1	1
309	3threegenes_H2O2.59052.59052.3.2.dta	3	1878.92	LPTPEEYQTYVAQVDK(7)(10)	Loop-Linked	Tyr_link	1878.91	null	1	0.0036779	0.011147	5.93269	sp|P36683|ACNB_ECOLI (826)(829)/	None	3	1	13	0	1	1
310	4threegenes_H2O2.7712.7712.2.1.dta	2	1399.65	EQVAYYKEDEK(5)(6)	Loop-Linked	Tyr_link	1399.64	null	1	0.0038037	0.015216	10.8714	sp|P0AFG8|ODP1_ECOLI (556)(557)/	None	4	1	8	0	1	1
311	6threegenes_H2O2.79070.79070.2.3.dta	2	2002	TEPTYTLYATFDNIGGLK(5)(8)	Loop-Linked	Tyr_link	2001.98	null	1	0.00387105	0.015496	7.74034	sp|P64604|MLAD_ECOLI (40)(43)/	None	6	1	13	0	1	1
312	6threegenes_H2O2.44105.44105.2.1.dta	2	1325.64	GIDIYYENVGGK(5)(6)	Loop-Linked	Tyr_link	1325.64	null	1	0.00394553	-4.3e-05	-0.032437	sp|P76113|CURA_ECOLI (222)(223)/	None	6	1	11	0	1	1
313	2threegenes_H2O2.37145.37145.2.0.dta	2	1023.59	LLYNYLVK(3)(5)	Loop-Linked	Tyr_link	1023.59	null	1	0.00398177	0.000481	0.469916	sp|P0AA84|CLSB_ECOLI (271)(273)/	None	2	1	10	0	1	1
314	5threegenes_H2O2.79049.79049.2.0.dta	2	1855.78	EWYFANNYIYDMGR(8)(10)	Loop-Linked	Tyr_link	1855.77	Oxidation[M](12)	1	0.00403301	0.006788	3.65777	sp|P0A927|TSX_ECOLI (130)(132)/	None	5	1	10	0	1	1
315	6threegenes_H2O2.76084.76084.3.2.dta	3	1951.99	VQNASYQVAAYLADEIAK(6)(11)	Loop-Linked	Tyr_link	1951.98	null	1	0.00409123	0.010999	5.6348	sp|P69908|DCEA_ECOLI (347)(352)/sp|P69910|DCEB_ECOLI (347)(352)/	None	6	1	12	0	1	1
316	4threegenes_H2O2.38123.38123.2.0.dta	2	1023.59	LLYNYLVK(3)(5)	Loop-Linked	Tyr_link	1023.59	null	1	0.00410286	-0.000334	-0.326303	sp|P0AA84|CLSB_ECOLI (271)(273)/	None	4	1	13	0	1	1
317	6threegenes_H2O2.12113.12113.3.1.dta	3	1406.7	LHDYYKDEVVK(4)(5)	Loop-Linked	Tyr_link	1406.69	null	1	0.00419048	0.004773	3.39306	sp|P62399|RL5_ECOLI (7)(8)/	None	6	1	10	0	1	1
318	1threegenes_H2O2.60106.60106.2.3.dta	2	2094.08	MKLPIYLDYSATTPVDPR(6)(9)	Loop-Linked	Tyr_link	2094.06	Oxidation[M](1)	1	0.00423457	0.021212	10.1296	sp|P0A6B7|ISCS_ECOLI (6)(9)/	None	1	1	15	0	1	1
319	6threegenes_H2O2.83996.83996.2.0.dta	2	2980.26	GGDGNYGYNAATEEYGNMIDMGILDPTK(8)(15)	Loop-Linked	Tyr_link	2980.26	Oxidation[M](18)	1	0.00428837	0.001515	0.508345	sp|P0A6F5|CH60_ECOLI (478)(485)/	None	6	1	17	0	1	1
320	4threegenes_H2O2.64172.64172.2.0.dta	2	1973.88	LPTGVGYDWTGMSYQER(7)(14)	Loop-Linked	Tyr_link	1973.87	Oxidation[M](12)	1	0.00459528	0.008465	4.28853	sp|P31224|ACRB_ECOLI (857)(864)/	None	4	1	17	0	1	1
321	5threegenes_H2O2.67925.67925.2.3.dta	2	1912.87	NSLYLAANGYDVDAWDK(4)(10)	Loop-Linked	Tyr_link	1912.87	null	1	0.00478054	-0.000209	-0.10926	sp|P25397|TEHB_ECOLI (47)(53)/	None	5	1	12	0	1	1
322	3threegenes_H2O2.83971.83971.2.0.dta	2	1665.87	SAYYPFLQELALPR(3)(4)	Loop-Linked	Tyr_link	1665.86	null	1	0.00491073	0.007983	4.79211	sp|P33590|NIKA_ECOLI (148)(149)/	None	3	1	11	0	1	1
323	2threegenes_H2O2.48633.48633.3.0.dta	3	2080	LVDLPGYGYAEVPEEMKR(7)(9)	Loop-Linked	Tyr_link	2080.01	Oxidation[M](16)	1	0.00512427	-0.005753	-2.76586	sp|P0A6P7|ENGB_ECOLI (82)(84)/	None	2	1	15	0	1	1
324	3threegenes_H2O2.32415.32415.2.1.dta	2	1156.55	DQTYLYVEK(4)(6)	Loop-Linked	Tyr_link	1156.55	null	1	0.00515726	-0.00468	-4.04651	sp|P0AB43|YCGL_ECOLI (26)(28)/	None	3	1	7	0	1	1
325	4threegenes_H2O2.58006.58006.2.0.dta	2	1592.81	LTPYYQGIGPAWTK(4)(5)	Loop-Linked	Tyr_link	1592.81	null	1	0.00516013	0.002657	1.66812	sp|P13035|GLPD_ECOLI (372)(373)/	None	4	1	11	0	1	1
326	4threegenes_H2O2.64231.64231.2.2.dta	2	2110.05	YNNALAQSCYLVTAPELGK(1)(10)	Loop-Linked	Tyr_link	2110.03	Carbamidomethyl[C](9)	1	0.00519707	0.028013	13.2761	sp|P77285|RSXG_ECOLI (55)(64)/	None	4	1	9	0	1	1
327	4threegenes_H2O2.49903.49903.2.2.dta	2	1620.79	YGLPAPVGYACTTPR(1)(9)	Loop-Linked	Tyr_link	1620.78	Carbamidomethyl[C](11)	1	0.00525645	0.001871	1.15438	sp|P0A836|SUCC_ECOLI (15)(23)/	None	4	1	6	0	1	1
328	5threegenes_H2O2.54558.54558.2.0.dta	2	1501.74	LLAQYYVDLMMK(5)(6)	Loop-Linked	Tyr_link	1501.74	Oxidation[M](10)	1	0.00528555	-0.005163	-3.438	sp|P0AEC3|ARCB_ECOLI (10)(11)/	None	5	1	6	0	1	1
329	1threegenes_H2O2.64975.64975.2.3.dta	2	1761.86	TVSYDSYQNAFIDLK(4)(7)	Loop-Linked	Tyr_link	1761.83	null	1	0.00539094	0.022747	12.911	sp|P30860|ARTJ_ECOLI (153)(156)/	None	1	1	10	0	1	1
330	3threegenes_H2O2.81480.81480.3.2.dta	3	3516.76	AIAELAHAEQSEVVASAYGDQDLSFGPEYIIPK(18)(29)	Loop-Linked	Tyr_link	3516.72	null	1	0.00565025	0.048244	13.7185	sp|P76558|MAO2_ECOLI (367)(378)/	None	3	1	22	0	1	1
331	4threegenes_H2O2.70074.70074.3.2.dta	3	2989.4	QVAEYADGIGPDYHMLIEETSQPGNIK(5)(13)	Loop-Linked	Tyr_link	2989.39	Oxidation[M](15)	1	0.00574731	0.008019	2.68249	sp|P09394|GLPQ_ECOLI (273)(281)/	None	4	1	14	0	1	1
332	2threegenes_H2O2.83029.83029.3.0.dta	3	2876.38	NDDYLILDAVNNQVYVNPTNEVIDK(4)(15)	Loop-Linked	Tyr_link	2876.39	null	1	0.00583169	-0.01539	-5.35045	sp|P08839|PT1_ECOLI (217)(228)/	None	2	1	13	0	1	1
333	3threegenes_H2O2.50845.50845.2.2.dta	2	1646.75	DGGYLYTTTDIACAK(4)(6)	Loop-Linked	Tyr_link	1646.74	Carbamidomethyl[C](13)	1	0.00623272	0.009361	5.68458	sp|P11875|SYR_ECOLI (311)(313)/	None	3	1	12	0	1	1
334	2threegenes_H2O2.51522.51522.2.1.dta	2	2261.94	YQWQNYGAANENEWDGYR(1)(6)	Loop-Linked	Tyr_link	2261.93	null	1	0.00647507	0.010472	4.62968	sp|P0A927|TSX_ECOLI (169)(174)/	None	2	1	10	0	1	1
335	2threegenes_H2O2.52622.52622.2.0.dta	2	1501.76	LLAQYYVDLMMK(5)(6)	Loop-Linked	Tyr_link	1501.74	Oxidation[M](10)	1	0.00653491	0.01589	10.581	sp|P0AEC3|ARCB_ECOLI (10)(11)/	None	2	1	6	0	1	1
336	5threegenes_H2O2.53337.53337.2.1.dta	2	1410.62	SWDYLYEPDPK(4)(6)	Loop-Linked	Tyr_link	1410.62	null	1	0.00655318	-0.00051	-0.361543	sp|P0ABA6|ATPG_ECOLI (206)(208)/	None	5	1	7	0	1	1
337	6threegenes_H2O2.47687.47687.2.2.dta	2	1229.61	VNDAIFYYAR(7)(8)	Loop-Linked	Tyr_link	1229.6	null	1	0.00677882	0.014944	12.1536	sp|P75830|MACA_ECOLI (275)(276)/	None	6	1	11	0	1	1
338	2threegenes_H2O2.53952.53952.4.3.dta	4	2295.12	LVGAPPGYVGYEEGGYLTEAVR(8)(11)	Loop-Linked	Tyr_link	2295.13	null	1	0.00685785	-0.011945	-5.2045	sp|P63284|CLPB_ECOLI (653)(656)/	None	2	1	9	0	1	1
339	6threegenes_H2O2.67466.67466.2.5.dta	2	1725.88	EALYPYSDDLTIVTK(4)(6)	Loop-Linked	Tyr_link	1725.86	null	1	0.00722763	0.021192	12.2791	sp|P25906|PDXI_ECOLI (73)(75)/	None	6	1	13	0	1	1
340	3threegenes_H2O2.52911.52911.2.1.dta	2	1410.62	SWDYLYEPDPK(4)(6)	Loop-Linked	Tyr_link	1410.62	null	1	0.00727269	-0.001551	-1.09952	sp|P0ABA6|ATPG_ECOLI (206)(208)/	None	3	1	7	0	1	1
341	4threegenes_H2O2.48459.48459.2.0.dta	2	1239.64	QILLDTYYGR(7)(8)	Loop-Linked	Tyr_link	1239.64	null	1	0.00727666	0.00562	4.53359	sp|P0A9Q7|ADHE_ECOLI (862)(863)/	None	4	1	12	0	1	1
342	1threegenes_H2O2.67250.67250.2.3.dta	2	1912.88	NSLYLAANGYDVDAWDK(4)(10)	Loop-Linked	Tyr_link	1912.87	null	1	0.00818016	0.004393	2.29655	sp|P25397|TEHB_ECOLI (47)(53)/	None	1	1	12	0	1	1
343	5threegenes_H2O2.32824.32824.2.1.dta	2	1156.55	DQTYLYVEK(4)(6)	Loop-Linked	Tyr_link	1156.55	null	1	0.00829626	-0.005501	-4.75638	sp|P0AB43|YCGL_ECOLI (26)(28)/	None	5	1	7	0	1	1
344	6threegenes_H2O2.48778.48778.2.4.dta	2	1196.6	VYYDLLEQR(2)(3)	Loop-Linked	Tyr_link	1196.6	null	1	0.00874344	0.006403	5.35102	sp|P0AFG3|ODO1_ECOLI (825)(826)/	None	6	1	6	0	1	1
345	4threegenes_H2O2.76454.76454.2.1.dta	2	1951.99	VQNASYQVAAYLADEIAK(6)(11)	Loop-Linked	Tyr_link	1951.98	null	1	0.00882126	0.016592	8.5001	sp|P69908|DCEA_ECOLI (347)(352)/sp|P69910|DCEB_ECOLI (347)(352)/	None	4	1	13	0	1	1
346	6threegenes_H2O2.42733.42733.2.0.dta	2	2015.88	AQGNMPAYGYTPPYTDGAK(8)(10)	Loop-Linked	Tyr_link	2015.88	Oxidation[M](5)	1	0.0089116	0.000769	0.381471	sp|P23843|OPPA_ECOLI (341)(343)/	None	6	1	17	0	1	1
347	4threegenes_H2O2.52648.52648.2.0.dta	2	1410.62	SWDYLYEPDPK(4)(6)	Loop-Linked	Tyr_link	1410.62	null	1	0.0090133	0.000486	0.344529	sp|P0ABA6|ATPG_ECOLI (206)(208)/	None	4	1	11	0	1	1
348	1threegenes_H2O2.79499.79499.4.0.dta	4	5008.24	ADLTGCNPGWGCEGAINHQLAAYELTNTVTHNQGNYAAMMADTISR(23)(36)	Loop-Linked	Tyr_link	5008.21	Carbamidomethyl[C](6);Carbamidomethyl[C](12);Oxidation[M](39)	1	0.00934403	0.02909	5.80846	sp|P0AFM2|PROX_ECOLI (174)(187)/	None	1	1	25	0	1	1
349	2threegenes_H2O2.70276.70276.2.1.dta	2	1299.66	VALYGIDYLMK(4)(8)	Loop-Linked	Tyr_link	1299.66	Oxidation[M](10)	1	0.00939098	-0.00374	-2.87766	sp|P09373|PFLB_ECOLI (188)(192)/	None	2	1	8	0	1	1
350	1threegenes_H2O2.56193.56193.2.3.dta	2	1298.62	ISGDYAYGWLR(5)(7)	Loop-Linked	Tyr_link	1298.62	null	1	0.00990678	0.005435	4.18522	sp|P07012|RF2_ECOLI (187)(189)/	None	1	1	8	0	1	1
351	2threegenes_H2O2.51229.51229.2.2.dta	2	1410.63	SWDYLYEPDPK(4)(6)	Loop-Linked	Tyr_link	1410.62	null	1	0.00996837	0.006756	4.78938	sp|P0ABA6|ATPG_ECOLI (206)(208)/	None	2	1	7	0	1	1
352	6threegenes_H2O2.91226.91226.3.3.dta	3	3102.44	WGSLYDALYGSDIIPQEGAMVSGYDPQR(5)(9)	Loop-Linked	Tyr_link	3102.41	Oxidation[M](20)	1	0.010214	0.023027	7.42228	sp|P37330|MASZ_ECOLI (139)(143)/	None	6	1	11	0	1	1
353	1threegenes_H2O2.57744.57744.3.3.dta	3	2113.09	VLHVIPQEYAIDYQEGIK(9)(13)	Loop-Linked	Tyr_link	2113.1	null	1	0.0102276	-0.006954	-3.2909	sp|P0ABH0|FTSA_ECOLI (135)(139)/	None	1	1	14	0	1	1
354	3threegenes_H2O2.96134.96134.3.2.dta	3	3379.7	GTGTESGIQPQYGVPYGVTLNPFLSPFGLPCK(12)(16)	Loop-Linked	Tyr_link	3379.67	Carbamidomethyl[C](31)	1	0.010274	0.036244	10.7241	sp|P15877|DHG_ECOLI (645)(649)/	None	3	1	17	0	1	1
355	2threegenes_H2O2.39598.39598.2.0.dta	2	1673.75	LVSWYDNETGYSNK(5)(11)	Loop-Linked	Tyr_link	1673.74	null	1	0.0108111	0.006626	3.95879	sp|P0A9B2|G3P1_ECOLI (312)(318)/	None	2	1	10	0	1	1
356	6threegenes_H2O2.90484.90484.3.1.dta	3	3071.59	ANSNICTSQVLLANIASLYAVYHGPVGLK(19)(22)	Loop-Linked	Tyr_link	3071.6	Carbamidomethyl[C](6)	1	0.0109292	-0.009178	-2.98802	sp|P33195|GCSP_ECOLI (348)(351)/	None	6	1	20	0	1	1
357	2threegenes_H2O2.69075.69075.2.1.dta	2	2131.99	AMAYAQGADYLEQDLVMTK(4)(10)	Loop-Linked	Tyr_link	2131.97	Oxidation[M](2)	1	0.0110623	0.021396	10.0358	sp|P09394|GLPQ_ECOLI (55)(61)/	None	2	1	12	0	1	1
358	6threegenes_H2O2.75542.75542.2.1.dta	2	1951.99	VQNASYQVAAYLADEIAK(6)(11)	Loop-Linked	Tyr_link	1951.98	null	1	0.0111849	0.013327	6.82744	sp|P69908|DCEA_ECOLI (347)(352)/sp|P69910|DCEB_ECOLI (347)(352)/	None	6	1	12	0	1	1
359	2threegenes_H2O2.60348.60348.2.0.dta	2	1983.89	NNTAPAPWTYDNIAYMK(10)(15)	Loop-Linked	Tyr_link	1983.89	Oxidation[M](16)	1	0.0121616	0.004825	2.43209	sp|P07813|SYL_ECOLI (102)(107)/	None	2	1	14	0	1	1
360	4threegenes_H2O2.55816.55816.2.2.dta	2	1298.62	ISGDYAYGWLR(5)(7)	Loop-Linked	Tyr_link	1298.62	null	1	0.0126626	0.004833	3.72165	sp|P07012|RF2_ECOLI (187)(189)/	None	4	1	12	0	1	1
361	1threegenes_H2O2.85999.85999.3.2.dta	3	2878.4	LFWQLPGVYSTAAGYTGGYTPNPTYR(9)(15)	Loop-Linked	Tyr_link	2878.38	null	1	0.0130159	0.015496	5.38358	sp|P0A744|MSRA_ECOLI (67)(73)/	None	1	1	16	0	1	1
362	4threegenes_H2O2.76438.76438.2.1.dta	2	1951.99	VQNASYQVAAYLADEIAK(6)(11)	Loop-Linked	Tyr_link	1951.98	null	1	0.0132593	0.016172	8.28494	sp|P69908|DCEA_ECOLI (347)(352)/sp|P69910|DCEB_ECOLI (347)(352)/	None	4	1	13	0	1	1
363	5threegenes_H2O2.42304.42304.2.0.dta	2	2015.88	AQGNMPAYGYTPPYTDGAK(8)(10)	Loop-Linked	Tyr_link	2015.88	Oxidation[M](5)	1	0.0134632	0.002368	1.17467	sp|P23843|OPPA_ECOLI (341)(343)/	None	5	1	15	0	1	1
364	6threegenes_H2O2.57479.57479.2.1.dta	2	1592.82	LTPYYQGIGPAWTK(4)(5)	Loop-Linked	Tyr_link	1592.81	null	1	0.0137531	0.006837	4.29241	sp|P13035|GLPD_ECOLI (372)(373)/	None	6	1	10	0	1	1
365	6threegenes_H2O2.76246.76246.2.2.dta	2	2042.97	MAFVQYLSGYAVEPADQR(6)(10)	Loop-Linked	Tyr_link	2042.96	null	1	0.013786	0.006157	3.01376	sp|P24228|DACB_ECOLI (444)(448)/	None	6	1	12	0	1	1
366	6threegenes_H2O2.38881.38881.2.0.dta	2	1023.59	LLYNYLVK(3)(5)	Loop-Linked	Tyr_link	1023.59	null	1	0.0138425	0.000285	0.278433	sp|P0AA84|CLSB_ECOLI (271)(273)/	None	6	1	13	0	1	1
367	2threegenes_H2O2.48648.48648.2.4.dta	2	1647.75	LINDAYDSEYFATK(6)(10)	Loop-Linked	Tyr_link	1647.75	null	1	0.0143122	-0.005171	-3.13821	sp|P0A6F3|GLPK_ECOLI (328)(332)/	None	2	1	11	0	1	1
368	5threegenes_H2O2.63316.63316.2.0.dta	2	1983.89	NNTAPAPWTYDNIAYMK(10)(15)	Loop-Linked	Tyr_link	1983.89	Oxidation[M](16)	1	0.01456	0.001632	0.822626	sp|P07813|SYL_ECOLI (102)(107)/	None	5	1	12	0	1	1
369	5threegenes_H2O2.74327.74327.2.1.dta	2	1299.67	VALYGIDYLMK(4)(8)	Loop-Linked	Tyr_link	1299.66	Oxidation[M](10)	1	0.0147481	0.005614	4.31957	sp|P09373|PFLB_ECOLI (188)(192)/	None	5	1	9	0	1	1
370	6threegenes_H2O2.31152.31152.2.5.dta	2	1198.57	MTVEYYAPAR(5)(6)	Loop-Linked	Tyr_link	1198.56	null	1	0.0149409	0.016337	13.6306	sp|P0A8Z3|YBGC_ECOLI (66)(67)/	None	6	1	11	0	1	1
371	4threegenes_H2O2.79675.79675.2.3.dta	2	1837.77	MLDPFMQYSCAYWK(8)(12)	Loop-Linked	Tyr_link	1837.78	Carbamidomethyl[C](10)	1	0.0151773	-0.000165	-0.089783	sp|P0A9H7|CFA_ECOLI (137)(141)/	None	4	1	10	0	1	1
372	2threegenes_H2O2.76806.76806.3.1.dta	3	2366.08	DLIHGMDYESWLYETSPSPK(8)(13)	Loop-Linked	Tyr_link	2366.06	null	1	0.015493	0.015637	6.60886	sp|P09980|REP_ECOLI (484)(489)/	None	2	1	12	0	1	1
373	4threegenes_H2O2.51580.51580.2.2.dta	2	1328.63	YIGAYTALMDGR(1)(5)	Loop-Linked	Tyr_link	1328.63	null	1	0.0157418	0.002947	2.21807	sp|P0A6A3|ACKA_ECOLI (313)(317)/	None	4	1	7	0	1	1
374	5threegenes_H2O2.82312.82312.2.2.dta	2	1925.91	ESYGYNGDYFLVYPIK(3)(5)	Loop-Linked	Tyr_link	1925.9	null	1	0.016135	0.01347	6.99415	sp|P21170|SPEA_ECOLI (114)(116)/	None	5	1	11	0	1	1
375	6threegenes_H2O2.54894.54894.2.3.dta	2	1893.91	IAPYYHLFGSDELSQR(4)(5)	Loop-Linked	Tyr_link	1893.91	null	1	0.0163787	-0.00661	-3.49013	sp|P33602|NUOG_ECOLI (815)(816)/	None	6	1	13	0	1	1
376	1threegenes_H2O2.89642.89642.4.1.dta	4	3358.72	GKGNVEYWVALIQPGKVLYEMDGVPEELAR(7)(19)	Loop-Linked	Tyr_link	3358.71	null	1	0.016762	0.001165	0.346859	sp|P0ADY7|RL16_ECOLI (91)(103)/	None	1	1	10	0	1	1
377	6threegenes_H2O2.67065.67065.2.2.dta	2	1912.88	NSLYLAANGYDVDAWDK(4)(10)	Loop-Linked	Tyr_link	1912.87	null	1	0.0170451	0.004898	2.56055	sp|P25397|TEHB_ECOLI (47)(53)/	None	6	1	12	0	1	1
378	4threegenes_H2O2.67577.67577.2.3.dta	2	1912.88	NSLYLAANGYDVDAWDK(4)(10)	Loop-Linked	Tyr_link	1912.87	null	1	0.0182226	0.006667	3.48534	sp|P25397|TEHB_ECOLI (47)(53)/	None	4	1	12	0	1	1
379	1threegenes_H2O2.43254.43254.2.3.dta	2	1820.81	QAQAAYDYAQNFYNR(6)(8)	Loop-Linked	Tyr_link	1820.8	null	1	0.01828	0.007319	4.01966	sp|P75777|YBHG_ECOLI (124)(126)/	None	1	1	13	0	1	1
380	6threegenes_H2O2.47091.47091.2.1.dta	2	1529.72	MSGGGVTYYLEQAR(8)(9)	Loop-Linked	Tyr_link	1529.7	null	1	0.0185249	0.018785	12.2801	sp|P18775|DMSA_ECOLI (254)(255)/	None	6	1	14	0	1	1
381	3threegenes_H2O2.80364.80364.2.1.dta	2	1915.99	INDEIPDYYIAHLLTK(8)(9)	Loop-Linked	Tyr_link	1915.98	null	1	0.0185854	0.012761	6.6603	sp|P45463|TTDR_ECOLI (156)(157)/	None	3	1	8	0	1	1
382	2threegenes_H2O2.55482.55482.2.1.dta	2	1592.82	LTPYYQGIGPAWTK(4)(5)	Loop-Linked	Tyr_link	1592.81	null	1	0.0187578	0.006853	4.30246	sp|P13035|GLPD_ECOLI (372)(373)/	None	2	1	9	0	1	1
383	3threegenes_H2O2.67748.67748.2.3.dta	2	1912.88	NSLYLAANGYDVDAWDK(4)(10)	Loop-Linked	Tyr_link	1912.87	null	1	0.0187646	0.005068	2.64942	sp|P25397|TEHB_ECOLI (47)(53)/	None	3	1	11	0	1	1
384	5threegenes_H2O2.66231.66231.2.0.dta	2	1673.77	GYYPSYVLNEWER(2)(3)	Loop-Linked	Tyr_link	1673.76	null	1	0.0197303	0.008403	5.02043	sp|Q46829|BGLA_ECOLI (278)(279)/	None	5	1	8	0	1	1
385	4threegenes_H2O2.86035.86035.3.2.dta	3	3769.76	VMAADYENQLDEFSLDAPIVAHENYQWANYVR(25)(30)	Loop-Linked	Tyr_link	3769.72	null	1	0.0203156	0.033142	8.79163	sp|P0A6T3|GAL1_ECOLI (90)(95)/	None	4	1	14	0	1	1
386	3threegenes_H2O2.76636.76636.2.4.dta	2	2194.07	GVDVVAYANQDLVYSDLAAGR(7)(14)	Loop-Linked	Tyr_link	2194.08	null	1	0.0208888	-0.006443	-2.93654	sp|P09551|ARGT_ECOLI (162)(169)/	None	3	1	14	0	1	1
387	3threegenes_H2O2.48529.48529.2.1.dta	2	1239.64	QILLDTYYGR(7)(8)	Loop-Linked	Tyr_link	1239.64	null	1	0.0211877	0.005693	4.59247	sp|P0A9Q7|ADHE_ECOLI (862)(863)/	None	3	1	7	0	1	1
388	4threegenes_H2O2.45211.45211.2.1.dta	2	1436.71	AYDAYSFHVLPR(2)(5)	Loop-Linked	Tyr_link	1436.7	null	1	0.0216166	0.011528	8.02397	sp|P0A887|UBIE_ECOLI (183)(186)/	None	4	1	7	0	1	1
389	4threegenes_H2O2.85543.85543.2.1.dta	2	2025.95	YAPFEIPSEIYAQWDAK(1)(11)	Loop-Linked	Tyr_link	2025.96	null	1	0.0220452	-0.010408	-5.13732	sp|P27302|TKT1_ECOLI (281)(291)/	None	4	1	7	0	1	1
390	2threegenes_H2O2.51730.51730.2.2.dta	2	1385.65	AETWALADYYGK(9)(10)	Loop-Linked	Tyr_link	1385.64	null	1	0.0235939	0.011797	8.51377	sp|P77756|QUEC_ECOLI (174)(175)/	None	2	1	7	0	1	1
391	1threegenes_H2O2.57594.57594.2.1.dta	2	1592.82	LTPYYQGIGPAWTK(4)(5)	Loop-Linked	Tyr_link	1592.81	null	1	0.0240311	0.006395	4.01492	sp|P13035|GLPD_ECOLI (372)(373)/	None	1	1	9	0	1	1
392	1threegenes_H2O2.81749.81749.2.1.dta	2	1666.86	IGLELGLPYDMLYR(9)(13)	Loop-Linked	Tyr_link	1666.85	Oxidation[M](11)	1	0.0244245	0.004116	2.46933	sp|P04079|GUAA_ECOLI (395)(399)/	None	1	1	10	0	1	1
393	2threegenes_H2O2.71103.71103.2.0.dta	2	1299.67	VALYGIDYLMK(4)(8)	Loop-Linked	Tyr_link	1299.66	Oxidation[M](10)	1	0.0256639	0.006067	4.66812	sp|P09373|PFLB_ECOLI (188)(192)/	None	2	1	9	0	1	1
394	6threegenes_H2O2.54979.54979.2.2.dta	2	1893.91	IAPYYHLFGSDELSQR(4)(5)	Loop-Linked	Tyr_link	1893.91	null	1	0.0272636	-0.006505	-3.43469	sp|P33602|NUOG_ECOLI (815)(816)/	None	6	1	13	0	1	1
395	6threegenes_H2O2.63786.63786.2.0.dta	2	1973.87	LPTGVGYDWTGMSYQER(7)(14)	Loop-Linked	Tyr_link	1973.87	Oxidation[M](12)	1	0.0274053	0.003527	1.78685	sp|P31224|ACRB_ECOLI (857)(864)/	None	6	1	16	0	1	1
396	6threegenes_H2O2.69496.69496.3.3.dta	3	2989.4	QVAEYADGIGPDYHMLIEETSQPGNIK(5)(13)	Loop-Linked	Tyr_link	2989.39	Oxidation[M](15)	1	0.027494	0.011217	3.75227	sp|P09394|GLPQ_ECOLI (273)(281)/	None	6	1	13	0	1	1
397	3threegenes_H2O2.45905.45905.2.2.dta	2	1895.87	QYYQQVDEQGNALWR(2)(3)	Loop-Linked	Tyr_link	1895.87	null	1	0.0281146	0.007145	3.76872	sp|P32131|HEMN_ECOLI (346)(347)/	None	3	1	12	0	1	1
398	1threegenes_H2O2.57562.57562.2.0.dta	2	1592.82	LTPYYQGIGPAWTK(4)(5)	Loop-Linked	Tyr_link	1592.81	null	1	0.0286582	0.006462	4.05698	sp|P13035|GLPD_ECOLI (372)(373)/	None	1	1	12	0	1	1
399	1threegenes_H2O2.12018.12018.2.1.dta	2	1014.46	YYDAETVR(1)(2)	Loop-Linked	Tyr_link	1014.45	null	1	0.0297559	0.005665	5.58429	sp|P21888|SYC_ECOLI (283)(284)/	None	1	1	6	0	1	1
400	2threegenes_H2O2.58960.58960.2.2.dta	2	2073.01	NVLAESYTVSDDGITYTVK(7)(16)	Loop-Linked	Tyr_link	2073	null	1	0.0324251	0.00928	4.4766	sp|P75797|GSIB_ECOLI (79)(88)/	None	2	1	10	0	1	1
401	5threegenes_H2O2.63375.63375.2.3.dta	2	1967.89	NNTAPAPWTYDNIAYMK(10)(15)	Loop-Linked	Tyr_link	1967.9	null	1	0.0327587	-0.003875	-1.96911	sp|P07813|SYL_ECOLI (102)(107)/	None	5	1	7	0	1	1
402	6threegenes_H2O2.73501.73501.2.0.dta	2	2322.12	SVFPIQSYSGNSELQYVSYR(8)(16)	Loop-Linked	Tyr_link	2322.1	null	1	0.0334591	0.013771	5.9304	sp|P0A8V2|RPOB_ECOLI (62)(70)/	None	6	1	11	0	1	1
403	4threegenes_H2O2.48139.48139.2.3.dta	2	1196.6	VYYDLLEQR(2)(3)	Loop-Linked	Tyr_link	1196.6	null	1	0.0336673	0.005468	4.56963	sp|P0AFG3|ODO1_ECOLI (825)(826)/	None	4	1	6	0	1	1
404	3threegenes_H2O2.37961.37961.2.0.dta	2	1023.59	LLYNYLVK(3)(5)	Loop-Linked	Tyr_link	1023.59	null	1	0.0343799	0.000896	0.875353	sp|P0AA84|CLSB_ECOLI (271)(273)/	None	3	1	12	0	1	1
405	5threegenes_H2O2.56050.56050.2.1.dta	2	1298.61	ISGDYAYGWLR(5)(7)	Loop-Linked	Tyr_link	1298.62	null	1	0.0349912	-0.006356	-4.89444	sp|P07012|RF2_ECOLI (187)(189)/	None	5	1	9	0	1	1
406	1threegenes_H2O2.50435.50435.2.4.dta	2	1647.75	LINDAYDSEYFATK(6)(10)	Loop-Linked	Tyr_link	1647.75	null	1	0.03519	-0.002573	-1.56152	sp|P0A6F3|GLPK_ECOLI (328)(332)/	None	1	1	9	0	1	1
407	6threegenes_H2O2.65313.65313.2.0.dta	2	1673.77	GYYPSYVLNEWER(2)(3)	Loop-Linked	Tyr_link	1673.76	null	1	0.0354732	0.008676	5.18354	sp|Q46829|BGLA_ECOLI (278)(279)/	None	6	1	8	0	1	1
408	6threegenes_H2O2.42766.42766.2.0.dta	2	2015.88	AQGNMPAYGYTPPYTDGAK(8)(10)	Loop-Linked	Tyr_link	2015.88	Oxidation[M](5)	1	0.0356846	0.001859	0.922178	sp|P23843|OPPA_ECOLI (341)(343)/	None	6	1	15	0	1	1
409	6threegenes_H2O2.53117.53117.2.0.dta	2	1410.62	SWDYLYEPDPK(4)(6)	Loop-Linked	Tyr_link	1410.62	null	1	0.0357642	0.001354	0.959861	sp|P0ABA6|ATPG_ECOLI (206)(208)/	None	6	1	11	0	1	1
410	6threegenes_H2O2.41537.41537.2.1.dta	2	1673.75	LVSWYDNETGYSNK(5)(11)	Loop-Linked	Tyr_link	1673.74	null	1	0.0367856	0.008045	4.80659	sp|P0A9B2|G3P1_ECOLI (312)(318)/	None	6	1	7	0	1	1
411	3threegenes_H2O2.57559.57559.2.0.dta	2	1592.82	LTPYYQGIGPAWTK(4)(5)	Loop-Linked	Tyr_link	1592.81	null	1	0.0382372	0.006563	4.12039	sp|P13035|GLPD_ECOLI (372)(373)/	None	3	1	12	0	1	1
412	6threegenes_H2O2.62545.62545.2.0.dta	2	1983.89	NNTAPAPWTYDNIAYMK(10)(15)	Loop-Linked	Tyr_link	1983.89	Oxidation[M](16)	1	0.0399211	0.00454	2.28843	sp|P07813|SYL_ECOLI (102)(107)/	None	6	1	13	0	1	1
413	3threegenes_H2O2.83100.83100.3.3.dta	3	2662.29	DIPGQVYTPPQLGTYYYAFNTQK(7)(15)	Loop-Linked	Tyr_link	2662.28	null	1	0.0408955	0.010514	3.94924	sp|P77348|MPPA_ECOLI (285)(293)/	None	3	1	9	0	1	1
414	3threegenes_H2O2.59203.59203.3.3.dta	3	1878.92	LPTPEEYQTYVAQVDK(7)(10)	Loop-Linked	Tyr_link	1878.91	null	1	0.0412393	0.008975	4.7767	sp|P36683|ACNB_ECOLI (826)(829)/	None	3	1	11	0	1	1
415	2threegenes_H2O2.75823.75823.2.2.dta	2	1855.78	EWYFANNYIYDMGR(8)(10)	Loop-Linked	Tyr_link	1855.77	Oxidation[M](12)	1	0.0414462	0.001941	1.04592	sp|P0A927|TSX_ECOLI (130)(132)/	None	2	1	10	0	1	1
416	3threegenes_H2O2.11607.11607.2.2.dta	2	1014.46	YYDAETVR(1)(2)	Loop-Linked	Tyr_link	1014.45	null	1	0.0416844	0.008993	8.86488	sp|P21888|SYC_ECOLI (283)(284)/	None	3	1	6	0	1	1
417	2threegenes_H2O2.91725.91725.2.3.dta	2	1967.98	LAVGLYDGMNLDWLAYR(6)(16)	Loop-Linked	Tyr_link	1967.97	null	1	0.0417408	0.012997	6.60427	sp|P0A853|TNAA_ECOLI (323)(333)/	None	2	1	8	0	1	1
418	6threegenes_H2O2.41171.41171.2.3.dta	2	1198.59	ESVAELAYYR(8)(9)	Loop-Linked	Tyr_link	1198.57	null	1	0.0432254	0.014817	12.3622	sp|P0A784|ORN_ECOLI (173)(174)/	None	6	1	6	0	1	1
419	1threegenes_H2O2.73563.73563.2.2.dta	2	1299.67	VALYGIDYLMK(4)(8)	Loop-Linked	Tyr_link	1299.66	Oxidation[M](10)	1	0.045114	0.008298	6.38472	sp|P09373|PFLB_ECOLI (188)(192)/	None	1	1	10	0	1	1
420	5threegenes_H2O2.96723.96723.2.3.dta	2	2425.22	TISYNLPVYNAFGMIEQEIPK(4)(9)	Loop-Linked	Tyr_link	2425.21	null	1	0.0462747	0.005802	2.39237	sp|P36659|CBPA_ECOLI (141)(146)/	None	5	1	10	0	1	1
421	3threegenes_H2O2.55809.55809.2.1.dta	2	1298.61	ISGDYAYGWLR(5)(7)	Loop-Linked	Tyr_link	1298.62	null	1	0.0466282	-0.005304	-4.08435	sp|P07012|RF2_ECOLI (187)(189)/	None	3	1	7	0	1	1
422	4threegenes_H2O2.48001.48001.2.1.dta	2	1196.6	VYYDLLEQR(2)(3)	Loop-Linked	Tyr_link	1196.6	null	1	0.047187	0.00479	4.00303	sp|P0AFG3|ODO1_ECOLI (825)(826)/	None	4	1	6	0	1	1
423	3threegenes_H2O2.43165.43165.2.4.dta	2	1820.82	QAQAAYDYAQNFYNR(6)(8)	Loop-Linked	Tyr_link	1820.8	null	1	0.0472703	0.017166	9.42773	sp|P75777|YBHG_ECOLI (124)(126)/	None	3	1	14	0	1	1
424	5threegenes_H2O2.30546.30546.2.4.dta	2	1198.57	MTVEYYAPAR(5)(6)	Loop-Linked	Tyr_link	1198.56	null	1	0.0502041	0.014364	11.9844	sp|P0A8Z3|YBGC_ECOLI (66)(67)/	None	5	1	11	0	1	1
425	4threegenes_H2O2.40693.40693.2.1.dta	2	1673.75	LVSWYDNETGYSNK(5)(11)	Loop-Linked	Tyr_link	1673.74	null	1	0.0504474	0.006603	3.94505	sp|P0A9B2|G3P1_ECOLI (312)(318)/	None	4	1	8	0	1	1
426	3threegenes_H2O2.64321.64321.2.0.dta	2	1973.88	LPTGVGYDWTGMSYQER(7)(14)	Loop-Linked	Tyr_link	1973.87	Oxidation[M](12)	1	0.0510447	0.006611	3.34926	sp|P31224|ACRB_ECOLI (857)(864)/	None	3	1	17	0	1	1
427	4threegenes_H2O2.83072.83072.2.1.dta	2	2097.05	AGQGSYDALGAGMYTLLSVPK(6)(14)	Loop-Linked	Tyr_link	2097.03	null	1	0.0514073	0.013951	6.65274	sp|P0ADC6|LPTG_ECOLI (47)(55)/	None	4	1	10	0	1	1
428	4threegenes_H2O2.11235.11235.3.1.dta	3	1406.7	LHDYYKDEVVK(4)(5)	Loop-Linked	Tyr_link	1406.69	null	1	0.0514497	0.006111	4.34422	sp|P62399|RL5_ECOLI (7)(8)/	None	4	1	9	0	1	1
429	3threegenes_H2O2.77152.77152.2.2.dta	2	1548.8	DELVIPIQAYAYR(10)(12)	Loop-Linked	Tyr_link	1548.81	null	1	0.0545636	-0.004796	-3.09658	sp|P39376|YJIE_ECOLI (276)(278)/	None	3	1	10	0	1	1
430	6threegenes_H2O2.48976.48976.2.1.dta	2	1196.6	VYYDLLEQR(2)(3)	Loop-Linked	Tyr_link	1196.6	null	1	0.0551078	0.007892	6.59538	sp|P0AFG3|ODO1_ECOLI (825)(826)/	None	6	1	8	0	1	1
431	4threegenes_H2O2.51187.51187.2.1.dta	2	1485.72	EYVYGDTATLLDK(2)(4)	Loop-Linked	Tyr_link	1485.71	null	1	0.0557607	0.011912	8.01771	sp|P0ABN9|DCUB_ECOLI (218)(220)/	None	4	1	7	0	1	1
432	2threegenes_H2O2.80335.80335.3.1.dta	3	3014.47	LYLISHIPGADYIDTNEVESEPLWNK(2)(12)	Loop-Linked	Tyr_link	3014.48	null	1	0.0557776	-0.006973	-2.31317	sp|P78067|YNJE_ECOLI (181)(191)/	None	2	1	8	0	1	1
433	3threegenes_H2O2.57839.57839.2.2.dta	2	2322.09	IANLFDKDYETVYGYQTAGR(13)(15)	Loop-Linked	Tyr_link	2322.1	null	1	0.0576362	-0.011091	-4.77627	sp|P06129|BTUB_ECOLI (597)(599)/	None	3	1	17	0	1	1
434	4threegenes_H2O2.61564.61564.2.2.dta	2	1762.81	WSIVGAYYYDTNANK(7)(8)	Loop-Linked	Tyr_link	1762.81	null	1	0.0601963	0.004347	2.46595	sp|P31554|LPTD_ECOLI (703)(704)/	None	4	1	14	0	1	1
435	5threegenes_H2O2.40990.40990.2.0.dta	2	1673.75	LVSWYDNETGYSNK(5)(11)	Loop-Linked	Tyr_link	1673.74	null	1	0.0640655	0.005542	3.31114	sp|P0A9B2|G3P1_ECOLI (312)(318)/	None	5	1	11	0	1	1
436	5threegenes_H2O2.91775.91775.2.0.dta	2	1983.98	LAVGLYDGMNLDWLAYR(6)(16)	Loop-Linked	Tyr_link	1983.96	Oxidation[M](9)	1	0.0646834	0.016936	8.53645	sp|P0A853|TNAA_ECOLI (323)(333)/	None	5	1	11	0	1	1
437	4threegenes_H2O2.60873.60873.2.1.dta	2	1707.84	IPAWYDEAGNVYVGR(5)(12)	Loop-Linked	Tyr_link	1707.81	null	1	0.0662873	0.022045	12.9083	sp|P07118|SYV_ECOLI (439)(446)/	None	4	1	8	0	1	1
438	3threegenes_H2O2.47867.47867.2.1.dta	2	1196.6	VYYDLLEQR(2)(3)	Loop-Linked	Tyr_link	1196.6	null	1	0.0684249	0.006997	5.84743	sp|P0AFG3|ODO1_ECOLI (825)(826)/	None	3	1	6	0	1	1
439	6threegenes_H2O2.55826.55826.2.1.dta	2	1298.62	ISGDYAYGWLR(5)(7)	Loop-Linked	Tyr_link	1298.62	null	1	0.0685908	-0.00097	-0.746949	sp|P07012|RF2_ECOLI (187)(189)/	None	6	1	8	0	1	1
440	3threegenes_H2O2.57454.57454.2.1.dta	2	1592.82	LTPYYQGIGPAWTK(4)(5)	Loop-Linked	Tyr_link	1592.81	null	1	0.0694538	0.006394	4.01429	sp|P13035|GLPD_ECOLI (372)(373)/	None	3	1	9	0	1	1
441	1threegenes_H2O2.48701.48701.2.3.dta	2	1418.66	YSGFLNNYSDLK(1)(8)	Loop-Linked	Tyr_link	1418.66	null	1	0.0700449	0.001101	0.776085	sp|P64451|YDCL_ECOLI (31)(38)/	None	1	1	4	0	1	1
442	1threegenes_H2O2.64019.64019.2.0.dta	2	1973.88	LPTGVGYDWTGMSYQER(7)(14)	Loop-Linked	Tyr_link	1973.87	Oxidation[M](12)	1	0.0710019	0.008039	4.07271	sp|P31224|ACRB_ECOLI (857)(864)/	None	1	1	16	0	1	1
443	4threegenes_H2O2.36695.36695.2.2.dta	2	1322.66	YTTYIPVQDPK(1)(4)	Loop-Linked	Tyr_link	1322.66	null	1	0.0724184	0.001847	1.39643	sp|P0AAI3|FTSH_ECOLI (66)(69)/	None	4	1	8	0	1	1
444	4threegenes_H2O2.79670.79670.2.2.dta	2	2002	TEPTYTLYATFDNIGGLK(5)(8)	Loop-Linked	Tyr_link	2001.98	null	1	0.0728401	0.017224	8.60348	sp|P64604|MLAD_ECOLI (40)(43)/	None	4	1	14	0	1	1
445	5threegenes_H2O2.63191.63191.2.3.dta	2	1967.89	NNTAPAPWTYDNIAYMK(10)(15)	Loop-Linked	Tyr_link	1967.9	null	1	0.0748548	-0.006061	-3.07994	sp|P07813|SYL_ECOLI (102)(107)/	None	5	1	8	0	1	1
446	4threegenes_H2O2.75544.75544.2.2.dta	2	1979.04	DKGLILLSCGPYYNVLR(12)(13)	Loop-Linked	Tyr_link	1979.04	Carbamidomethyl[C](9)	1	0.07947	-0.001732	-0.875171	sp|P22256|GABT_ECOLI (393)(394)/	None	4	1	9	0	1	1
447	4threegenes_H2O2.52658.52658.2.1.dta	2	1410.62	SWDYLYEPDPK(4)(6)	Loop-Linked	Tyr_link	1410.62	null	1	0.081446	0.000548	0.388481	sp|P0ABA6|ATPG_ECOLI (206)(208)/	None	4	1	14	0	1	1
448	2threegenes_H2O2.28293.28293.2.0.dta	2	1016.52	VFTYYTPK(4)(5)	Loop-Linked	Tyr_link	1016.51	null	1	0.0818532	0.01106	10.8804	sp|P0A7A7|PLSB_ECOLI (94)(95)/	None	2	1	6	0	1	1
449	6threegenes_H2O2.71257.71257.2.1.dta	2	2131.99	AMAYAQGADYLEQDLVMTK(4)(10)	Loop-Linked	Tyr_link	2131.97	Oxidation[M](2)	1	0.0825579	0.017839	8.36739	sp|P09394|GLPQ_ECOLI (55)(61)/	None	6	1	12	0	1	1
450	6threegenes_H2O2.78005.78005.2.0.dta	2	1855.78	EWYFANNYIYDMGR(8)(10)	Loop-Linked	Tyr_link	1855.77	Oxidation[M](12)	1	0.0831567	0.005648	3.04347	sp|P0A927|TSX_ECOLI (130)(132)/	None	6	1	10	0	1	1
451	4threegenes_H2O2.55595.55595.2.1.dta	2	1298.61	ISGDYAYGWLR(5)(7)	Loop-Linked	Tyr_link	1298.62	null	1	0.0859343	-0.004589	-3.53376	sp|P07012|RF2_ECOLI (187)(189)/	None	4	1	8	0	1	1
452	1threegenes_H2O2.96424.96424.3.1.dta	3	2542.22	ALAAYDIAALMDYGGLSLAEACER(5)(13)	Loop-Linked	Tyr_link	2542.2	Carbamidomethyl[C](22)	1	0.088575	0.023422	9.2133	sp|P37595|IAAA_ECOLI (243)(251)/	None	1	1	12	0	1	1
453	6threegenes_H2O2.42896.42896.2.2.dta	2	1551.74	LLSENGYDPVYGAR(7)(11)	Loop-Linked	Tyr_link	1551.74	null	1	0.0921091	-0.00503	-3.24152	sp|P63284|CLPB_ECOLI (808)(812)/	None	6	1	8	0	1	1
454	4threegenes_H2O2.57241.57241.2.1.dta	2	1592.82	LTPYYQGIGPAWTK(4)(5)	Loop-Linked	Tyr_link	1592.81	null	1	0.0924106	0.006537	4.10407	sp|P13035|GLPD_ECOLI (372)(373)/	None	4	1	9	0	1	1
455	2threegenes_H2O2.42907.42907.2.4.dta	2	1325.65	YYLGNADEIAAK(1)(2)	Loop-Linked	Tyr_link	1325.64	null	1	0.101505	0.010663	8.04368	sp|P62707|GPMA_ECOLI (228)(229)/	None	2	1	7	0	1	1
456	2threegenes_H2O2.97912.97912.2.0.dta	2	1817.87	IDAGLSESYTCYLLSK(9)(12)	Loop-Linked	Tyr_link	1817.86	Carbamidomethyl[C](11)	1	0.102172	0.010229	5.62694	sp|A5A625|YIBV_ECOLI (69)(72)/	None	2	1	5	0	1	1
457	1threegenes_H2O2.79493.79493.2.2.dta	2	2002	TEPTYTLYATFDNIGGLK(5)(8)	Loop-Linked	Tyr_link	2001.98	null	1	0.106182	0.016401	8.19239	sp|P64604|MLAD_ECOLI (40)(43)/	None	1	1	10	0	1	1
458	2threegenes_H2O2.76884.76884.2.1.dta	2	2366.08	DLIHGMDYESWLYETSPSPK(8)(13)	Loop-Linked	Tyr_link	2366.06	null	1	0.10645	0.012078	5.10468	sp|P09980|REP_ECOLI (484)(489)/	None	2	1	14	0	1	1
459	2threegenes_H2O2.42854.42854.2.1.dta	2	1325.65	YYLGNADEIAAK(1)(2)	Loop-Linked	Tyr_link	1325.64	null	1	0.117592	0.010983	8.28507	sp|P62707|GPMA_ECOLI (228)(229)/	None	2	1	7	0	1	1
460	3threegenes_H2O2.75053.75053.2.2.dta	2	2425.03	NTCTYCSVGCGLLMYSLGDGAK(5)(15)	Loop-Linked	Tyr_link	2425.03	Carbamidomethyl[C](3);Carbamidomethyl[C](6);Carbamidomethyl[C](10)	1	0.118749	0.006139	2.53152	sp|P24183|FDNG_ECOLI (52)(62)/sp|P32176|FDOG_ECOLI (52)(62)/	None	3	1	9	0	1	1
461	4threegenes_H2O2.57447.57447.2.1.dta	2	1592.82	LTPYYQGIGPAWTK(4)(5)	Loop-Linked	Tyr_link	1592.81	null	1	0.126703	0.007642	4.79781	sp|P13035|GLPD_ECOLI (372)(373)/	None	4	1	10	0	1	1
462	2threegenes_H2O2.47083.47083.2.1.dta	2	1418.66	YSGFLNNYSDLK(1)(8)	Loop-Linked	Tyr_link	1418.66	null	1	0.127937	0.006539	4.60928	sp|P64451|YDCL_ECOLI (31)(38)/	None	2	1	4	0	1	1
463	6threegenes_H2O2.49700.49700.2.2.dta	2	1928.84	GINSYYLTSDGSTMSYR(5)(6)	Loop-Linked	Tyr_link	1928.83	Oxidation[M](14)	1	0.128393	0.003727	1.93226	sp|P33599|NUOCD_ECOLI (542)(543)/	None	6	1	14	0	1	1
464	3threegenes_H2O2.57733.57733.2.1.dta	2	1592.82	LTPYYQGIGPAWTK(4)(5)	Loop-Linked	Tyr_link	1592.81	null	1	0.129589	0.007665	4.81225	sp|P13035|GLPD_ECOLI (372)(373)/	None	3	1	10	0	1	1
465	4threegenes_H2O2.78548.78548.2.0.dta	2	1855.78	EWYFANNYIYDMGR(8)(10)	Loop-Linked	Tyr_link	1855.77	Oxidation[M](12)	1	0.131313	0.003154	1.69956	sp|P0A927|TSX_ECOLI (130)(132)/	None	4	1	12	0	1	1
466	2threegenes_H2O2.81205.81205.2.2.dta	2	1900.96	YDFSTPYTISGIQALVK(1)(7)	Loop-Linked	Tyr_link	1900.97	null	1	0.134276	-0.008118	-4.27045	sp|P0AEM9|FLIY_ECOLI (118)(124)/	None	2	1	8	0	1	1
467	4threegenes_H2O2.84002.84002.2.3.dta	2	1900.98	YDFSTPYTISGIQALVK(1)(7)	Loop-Linked	Tyr_link	1900.97	null	1	0.135231	0.013252	6.97118	sp|P0AEM9|FLIY_ECOLI (118)(124)/	None	4	1	9	0	1	1
468	3threegenes_H2O2.78677.78677.2.0.dta	2	1855.78	EWYFANNYIYDMGR(8)(10)	Loop-Linked	Tyr_link	1855.77	Oxidation[M](12)	1	0.135713	0.00646	3.48103	sp|P0A927|TSX_ECOLI (130)(132)/	None	3	1	10	0	1	1
469	3threegenes_H2O2.76722.76722.2.1.dta	2	2075.93	YLWNDQQGWYADYDLK(1)(10)	Loop-Linked	Tyr_link	2075.91	null	1	0.140154	0.020459	9.85542	sp|P13482|TREA_ECOLI (378)(387)/	None	3	1	6	0	1	1
470	4threegenes_H2O2.82313.82313.2.0.dta	2	2788.22	NLIPPTMWGYNDDVQDYTYDPEK(10)(17)	Loop-Linked	Tyr_link	2788.21	Oxidation[M](7)	1	0.141875	0.008632	3.0959	sp|P23847|DPPA_ECOLI (345)(352)/	None	4	1	8	0	1	1
471	4threegenes_H2O2.82295.82295.3.3.dta	3	2243.23	VGPVPIFYSPYLQLPVGDKR(8)(11)	Loop-Linked	Tyr_link	2243.22	null	1	0.144987	0.004683	2.08762	sp|P31554|LPTD_ECOLI (212)(215)/	None	4	1	18	0	1	1
472	5threegenes_H2O2.11287.11287.3.0.dta	3	1406.7	LHDYYKDEVVK(4)(5)	Loop-Linked	Tyr_link	1406.69	null	1	0.150904	0.00327	2.3246	sp|P62399|RL5_ECOLI (7)(8)/	None	5	1	8	0	1	1
473	5threegenes_H2O2.40948.40948.2.1.dta	2	1673.76	LVSWYDNETGYSNK(5)(11)	Loop-Linked	Tyr_link	1673.74	null	1	0.156769	0.014584	8.7134	sp|P0A9B2|G3P1_ECOLI (312)(318)/	None	5	1	8	0	1	1
474	4threegenes_H2O2.62392.62392.2.2.dta	2	1482.73	VAVEAGIADYWYK(10)(12)	Loop-Linked	Tyr_link	1482.73	null	1	0.158424	0.005102	3.44096	sp|P27302|TKT1_ECOLI (618)(620)/sp|P33570|TKT2_ECOLI (617)(619)/	None	4	1	7	0	1	1
475	1threegenes_H2O2.62767.62767.2.0.dta	2	1983.9	NNTAPAPWTYDNIAYMK(10)(15)	Loop-Linked	Tyr_link	1983.89	Oxidation[M](16)	1	0.161359	0.009499	4.78807	sp|P07813|SYL_ECOLI (102)(107)/	None	1	1	16	0	1	1
476	6threegenes_H2O2.57778.57778.2.2.dta	2	1665.82	EAVDFLHYYAGQVR(8)(9)	Loop-Linked	Tyr_link	1665.8	null	1	0.1658	0.020055	12.0392	sp|P09546|PUTA_ECOLI (752)(753)/	None	6	1	12	0	1	1
477	5threegenes_H2O2.82654.82654.2.1.dta	2	2788.22	NLIPPTMWGYNDDVQDYTYDPEK(10)(17)	Loop-Linked	Tyr_link	2788.21	Oxidation[M](7)	1	0.167114	0.009765	3.50225	sp|P23847|DPPA_ECOLI (345)(352)/	None	5	1	7	0	1	1
478	6threegenes_H2O2.81744.81744.2.1.dta	2	2788.2	NLIPPTMWGYNDDVQDYTYDPEK(10)(17)	Loop-Linked	Tyr_link	2788.21	Oxidation[M](7)	1	0.168011	-0.006199	-2.22329	sp|P23847|DPPA_ECOLI (345)(352)/	None	6	1	8	0	1	1
479	4threegenes_H2O2.30166.30166.2.3.dta	2	1198.57	MTVEYYAPAR(5)(6)	Loop-Linked	Tyr_link	1198.56	null	1	0.169702	0.016362	13.6514	sp|P0A8Z3|YBGC_ECOLI (66)(67)/	None	4	1	10	0	1	1
480	2threegenes_H2O2.97894.97894.2.0.dta	2	1817.87	IDAGLSESYTCYLLSK(9)(12)	Loop-Linked	Tyr_link	1817.86	Carbamidomethyl[C](11)	1	0.171444	0.009838	5.41185	sp|A5A625|YIBV_ECOLI (69)(72)/	None	2	1	4	0	1	1
481	6threegenes_H2O2.74184.74184.3.2.dta	3	2245.09	NNDYSLVYTVENNQLGLYK(4)(8)	Loop-Linked	Tyr_link	2245.08	null	1	0.172757	0.008338	3.7139	sp|P77318|YDEN_ECOLI (490)(494)/	None	6	1	10	0	1	1
482	1threegenes_H2O2.31656.31656.2.1.dta	2	994.493	YPYVEGLR(1)(3)	Loop-Linked	Tyr_link	994.499	null	1	0.173184	-0.005815	-5.84716	sp|P76342|MSRP_ECOLI (202)(204)/	None	1	1	5	0	1	1
483	3threegenes_H2O2.57711.57711.2.1.dta	2	1592.82	LTPYYQGIGPAWTK(4)(5)	Loop-Linked	Tyr_link	1592.81	null	1	0.176046	0.007912	4.96732	sp|P13035|GLPD_ECOLI (372)(373)/	None	3	1	9	0	1	1
484	2threegenes_H2O2.79562.79562.2.1.dta	2	2788.22	NLIPPTMWGYNDDVQDYTYDPEK(10)(17)	Loop-Linked	Tyr_link	2788.21	Oxidation[M](7)	1	0.177847	0.01532	5.49457	sp|P23847|DPPA_ECOLI (345)(352)/	None	2	1	6	0	1	1
485	3threegenes_H2O2.82619.82619.2.0.dta	2	2788.2	NLIPPTMWGYNDDVQDYTYDPEK(10)(17)	Loop-Linked	Tyr_link	2788.21	Oxidation[M](7)	1	0.180265	-0.00638	-2.28821	sp|P23847|DPPA_ECOLI (345)(352)/	None	3	1	9	0	1	1
486	1threegenes_H2O2.42235.42235.2.4.dta	2	1551.74	LLSENGYDPVYGAR(7)(11)	Loop-Linked	Tyr_link	1551.74	null	1	0.181234	-0.006638	-4.27777	sp|P63284|CLPB_ECOLI (808)(812)/	None	1	1	9	0	1	1
487	1threegenes_H2O2.55784.55784.2.1.dta	2	1298.61	ISGDYAYGWLR(5)(7)	Loop-Linked	Tyr_link	1298.62	null	1	0.18534	-0.006947	-5.34954	sp|P07012|RF2_ECOLI (187)(189)/	None	1	1	8	0	1	1
488	6threegenes_H2O2.61582.61582.3.5.dta	3	2440.23	AEQQLDKDSAIVPVYYYVNAR(15)(16)	Loop-Linked	Tyr_link	2440.21	null	1	0.190139	0.01926	7.89275	sp|P23843|OPPA_ECOLI (509)(510)/	None	6	1	12	0	1	1
489	5threegenes_H2O2.46529.46529.2.1.dta	2	1223.62	GISEIAGYYPR(8)(9)	Loop-Linked	Tyr_link	1223.61	null	1	0.196668	0.013616	11.1278	sp|P77698|YBCK_ECOLI (267)(268)/	None	5	1	6	0	1	1
490	3threegenes_H2O2.92666.92666.4.2.dta	4	3347.68	EGAVQSVMGAYLLTYGVSQLFYGPISDRVGR(11)(15)	Loop-Linked	Tyr_link	3347.67	Oxidation[M](8)	1	0.198326	0.003604	1.07657	sp|P31442|EMRD_ECOLI (52)(56)/	None	3	1	8	0	1	1
491	4threegenes_H2O2.78358.78358.3.2.dta	3	1972.02	YWEYIPTEVKPFFVR(1)(4)	Loop-Linked	Tyr_link	1972	null	1	0.207004	0.017501	8.87475	sp|P27278|NADR_ECOLI (218)(221)/	None	4	1	12	0	1	1
492	5threegenes_H2O2.56781.56781.3.2.dta	3	2640.18	QFNTGSQTADNYYASVYSVDQGVK(12)(13)	Loop-Linked	Tyr_link	2640.18	null	1	0.207857	-0.009799	-3.71148	sp|P77318|YDEN_ECOLI (311)(312)/	None	5	1	18	0	1	1
493	4threegenes_H2O2.75689.75689.2.3.dta	2	2322.11	SVFPIQSYSGNSELQYVSYR(8)(16)	Loop-Linked	Tyr_link	2322.1	null	1	0.212248	0.006732	2.89909	sp|P0A8V2|RPOB_ECOLI (62)(70)/	None	4	1	11	0	1	1
494	4threegenes_H2O2.77199.77199.3.2.dta	3	1951.98	VQNASYQVAAYLADEIAK(6)(11)	Loop-Linked	Tyr_link	1951.98	null	1	0.212286	0.007608	3.89759	sp|P69908|DCEA_ECOLI (347)(352)/sp|P69910|DCEB_ECOLI (347)(352)/	None	4	1	10	0	1	1
495	3threegenes_H2O2.58240.58240.2.1.dta	2	1592.82	LTPYYQGIGPAWTK(4)(5)	Loop-Linked	Tyr_link	1592.81	null	1	0.212782	0.00423	2.65568	sp|P13035|GLPD_ECOLI (372)(373)/	None	3	1	9	0	1	1
496	3threegenes_H2O2.67694.67694.2.4.dta	2	1912.88	NSLYLAANGYDVDAWDK(4)(10)	Loop-Linked	Tyr_link	1912.87	null	1	0.216833	0.004862	2.54173	sp|P25397|TEHB_ECOLI (47)(53)/	None	3	1	13	0	1	1
497	6threegenes_H2O2.73952.73952.2.0.dta	2	2715.23	NMLENPGWYTAYTPYQPEVSQGR(9)(12)	Loop-Linked	Tyr_link	2715.21	Oxidation[M](2)	1	0.217593	0.016194	5.96417	sp|P33195|GCSP_ECOLI (109)(112)/	None	6	1	9	0	1	1
498	1threegenes_H2O2.74996.74996.2.4.dta	2	1996.91	IALGTTYYYDDNWTFR(7)(8)	Loop-Linked	Tyr_link	1996.91	null	1	0.219847	0.000771	0.386097	sp|P10384|FADL_ECOLI (358)(359)/	None	1	1	11	0	1	1
499	3threegenes_H2O2.73986.73986.2.1.dta	2	1299.67	VALYGIDYLMK(4)(8)	Loop-Linked	Tyr_link	1299.66	Oxidation[M](10)	1	0.223362	0.006449	4.96205	sp|P09373|PFLB_ECOLI (188)(192)/	None	3	1	8	0	1	1
500	2threegenes_H2O2.40927.40927.2.3.dta	2	1551.74	LLSENGYDPVYGAR(7)(11)	Loop-Linked	Tyr_link	1551.74	null	1	0.224561	-0.006697	-4.31579	sp|P63284|CLPB_ECOLI (808)(812)/	None	2	1	8	0	1	1
501	3threegenes_H2O2.76615.76615.2.1.dta	2	1232.6	WDYIFSYIK(3)(7)	Loop-Linked	Tyr_link	1232.6	null	1	0.245761	0.003066	2.48743	sp|P08997|MASY_ECOLI (279)(283)/	None	3	1	8	0	1	1
502	1threegenes_H2O2.69785.69785.3.0.dta	3	2989.4	QVAEYADGIGPDYHMLIEETSQPGNIK(5)(13)	Loop-Linked	Tyr_link	2989.39	Oxidation[M](15)	1	0.247444	0.010979	3.67266	sp|P09394|GLPQ_ECOLI (273)(281)/	None	1	1	11	0	1	1
503	6threegenes_H2O2.40790.40790.2.2.dta	2	1676.77	ELGGNYYSDPDVPPR(6)(7)	Loop-Linked	Tyr_link	1676.76	null	1	0.250312	0.012506	7.45845	sp|P27431|ROXA_ECOLI (227)(228)/	None	6	1	9	0	1	1
504	6threegenes_H2O2.72671.72671.2.1.dta	2	1299.66	VALYGIDYLMK(4)(8)	Loop-Linked	Tyr_link	1299.66	Oxidation[M](10)	1	0.252636	-0.005377	-4.13722	sp|P09373|PFLB_ECOLI (188)(192)/	None	6	1	8	0	1	1
505	4threegenes_H2O2.46982.46982.2.0.dta	2	1229.61	VNDAIFYYAR(7)(8)	Loop-Linked	Tyr_link	1229.6	null	1	0.256454	0.016511	13.428	sp|P75830|MACA_ECOLI (275)(276)/	None	4	1	9	0	1	1
506	4threegenes_H2O2.81082.81082.3.0.dta	3	3324.41	AGWCADYNEPTSFLNTMLSNSSMNTAHYK(7)(28)	Loop-Linked	Tyr_link	3324.4	Carbamidomethyl[C](4);Oxidation[M](23)	1	0.25651	0.004781	1.43815	sp|P23843|OPPA_ECOLI (446)(467)/	None	4	1	11	0	1	1
507	3threegenes_H2O2.45790.45790.2.1.dta	2	2397.09	ALQGEQGVVECAYVEGDGQYAR(13)(20)	Loop-Linked	Tyr_link	2397.08	Carbamidomethyl[C](11)	1	0.260192	0.013448	5.61017	sp|P61889|MDH_ECOLI (253)(260)/	None	3	1	16	0	1	1
508	1threegenes_H2O2.80337.80337.2.1.dta	2	1341.7	IPVFSYYNVNK(6)(7)	Loop-Linked	Tyr_link	1341.68	null	1	0.272018	0.017714	13.2028	sp|P17315|CIRA_ECOLI (520)(521)/	None	1	1	6	0	1	1
509	3threegenes_H2O2.87646.87646.2.1.dta	2	2246.17	ASPSLLDGIVVEYYGTPTPLR(13)(14)	Loop-Linked	Tyr_link	2246.17	null	1	0.272351	-0.00197	-0.877048	sp|P0A805|RRF_ECOLI (44)(45)/	None	3	1	13	0	1	1
510	4threegenes_H2O2.62826.62826.2.5.dta	2	1967.89	NNTAPAPWTYDNIAYMK(10)(15)	Loop-Linked	Tyr_link	1967.9	null	1	0.279633	-0.004018	-2.04177	sp|P07813|SYL_ECOLI (102)(107)/	None	4	1	10	0	1	1
511	6threegenes_H2O2.92525.92525.2.3.dta	2	1341.68	IPVFSYYNVNK(6)(7)	Loop-Linked	Tyr_link	1341.68	null	1	0.285066	-0.005547	-4.13436	sp|P17315|CIRA_ECOLI (520)(521)/	None	6	1	5	0	1	1
512	5threegenes_H2O2.76867.76867.2.1.dta	2	1232.6	WDYIFSYIK(3)(7)	Loop-Linked	Tyr_link	1232.6	null	1	0.285984	0.005098	4.13598	sp|P08997|MASY_ECOLI (279)(283)/	None	5	1	10	0	1	1
513	4threegenes_H2O2.57350.57350.2.0.dta	2	1592.82	LTPYYQGIGPAWTK(4)(5)	Loop-Linked	Tyr_link	1592.81	null	1	0.28627	0.007832	4.91709	sp|P13035|GLPD_ECOLI (372)(373)/	None	4	1	12	0	1	1
514	4threegenes_H2O2.45206.45206.2.1.dta	2	1436.71	AYDAYSFHVLPR(2)(5)	Loop-Linked	Tyr_link	1436.7	null	1	0.292867	0.011528	8.02397	sp|P0A887|UBIE_ECOLI (183)(186)/	None	4	1	7	0	1	1
515	6threegenes_H2O2.80172.80172.3.0.dta	3	3446.54	QENVYYYITTLNENYHMPAMPEGAEEGIR(6)(7)	Loop-Linked	Tyr_link	3446.53	Oxidation[M](17)	1	0.294412	0.01273	3.69357	sp|P0AFG8|ODP1_ECOLI (688)(689)/	None	6	1	19	0	1	1
516	2threegenes_H2O2.64771.64771.2.1.dta	2	1912.87	NSLYLAANGYDVDAWDK(4)(10)	Loop-Linked	Tyr_link	1912.87	null	1	0.294861	-0.001277	-0.667583	sp|P25397|TEHB_ECOLI (47)(53)/	None	2	1	12	0	1	1
517	4threegenes_H2O2.43025.43025.2.4.dta	2	1820.82	QAQAAYDYAQNFYNR(6)(8)	Loop-Linked	Tyr_link	1820.8	null	1	0.295484	0.020786	11.4159	sp|P75777|YBHG_ECOLI (124)(126)/	None	4	1	11	0	1	1
518	5threegenes_H2O2.103551.103551.2.2.dta	2	2826.45	TTLLNPYFGEFGGMYVPQILMPALR(7)(15)	Loop-Linked	Tyr_link	2826.44	null	1	0.296673	0.013959	4.93873	sp|P0A879|TRPB_ECOLI (8)(16)/	None	5	1	9	0	1	1
519	6threegenes_H2O2.84739.84739.2.3.dta	2	2405.15	VSGGSYEYFEGMGLPELISEVK(6)(8)	Loop-Linked	Tyr_link	2405.12	Oxidation[M](12)	1	0.29771	0.025465	10.5878	sp|P23847|DPPA_ECOLI (140)(142)/	None	6	1	8	0	1	1
520	4threegenes_H2O2.52708.52708.2.1.dta	2	1410.62	SWDYLYEPDPK(4)(6)	Loop-Linked	Tyr_link	1410.62	null	1	0.299326	0.000676	0.479222	sp|P0ABA6|ATPG_ECOLI (206)(208)/	None	4	1	7	0	1	1
521	2threegenes_H2O2.60972.60972.2.0.dta	2	1026.49	YYVEVEAR(1)(2)	Loop-Linked	Tyr_link	1026.49	null	1	0.302898	0.004018	3.91431	sp|P76524|YPDF_ECOLI (55)(56)/	None	2	1	4	0	1	1
522	4threegenes_H2O2.41971.41971.2.0.dta	2	2015.88	AQGNMPAYGYTPPYTDGAK(8)(10)	Loop-Linked	Tyr_link	2015.88	Oxidation[M](5)	1	0.313058	0.001972	0.978233	sp|P23843|OPPA_ECOLI (341)(343)/	None	4	1	16	0	1	1
523	4threegenes_H2O2.37966.37966.2.0.dta	2	1023.59	LLYNYLVK(3)(5)	Loop-Linked	Tyr_link	1023.59	null	1	0.318568	-0.000152	-0.148497	sp|P0AA84|CLSB_ECOLI (271)(273)/	None	4	1	10	0	1	1
524	6threegenes_H2O2.53215.53215.2.2.dta	2	2318.01	MQQQLGDQYSELAANEGYMK(9)(18)	Loop-Linked	Tyr_link	2318.01	Oxidation[M](19)	1	0.319143	0.000514	0.221742	sp|P0ADY1|PPID_ECOLI (74)(83)/	None	6	1	6	0	1	1
525	2threegenes_H2O2.90277.90277.3.0.dta	3	3326.77	LTGEMIGIAAGLEIPMMLIAGYYMKRIGKR(22)(23)	Loop-Linked	Tyr_link	3326.75	Oxidation[M](17);Oxidation[M](24)	1	0.319971	0.019912	5.98542	sp|P31436|SETC_ECOLI (275)(276)/	None	2	1	9	0	1	1
526	3threegenes_H2O2.47815.47815.2.0.dta	2	1312.64	QDYYEILGVSK(3)(4)	Loop-Linked	Tyr_link	1312.64	null	1	0.320469	0.000612	0.466235	sp|P08622|DNAJ_ECOLI (6)(7)/	None	3	1	4	0	1	1
527	6threegenes_H2O2.73258.73258.2.0.dta	2	1299.67	VALYGIDYLMK(4)(8)	Loop-Linked	Tyr_link	1299.66	Oxidation[M](10)	1	0.326071	0.006036	4.64427	sp|P09373|PFLB_ECOLI (188)(192)/	None	6	1	7	0	1	1
528	6threegenes_H2O2.73267.73267.2.1.dta	2	1299.67	VALYGIDYLMK(4)(8)	Loop-Linked	Tyr_link	1299.66	Oxidation[M](10)	1	0.333628	0.006036	4.64427	sp|P09373|PFLB_ECOLI (188)(192)/	None	6	1	8	0	1	1
529	1threegenes_H2O2.62641.62641.2.2.dta	2	1967.89	NNTAPAPWTYDNIAYMK(10)(15)	Loop-Linked	Tyr_link	1967.9	null	1	0.334031	-0.005147	-2.61548	sp|P07813|SYL_ECOLI (102)(107)/	None	1	1	9	0	1	1
530	6threegenes_H2O2.62466.62466.2.0.dta	2	1983.89	NNTAPAPWTYDNIAYMK(10)(15)	Loop-Linked	Tyr_link	1983.89	Oxidation[M](16)	1	0.338387	0.004401	2.21837	sp|P07813|SYL_ECOLI (102)(107)/	None	6	1	14	0	1	1
531	3threegenes_H2O2.7716.7716.2.1.dta	2	1399.65	EQVAYYKEDEK(5)(6)	Loop-Linked	Tyr_link	1399.64	null	1	0.346708	0.012393	8.85444	sp|P0AFG8|ODP1_ECOLI (556)(557)/	None	3	1	6	0	1	1
532	3threegenes_H2O2.63591.63591.2.0.dta	2	1026.49	YYVEVEAR(1)(2)	Loop-Linked	Tyr_link	1026.49	null	1	0.347697	0.005248	5.11257	sp|P76524|YPDF_ECOLI (55)(56)/	None	3	1	5	0	1	1
533	5threegenes_H2O2.41217.41217.2.3.dta	2	1308.67	TAAVADYYAPIR(7)(8)	Loop-Linked	Tyr_link	1308.66	null	1	0.348515	0.008733	6.67325	sp|P32176|FDOG_ECOLI (271)(272)/	None	5	1	9	0	1	1
534	3threegenes_H2O2.48187.48187.2.1.dta	2	1196.6	VYYDLLEQR(2)(3)	Loop-Linked	Tyr_link	1196.6	null	1	0.349462	0.005685	4.75098	sp|P0AFG3|ODO1_ECOLI (825)(826)/	None	3	1	7	0	1	1
535	3threegenes_H2O2.74627.74627.2.0.dta	2	2715.23	NMLENPGWYTAYTPYQPEVSQGR(9)(12)	Loop-Linked	Tyr_link	2715.21	Oxidation[M](2)	1	0.356524	0.014489	5.33623	sp|P33195|GCSP_ECOLI (109)(112)/	None	3	1	10	0	1	1
536	6threegenes_H2O2.24736.24736.2.3.dta	2	958.445	YYFPTNR(1)(2)	Loop-Linked	Tyr_link	958.442	null	1	0.360355	0.003139	3.27511	sp|P0AAZ4|RARA_ECOLI (415)(416)/	None	6	1	4	0	1	1
537	1threegenes_H2O2.60891.60891.2.1.dta	2	1707.83	IPAWYDEAGNVYVGR(5)(12)	Loop-Linked	Tyr_link	1707.81	null	1	0.367744	0.021367	12.5113	sp|P07118|SYV_ECOLI (439)(446)/	None	1	1	11	0	1	1
538	6threegenes_H2O2.12506.12506.2.3.dta	2	1014.46	YYDAETVR(1)(2)	Loop-Linked	Tyr_link	1014.45	null	1	0.370709	0.008279	8.16105	sp|P21888|SYC_ECOLI (283)(284)/	None	6	1	5	0	1	1
539	3threegenes_H2O2.63020.63020.2.0.dta	2	1983.9	NNTAPAPWTYDNIAYMK(10)(15)	Loop-Linked	Tyr_link	1983.89	Oxidation[M](16)	1	0.373836	0.006471	3.26177	sp|P07813|SYL_ECOLI (102)(107)/	None	3	1	12	0	1	1
540	6threegenes_H2O2.56058.56058.2.1.dta	2	1298.62	ISGDYAYGWLR(5)(7)	Loop-Linked	Tyr_link	1298.62	null	1	0.377486	0.002649	2.03986	sp|P07012|RF2_ECOLI (187)(189)/	None	6	1	11	0	1	1
541	3threegenes_H2O2.53111.53111.2.2.dta	2	1410.62	SWDYLYEPDPK(4)(6)	Loop-Linked	Tyr_link	1410.62	null	1	0.378599	0.003931	2.78672	sp|P0ABA6|ATPG_ECOLI (206)(208)/	None	3	1	7	0	1	1
542	2threegenes_H2O2.53968.53968.2.2.dta	2	1298.62	ISGDYAYGWLR(5)(7)	Loop-Linked	Tyr_link	1298.62	null	1	0.379447	0.006145	4.73196	sp|P07012|RF2_ECOLI (187)(189)/	None	2	1	10	0	1	1
543	4threegenes_H2O2.73863.73863.2.1.dta	2	1299.67	VALYGIDYLMK(4)(8)	Loop-Linked	Tyr_link	1299.66	Oxidation[M](10)	1	0.390953	0.005843	4.49577	sp|P09373|PFLB_ECOLI (188)(192)/	None	4	1	9	0	1	1
544	5threegenes_H2O2.63972.63972.2.0.dta	2	1026.49	YYVEVEAR(1)(2)	Loop-Linked	Tyr_link	1026.49	null	1	0.39634	0.003505	3.41455	sp|P76524|YPDF_ECOLI (55)(56)/	None	5	1	6	0	1	1
545	1threegenes_H2O2.32630.32630.2.0.dta	2	1156.55	DQTYLYVEK(4)(6)	Loop-Linked	Tyr_link	1156.55	null	1	0.396789	-0.002399	-2.07427	sp|P0AB43|YCGL_ECOLI (26)(28)/	None	1	1	7	0	1	1
546	6threegenes_H2O2.25362.25362.2.1.dta	2	1374.63	FTYYAQTPSGNK(3)(4)	Loop-Linked	Tyr_link	1374.63	null	1	0.402318	-0.000593	-0.431388	sp|P39410|YJJJ_ECOLI (211)(212)/	None	6	1	8	0	1	1
547	6threegenes_H2O2.60697.60697.2.2.dta	2	1707.83	IPAWYDEAGNVYVGR(5)(12)	Loop-Linked	Tyr_link	1707.81	null	1	0.40567	0.02024	11.8514	sp|P07118|SYV_ECOLI (439)(446)/	None	6	1	8	0	1	1
548	4threegenes_H2O2.57543.57543.2.1.dta	2	1592.82	LTPYYQGIGPAWTK(4)(5)	Loop-Linked	Tyr_link	1592.81	null	1	0.414653	0.007489	4.70175	sp|P13035|GLPD_ECOLI (372)(373)/	None	4	1	9	0	1	1
549	6threegenes_H2O2.9704.9704.3.3.dta	3	1458.61	YREEVPCYCGK(1)(8)	Loop-Linked	Tyr_link	1458.61	Carbamidomethyl[C](7);Carbamidomethyl[C](9)	1	0.425567	-0.000996	-0.68284	sp|P23917|MAK_ECOLI (170)(177)/	None	6	1	4	0	1	1
550	1threegenes_H2O2.85154.85154.2.1.dta	2	2025.98	YAPFEIPSEIYAQWDAK(1)(11)	Loop-Linked	Tyr_link	2025.96	null	1	0.43086	0.018401	9.08261	sp|P27302|TKT1_ECOLI (281)(291)/	None	1	1	5	0	1	1
551	6threegenes_H2O2.65393.65393.2.2.dta	2	1673.77	GYYPSYVLNEWER(2)(3)	Loop-Linked	Tyr_link	1673.76	null	1	0.431073	0.009136	5.45837	sp|Q46829|BGLA_ECOLI (278)(279)/	None	6	1	8	0	1	1
552	6threegenes_H2O2.46885.46885.3.2.dta	3	2378.22	LVKPWVGGYTGKDPLDNTYTR(9)(19)	Loop-Linked	Tyr_link	2378.21	null	1	0.43137	0.007426	3.12251	sp|P23843|OPPA_ECOLI (524)(534)/	None	6	1	9	0	1	1
553	6threegenes_H2O2.38822.38822.2.0.dta	2	1023.59	LLYNYLVK(3)(5)	Loop-Linked	Tyr_link	1023.59	null	1	0.432271	7.3e-05	0.071318	sp|P0AA84|CLSB_ECOLI (271)(273)/	None	6	1	12	0	1	1
554	2threegenes_H2O2.62665.62665.3.3.dta	3	2239.08	SADSSYLAGPDDIYVSPSQIR(6)(14)	Loop-Linked	Tyr_link	2239.05	null	1	0.444511	0.028334	12.6545	sp|P0AG30|RHO_ECOLI (72)(80)/	None	2	1	10	0	1	1
555	3threegenes_H2O2.16805.16805.2.2.dta	2	1517.71	TLNAYMDKEGYSK(5)(11)	Loop-Linked	Tyr_link	1517.69	null	1	0.446995	0.015435	10.17	sp|P0AES6|GYRB_ECOLI (296)(302)/	None	3	1	7	0	1	1
556	5threegenes_H2O2.58050.58050.2.3.dta	2	1592.82	LTPYYQGIGPAWTK(4)(5)	Loop-Linked	Tyr_link	1592.81	null	1	0.44756	0.006518	4.09214	sp|P13035|GLPD_ECOLI (372)(373)/	None	5	1	10	0	1	1
557	6threegenes_H2O2.84301.84301.2.0.dta	2	1736.79	WDYGTSELKYYGEK(10)(11)	Loop-Linked	Tyr_link	1736.78	null	1	0.447693	0.004614	2.65664	sp|P17315|CIRA_ECOLI (294)(295)/	None	6	1	6	0	1	1
558	4threegenes_H2O2.62652.62652.2.2.dta	2	1967.89	NNTAPAPWTYDNIAYMK(10)(15)	Loop-Linked	Tyr_link	1967.9	null	1	0.45241	-0.005142	-2.61294	sp|P07813|SYL_ECOLI (102)(107)/	None	4	1	9	0	1	1
559	6threegenes_H2O2.69204.69204.2.2.dta	2	1981.96	TIEVDDELYSYIASHTK(9)(11)	Loop-Linked	Tyr_link	1981.94	null	1	0.456324	0.024505	12.3642	sp|P0AFY8|SEQA_ECOLI (11)(13)/	None	6	1	11	0	1	1
560	6threegenes_H2O2.33358.33358.2.0.dta	2	969.482	YYQQTLR(1)(2)	Loop-Linked	Tyr_link	969.479	null	1	0.458012	0.003473	3.58234	sp|P37650|BCSC_ECOLI (407)(408)/	None	6	1	5	0	1	1
561	6threegenes_H2O2.51730.51730.2.3.dta	2	1551.75	LLSENGYDPVYGAR(7)(11)	Loop-Linked	Tyr_link	1551.74	null	1	0.458752	0.002494	1.60722	sp|P63284|CLPB_ECOLI (808)(812)/	None	6	1	4	0	1	1
562	2threegenes_H2O2.65271.65271.2.4.dta	2	1725.88	EALYPYSDDLTIVTK(4)(6)	Loop-Linked	Tyr_link	1725.86	null	1	0.464837	0.019165	11.1046	sp|P25906|PDXI_ECOLI (73)(75)/	None	2	1	12	0	1	1
563	1threegenes_H2O2.16532.16532.2.1.dta	2	1009.47	YYDPLQGR(1)(2)	Loop-Linked	Tyr_link	1009.47	null	1	0.47918	-0.003667	-3.63259	sp|P16916|RHSA_ECOLI (1209)(1210)/sp|P16917|RHSB_ECOLI (1209)(1210)/sp|P16918|RHSC_ECOLI (1209)(1210)/sp|P16919|RHSD_ECOLI (1220)(1221)/sp|P77759|YLBH_ECOLI (56)(57)/sp|P77779|YBFO_ECOLI (287)(288)/	None	1	1	5	0	1	1
564	6threegenes_H2O2.35099.35099.2.1.dta	2	869.443	LDYYGLK(3)(4)	Loop-Linked	Tyr_link	869.44	null	1	0.484645	0.00279	3.20896	sp|P13029|KATG_ECOLI (71)(72)/	None	6	1	8	0	1	1
565	6threegenes_H2O2.97745.97745.3.2.dta	3	2411.26	QALTEQGYYLQLPPPPEDLLK(8)(9)	Loop-Linked	Tyr_link	2411.25	null	1	0.488379	0.00532	2.20633	sp|P0AB43|YCGL_ECOLI (80)(81)/	None	6	1	6	0	1	1
566	6threegenes_H2O2.88755.88755.3.1.dta	3	3327.67	LLTSPVLYNGNLVVGDSEGYLHWINVEDGR(8)(20)	Loop-Linked	Tyr_link	3327.66	null	1	0.490202	0.005941	1.78534	sp|P77774|BAMB_ECOLI (333)(345)/	None	6	1	9	0	1	1
567	1threegenes_H2O2.43257.43257.2.3.dta	2	1447.72	IYYITADSYAAAK(2)(3)	Loop-Linked	Tyr_link	1447.71	null	1	0.493422	0.012557	8.6737	sp|P0A6Z3|HTPG_ECOLI (431)(432)/	None	1	1	8	0	1	1
568	4threegenes_H2O2.71054.71054.2.2.dta	2	1376.63	GDSAFYTWLYR(6)(10)	Loop-Linked	Tyr_link	1376.63	null	1	0.494729	0.007783	5.65367	sp|P0AGB6|RPOE_ECOLI (71)(75)/	None	4	1	9	0	1	1
569	6threegenes_H2O2.92948.92948.2.2.dta	2	2496.16	QEYTSLLYIPSQAPWDMWNR(3)(8)	Loop-Linked	Tyr_link	2496.16	null	1	0.499751	-0.001471	-0.589304	sp|P0A6Z3|HTPG_ECOLI (274)(279)/	None	6	1	9	0	1	1
570	4threegenes_H2O2.62729.62729.2.0.dta	2	1983.9	NNTAPAPWTYDNIAYMK(10)(15)	Loop-Linked	Tyr_link	1983.89	Oxidation[M](16)	1	0.512662	0.007863	3.96342	sp|P07813|SYL_ECOLI (102)(107)/	None	4	1	13	0	1	1
571	4threegenes_H2O2.48352.48352.2.5.dta	2	1908.89	YLQDYGMGPETPLGEPK(1)(5)	Loop-Linked	Tyr_link	1908.87	Oxidation[M](7)	1	0.522516	0.024456	12.8118	sp|P00363|FRDA_ECOLI (263)(267)/	None	4	1	14	0	1	1
572	1threegenes_H2O2.54266.54266.2.0.dta	2	1501.75	LLAQYYVDLMMK(5)(6)	Loop-Linked	Tyr_link	1501.74	Oxidation[M](10)	1	0.527024	0.005998	3.99403	sp|P0AEC3|ARCB_ECOLI (10)(11)/	None	1	1	6	0	1	1
573	6threegenes_H2O2.57615.57615.2.1.dta	2	1592.82	LTPYYQGIGPAWTK(4)(5)	Loop-Linked	Tyr_link	1592.81	null	1	0.528906	0.007356	4.61825	sp|P13035|GLPD_ECOLI (372)(373)/	None	6	1	9	0	1	1
574	6threegenes_H2O2.46007.46007.2.2.dta	2	1436.71	AYDAYSFHVLPR(2)(5)	Loop-Linked	Tyr_link	1436.7	null	1	0.529218	0.01288	8.96502	sp|P0A887|UBIE_ECOLI (183)(186)/	None	6	1	7	0	1	1
575	3threegenes_H2O2.90174.90174.2.3.dta	2	2110.04	QCEYAAADVWYLLPITAK(4)(11)	Loop-Linked	Tyr_link	2110.03	Carbamidomethyl[C](2)	1	0.53397	0.0109	5.1658	sp|P09155|RND_ECOLI (151)(158)/	None	3	1	6	0	1	1
576	3threegenes_H2O2.61303.61303.2.1.dta	2	1707.82	IPAWYDEAGNVYVGR(5)(12)	Loop-Linked	Tyr_link	1707.81	null	1	0.536411	0.010959	6.41698	sp|P07118|SYV_ECOLI (439)(446)/	None	3	1	7	0	1	1
577	3threegenes_H2O2.29867.29867.2.0.dta	2	1306.58	PGHADYTYEQK(6)(8)	Loop-Linked	Tyr_link	1306.57	null	1	0.543452	0.011361	8.69529	sp|P12008|AROC_ECOLI (109)(111)/	None	3	1	10	0	1	1
578	1threegenes_H2O2.52279.52279.2.1.dta	2	1488.73	MYPEEPVYLPPR(2)(8)	Loop-Linked	Tyr_link	1488.72	null	1	0.546901	0.015107	10.1477	sp|P0AFD6|NUOI_ECOLI (33)(39)/	None	1	1	5	0	1	1
579	1threegenes_H2O2.74160.74160.2.0.dta	2	2715.24	NMLENPGWYTAYTPYQPEVSQGR(9)(12)	Loop-Linked	Tyr_link	2715.21	Oxidation[M](2)	1	0.547167	0.023565	8.67887	sp|P33195|GCSP_ECOLI (109)(112)/	None	1	1	9	0	1	1
580	3threegenes_H2O2.47060.47060.3.0.dta	3	1863.98	MNLEALPKYYSPKSPK(9)(10)	Loop-Linked	Tyr_link	1863.97	null	1	0.5532	0.015783	8.46742	sp|P76161|REQ2_ECOLI (9)(10)/	None	3	1	6	0	1	1
581	6threegenes_H2O2.95705.95705.3.3.dta	3	3170.56	IFRNEPYQEYVRETIDKLMAGELDAR(7)(10)	Loop-Linked	Tyr_link	3170.56	Oxidation[M](19)	1	0.554176	0.004328	1.36506	sp|P21189|DPO2_ECOLI (662)(665)/	None	6	1	7	0	1	1
582	6threegenes_H2O2.56157.56157.2.1.dta	2	1298.62	ISGDYAYGWLR(5)(7)	Loop-Linked	Tyr_link	1298.62	null	1	0.559474	0.004399	3.38745	sp|P07012|RF2_ECOLI (187)(189)/	None	6	1	9	0	1	1
583	6threegenes_H2O2.79134.79134.2.2.dta	2	1853.78	MLDPFMQYSCAYWK(8)(12)	Loop-Linked	Tyr_link	1853.77	Carbamidomethyl[C](10);Oxidation[M](6)	1	0.559882	0.00811	4.37487	sp|P0A9H7|CFA_ECOLI (137)(141)/	None	6	1	11	0	1	1
584	1threegenes_H2O2.63258.63258.2.0.dta	2	1026.49	YYVEVEAR(1)(2)	Loop-Linked	Tyr_link	1026.49	null	1	0.560215	0.003422	3.33369	sp|P76524|YPDF_ECOLI (55)(56)/	None	1	1	4	0	1	1
585	6threegenes_H2O2.75241.75241.2.3.dta	2	1729.82	EAYGPASIFAGSYGWR(3)(13)	Loop-Linked	Tyr_link	1729.8	null	1	0.566206	0.019961	11.5395	sp|P20099|BISC_ECOLI (105)(115)/	None	6	1	5	0	1	1
586	6threegenes_H2O2.60883.60883.2.1.dta	2	1707.82	IPAWYDEAGNVYVGR(5)(12)	Loop-Linked	Tyr_link	1707.81	null	1	0.574021	0.009242	5.4116	sp|P07118|SYV_ECOLI (439)(446)/	None	6	1	7	0	1	1
587	1threegenes_H2O2.83532.83532.2.2.dta	2	1665.87	SAYYPFLQELALPR(3)(4)	Loop-Linked	Tyr_link	1665.86	null	1	0.588855	0.003706	2.22467	sp|P33590|NIKA_ECOLI (148)(149)/	None	1	1	8	0	1	1
588	6threegenes_H2O2.76153.76153.2.2.dta	2	2042.99	MAFVQYLSGYAVEPADQR(6)(10)	Loop-Linked	Tyr_link	2042.96	null	1	0.603462	0.023708	11.6047	sp|P24228|DACB_ECOLI (444)(448)/	None	6	1	11	0	1	1
589	3threegenes_H2O2.41986.41986.2.0.dta	2	2015.88	AQGNMPAYGYTPPYTDGAK(8)(10)	Loop-Linked	Tyr_link	2015.88	Oxidation[M](5)	1	0.603497	0.002708	1.34333	sp|P23843|OPPA_ECOLI (341)(343)/	None	3	1	13	0	1	1
590	4threegenes_H2O2.66525.66525.2.2.dta	2	1299.66	VALYGIDYLMK(4)(8)	Loop-Linked	Tyr_link	1299.66	Oxidation[M](10)	1	0.611578	-0.003719	-2.86151	sp|P09373|PFLB_ECOLI (188)(192)/	None	4	1	8	0	1	1
591	6threegenes_H2O2.23194.23194.2.1.dta	2	933.492	YHYALLR(1)(3)	Loop-Linked	Tyr_link	933.494	null	1	0.612941	-0.001523	-1.6315	sp|P75829|YBJX_ECOLI (116)(118)/	None	6	1	3	0	1	1
592	6threegenes_H2O2.41791.41791.2.1.dta	2	1673.75	LVSWYDNETGYSNK(5)(11)	Loop-Linked	Tyr_link	1673.74	null	1	0.61727	0.007075	4.22705	sp|P0A9B2|G3P1_ECOLI (312)(318)/	None	6	1	6	0	1	1
593	6threegenes_H2O2.47226.47226.2.3.dta	2	1545.71	MSGGGVTYYLEQAR(8)(9)	Loop-Linked	Tyr_link	1545.7	Oxidation[M](1)	1	0.61913	0.012353	7.99185	sp|P18775|DMSA_ECOLI (254)(255)/	None	6	1	7	0	1	1
594	6threegenes_H2O2.75301.75301.2.4.dta	2	1180.67	YVDYVLGILK(1)(4)	Loop-Linked	Tyr_link	1180.66	null	1	0.621611	0.012742	10.7923	sp|P0A7D4|PURA_ECOLI (259)(262)/	None	6	1	5	0	1	1
595	6threegenes_H2O2.38416.38416.2.2.dta	2	999.529	TLSARYYK(6)(7)	Loop-Linked	Tyr_link	999.526	null	1	0.623848	0.002978	2.97941	sp|P0AED9|DCM_ECOLI (367)(368)/	None	6	1	5	0	1	1
596	3threegenes_H2O2.71747.71747.3.2.dta	3	1922.82	YDDAMKTVAEMYYHR(12)(13)	Loop-Linked	Tyr_link	1922.81	Oxidation[M](5);Oxidation[M](11)	1	0.646964	0.012868	6.69231	sp|P75809|YBJI_ECOLI (129)(130)/	None	3	1	6	0	1	1
597	1threegenes_H2O2.51262.51262.2.1.dta	2	1685.74	QEAEADDYSYDLLR(8)(10)	Loop-Linked	Tyr_link	1685.73	null	1	0.659447	0.007569	4.49005	sp|P25894|LOIP_ECOLI (195)(197)/	None	1	1	7	0	1	1
598	6threegenes_H2O2.56388.56388.2.4.dta	2	1782.81	SYPTYLADEPEWASR(2)(5)	Loop-Linked	Tyr_link	1782.8	null	1	0.663436	0.013204	7.40634	sp|P77252|YKGE_ECOLI (87)(90)/	None	6	1	8	0	1	1
599	4threegenes_H2O2.73740.73740.2.0.dta	2	1299.67	VALYGIDYLMK(4)(8)	Loop-Linked	Tyr_link	1299.66	Oxidation[M](10)	1	0.67552	0.006107	4.6989	sp|P09373|PFLB_ECOLI (188)(192)/	None	4	1	8	0	1	1
600	4threegenes_H2O2.55971.55971.2.2.dta	2	1298.62	ISGDYAYGWLR(5)(7)	Loop-Linked	Tyr_link	1298.62	null	1	0.675665	0.003942	3.03554	sp|P07012|RF2_ECOLI (187)(189)/	None	4	1	10	0	1	1
601	3threegenes_H2O2.87844.87844.3.1.dta	3	2368.16	SINLMEMPGLNVGYLSYNVQK(14)(17)	Loop-Linked	Tyr_link	2368.17	null	1	0.675756	-0.009412	-3.97438	sp|P23847|DPPA_ECOLI (294)(297)/	None	3	1	10	0	1	1
602	6threegenes_H2O2.63114.63114.2.0.dta	2	1026.49	YYVEVEAR(1)(2)	Loop-Linked	Tyr_link	1026.49	null	1	0.677199	0.004433	4.3186	sp|P76524|YPDF_ECOLI (55)(56)/	None	6	1	4	0	1	1
603	4threegenes_H2O2.93403.93403.3.1.dta	3	2496.17	QEYTSLLYIPSQAPWDMWNR(3)(8)	Loop-Linked	Tyr_link	2496.16	null	1	0.67923	0.001481	0.59331	sp|P0A6Z3|HTPG_ECOLI (274)(279)/	None	4	1	8	0	1	1
604	4threegenes_H2O2.40552.40552.2.4.dta	2	1676.77	ELGGNYYSDPDVPPR(6)(7)	Loop-Linked	Tyr_link	1676.76	null	1	0.68141	0.014802	8.82776	sp|P27431|ROXA_ECOLI (227)(228)/	None	4	1	11	0	1	1
605	4threegenes_H2O2.30984.30984.3.2.dta	3	1816.85	YNADFTGEKYRDIAR(1)(10)	Loop-Linked	Tyr_link	1816.86	null	1	0.682333	-0.009119	-5.0191	sp|P0A9S1|FUCO_ECOLI (290)(299)/	None	4	1	6	0	1	1
606	2threegenes_H2O2.53100.53100.2.2.dta	2	1792.9	NIFGYQYTIPTHQGR(5)(7)	Loop-Linked	Tyr_link	1792.88	null	1	0.683169	0.022902	12.7739	sp|P0A853|TNAA_ECOLI (93)(95)/	None	2	1	10	0	1	1
607	6threegenes_H2O2.81934.81934.2.0.dta	2	2788.22	NLIPPTMWGYNDDVQDYTYDPEK(10)(17)	Loop-Linked	Tyr_link	2788.21	Oxidation[M](7)	1	0.689747	0.011887	4.26331	sp|P23847|DPPA_ECOLI (345)(352)/	None	6	1	6	0	1	1
608	6threegenes_H2O2.102772.102772.2.3.dta	2	2021.96	FDIAGSPLTTSYQFYGTR(12)(15)	Loop-Linked	Tyr_link	2021.96	null	1	0.692258	-0.000347	-0.171616	sp|P75733|CHIP_ECOLI (269)(272)/	None	6	1	8	0	1	1
609	6threegenes_H2O2.78655.78655.2.2.dta	2	2269.11	YGQLGWTPLYYLNQHFDR(10)(11)	Loop-Linked	Tyr_link	2269.08	null	1	0.693749	0.028398	12.5152	sp|P31677|OTSA_ECOLI (334)(335)/	None	6	1	15	0	1	1
610	3threegenes_H2O2.49414.49414.2.2.dta	2	1196.6	VYYDLLEQR(2)(3)	Loop-Linked	Tyr_link	1196.6	null	1	0.695478	0.005552	4.63983	sp|P0AFG3|ODO1_ECOLI (825)(826)/	None	3	1	6	0	1	1
611	3threegenes_H2O2.47642.47642.2.2.dta	2	1968.91	LKDGEDPGYTLYDLSER(9)(12)	Loop-Linked	Tyr_link	1968.92	null	1	0.697414	-0.005527	-2.80713	sp|P69908|DCEA_ECOLI (390)(393)/sp|P69910|DCEB_ECOLI (390)(393)/	None	3	1	8	0	1	1
612	6threegenes_H2O2.33405.33405.2.2.dta	2	1156.55	DQTYLYVEK(4)(6)	Loop-Linked	Tyr_link	1156.55	null	1	0.698578	-0.006358	-5.49737	sp|P0AB43|YCGL_ECOLI (26)(28)/	None	6	1	6	0	1	1
613	1threegenes_H2O2.53196.53196.2.2.dta	2	1410.63	SWDYLYEPDPK(4)(6)	Loop-Linked	Tyr_link	1410.62	null	1	0.704312	0.005938	4.20949	sp|P0ABA6|ATPG_ECOLI (206)(208)/	None	1	1	7	0	1	1
614	6threegenes_H2O2.75884.75884.2.0.dta	2	1232.6	WDYIFSYIK(3)(7)	Loop-Linked	Tyr_link	1232.6	null	1	0.709136	0.004816	3.90719	sp|P08997|MASY_ECOLI (279)(283)/	None	6	1	7	0	1	1
615	2threegenes_H2O2.60912.60912.2.0.dta	2	1026.49	YYVEVEAR(1)(2)	Loop-Linked	Tyr_link	1026.49	null	1	0.715521	0.003765	3.66784	sp|P76524|YPDF_ECOLI (55)(56)/	None	2	1	3	0	1	1
616	4threegenes_H2O2.51598.51598.2.3.dta	2	1328.63	YIGAYTALMDGR(1)(5)	Loop-Linked	Tyr_link	1328.63	null	1	0.724182	0.002947	2.21807	sp|P0A6A3|ACKA_ECOLI (313)(317)/	None	4	1	7	0	1	1
617	6threegenes_H2O2.79165.79165.2.1.dta	2	1853.78	MLDPFMQYSCAYWK(8)(12)	Loop-Linked	Tyr_link	1853.77	Carbamidomethyl[C](10);Oxidation[M](6)	1	0.727606	0.0077	4.1537	sp|P0A9H7|CFA_ECOLI (137)(141)/	None	6	1	7	0	1	1
618	6threegenes_H2O2.41273.41273.2.2.dta	2	1240.62	YGIEDYLEIK(1)(6)	Loop-Linked	Tyr_link	1240.61	null	1	0.727721	0.012346	9.95156	sp|P25526|GABD_ECOLI (467)(472)/	None	6	1	4	0	1	1
619	4threegenes_H2O2.52735.52735.2.3.dta	2	1410.62	SWDYLYEPDPK(4)(6)	Loop-Linked	Tyr_link	1410.62	null	1	0.729022	0.000979	0.69402	sp|P0ABA6|ATPG_ECOLI (206)(208)/	None	4	1	7	0	1	1
620	3threegenes_H2O2.32439.32439.2.1.dta	2	1156.55	DQTYLYVEK(4)(6)	Loop-Linked	Tyr_link	1156.55	null	1	0.729732	-0.004615	-3.99031	sp|P0AB43|YCGL_ECOLI (26)(28)/	None	3	1	6	0	1	1
621	6threegenes_H2O2.31368.31368.2.0.dta	2	842.416	YYPFVR(1)(2)	Loop-Linked	Tyr_link	842.419	null	1	0.731239	-0.003762	-4.46571	sp|P0A7E1|PYRD_ECOLI (2)(3)/	None	6	1	4	0	1	1
622	6threegenes_H2O2.26337.26337.2.2.dta	2	1229.59	VNDAIFYYAR(7)(8)	Loop-Linked	Tyr_link	1229.6	null	1	0.734836	-0.002175	-1.76887	sp|P75830|MACA_ECOLI (275)(276)/	None	6	1	6	0	1	1
623	6threegenes_H2O2.73286.73286.2.0.dta	2	1299.67	VALYGIDYLMK(4)(8)	Loop-Linked	Tyr_link	1299.66	Oxidation[M](10)	1	0.735774	0.005962	4.58734	sp|P09373|PFLB_ECOLI (188)(192)/	None	6	1	7	0	1	1
624	3threegenes_H2O2.73947.73947.2.0.dta	2	1299.67	VALYGIDYLMK(4)(8)	Loop-Linked	Tyr_link	1299.66	Oxidation[M](10)	1	0.738083	0.006949	5.34676	sp|P09373|PFLB_ECOLI (188)(192)/	None	3	1	8	0	1	1
625	6threegenes_H2O2.57558.57558.2.1.dta	2	1592.82	LTPYYQGIGPAWTK(4)(5)	Loop-Linked	Tyr_link	1592.81	null	1	0.741923	0.007926	4.97611	sp|P13035|GLPD_ECOLI (372)(373)/	None	6	1	10	0	1	1
626	3threegenes_H2O2.38858.38858.2.2.dta	2	1111.55	TGVINQYYR(7)(8)	Loop-Linked	Tyr_link	1111.55	null	1	0.742872	-0.006445	-5.79819	sp|P0AFY2|SANA_ECOLI (65)(66)/	None	3	1	6	0	1	1
627	3threegenes_H2O2.62973.62973.2.0.dta	2	1983.9	NNTAPAPWTYDNIAYMK(10)(15)	Loop-Linked	Tyr_link	1983.89	Oxidation[M](16)	1	0.743582	0.007314	3.68669	sp|P07813|SYL_ECOLI (102)(107)/	None	3	1	14	0	1	1
