# Supplementary material for: Large-Scale Qualitative and Quantitative Assessment of Dityrosine Crosslinking Omics in Response to Endogenous and Exogenous Hydrogen Peroxide in Escherichia coli
Source: Antioxidants (Basel). 2023 Mar 23;12(4):786. doi: 10.3390/antiox12040786 (PMC10135038; doi:10.3390/antiox12040786)
Supplement: Supplementary file 1 [file antioxidants-12-00786-s001.zip › TABLE S4.xlsx]

## Sheet: crosslinking
Protein	Sequence	Modification		Ahp1	Ahp2	Ahp4	Ahp5	Ahp6	Ahp7	mean	standard deviation	threegenes2	threegenes3	threegenes4	threegenes5	threegenes6	threegenes7	mean	standard deviation	1threegenes_H2O2	2threegenes_H2O2	3threegenes_H2O2	4threegenes_H2O2	5threegenes_H2O2	6threegenes_H2O2	mean	standard deviation
sp|P09373|PFLB_ECOLI (415)-sp|P09373|PFLB_ECOLI (400)/	PDFNNDDYAIACCVSPMIVGK(8)-VSIDTSSLQYENDDLMR(10)	12,Carbamidomethyl[C];13,Carbamidomethyl[C];40,Oxidation[M];		6.18065e+08	6.52491e+08	6.72905e+08	5.25099e+08	6.44277e+08	4.63127e+08	5.95994e+08	8.3193e+07	2.70336e+08	3.31443e+08	2.81468e+08	4.74152e+08	6.66722e+08	1.96464e+09	6.64793e+08	6.54156e+08	7.37111e+08	9.25537e+08	5.01935e+08	4.12465e+08	7.52566e+08	5.45693e+08	6.45885e+08	1.91391e+08
sp|P00350|6PGD_ECOLI (333)-sp|P69908|DCEA_ECOLI (172)/sp|P00350|6PGD_ECOLI (333)-sp|P69910|DCEB_ECOLI (172)/	IVSYAQGFSQLR(4)-YWDVELR(1)			2.50679e+07	2.77938e+08	1.46239e+08	2.13784e+07	1.13047e+08	7.72001e+07	1.10145e+08	9.55705e+07	3.26728e+08	1.83422e+07	5.68182e+07	1.05789e+08	1.0953e+08	1.05642e+08	1.20475e+08	1.07312e+08	5.95393e+07	2.61167e+08	1.15147e+08	1.50146e+08	1.10774e+08	4.24118e+07	1.23198e+08	7.81789e+07
sp|P06612|TOP1_ECOLI (177)-sp|P0A7L0|RL1_ECOLI (21)/	VVGYMVSPLLWK(4)-QYDINEAIALLK(2)			4.99589e+06	1.0906e+07	0	0	0	1.49463e+06	— uncalculated	— uncalculated	3.05666e+06	0	0	3.97467e+06	0	0	— uncalculated	— uncalculated	3.00064e+06	0	0	0	9.08687e+06	0	— uncalculated	— uncalculated
sp|P75691|YAHK_ECOLI (56)-sp|P69908|DCEA_ECOLI (90)/sp|P75691|YAHK_ECOLI (56)-sp|P69910|DCEB_ECOLI (90)/	SEWAGTVYPCVPGHEIVGR(8)-NWIDKEEYPQSAAIDLR(8)	10,Carbamidomethyl[C];		1.96359e+09	1.66918e+09	1.95934e+09	1.80185e+09	1.59073e+09	1.70338e+09	1.78134e+09	1.55118e+08	3.00423e+09	1.5831e+09	1.90182e+09	1.40568e+09	1.32617e+09	1.50057e+09	1.78693e+09	6.28686e+08	2.42921e+09	1.45158e+09	2.53324e+09	1.86931e+09	2.01653e+09	1.3383e+09	1.9397e+09	4.9045e+08
sp|P0A853|TNAA_ECOLI (80)-sp|P0A853|TNAA_ECOLI (81)/	SYYALAESVK(2)-SYYALAESVK(3)			1.20686e+09	6.98217e+08	4.28042e+07	0	0	1.05261e+07	— uncalculated	— uncalculated	4.49514e+09	2.7456e+09	4.55e+09	3.42113e+09	4.05677e+09	3.5473e+09	— uncalculated	— uncalculated	1.58405e+07	2.70472e+07	0	2.76115e+07	0	0	— uncalculated	— uncalculated
sp|P0A9B2|G3P1_ECOLI (318)-sp|P0A9B2|G3P1_ECOLI (312)/	LVSWYDNETGYSNK(11)-LVSWYDNETGYSNK(5)			9.99185e+08	1.79127e+08	1.26249e+08	1.37004e+08	1.4947e+08	1.51317e+08	— uncalculated	— uncalculated	4.79828e+09	2.26543e+08	1.6142e+08	1.11204e+08	2.31781e+08	1.54337e+08	— uncalculated	— uncalculated	0	0	0	0	8.22752e+06	2.58352e+07	— uncalculated	— uncalculated
sp|P06996|OMPC_ECOLI (325)-sp|P0AA10|RL13_ECOLI (16)/sp|P21420|NMPC_ECOLI (323)-sp|P0AA10|RL13_ECOLI (16)/	YVDVGATYYFNK(8)-DWYVVDATGK(3)			2.08843e+07	9.73447e+06	4.72151e+06	3.50545e+07	4.67813e+07	1.73907e+07	— uncalculated	— uncalculated	3.72226e+07	1.97369e+07	1.40834e+07	1.01486e+08	1.08436e+08	6.27473e+07	— uncalculated	— uncalculated	0	5.13202e+06	0	9.2215e+06	1.88383e+07	2.8665e+06	— uncalculated	— uncalculated
sp|P0A853|TNAA_ECOLI (190)-sp|P0AGG8|TLDD_ECOLI (384)/	GIEEVGPNNVPYIVATITSNSAGGQPVSLANLK(12)-STPQEIIESVEYGIYAPNFGGGQVDITSGK(12)			0	4.50711e+07	1.00108e+08	2.28291e+08	1.22416e+08	1.41255e+08	— uncalculated	— uncalculated	2.45129e+08	7.03215e+08	6.19879e+07	1.32086e+08	0	0	— uncalculated	— uncalculated	0	0	0	0	1.76486e+07	0	— uncalculated	— uncalculated
sp|P69908|DCEA_ECOLI (390)-sp|P0A853|TNAA_ECOLI (93)/sp|P69910|DCEB_ECOLI (390)-sp|P0A853|TNAA_ECOLI (93)/	LKDGEDPGYTLYDLSER(9)-NIFGYQYTIPTHQGR(5)			0	0	0	1.22286e+07	1.12371e+07	1.42677e+07	— uncalculated	— uncalculated	0	1.78727e+07	0	0	0	0	— uncalculated	— uncalculated	0	0	0	0	4.95722e+07	1.28401e+07	— uncalculated	— uncalculated
sp|P0A910|OMPA_ECOLI (269)-sp|P0A6P9|ENO_ECOLI (364)/	IGSDAYNQGLSER(6)-DAGYTAVISHR(4)			7.86194e+06	0	2.40965e+07	3.66796e+07	6.55859e+06	4.36925e+06	— uncalculated	— uncalculated	3.09069e+07	0	3.82167e+07	2.91891e+07	1.28949e+07	4.11156e+07	— uncalculated	— uncalculated	0	0	0	1.22818e+07	0	0	— uncalculated	— uncalculated
sp|P0A853|TNAA_ECOLI (245)-sp|P0A910|OMPA_ECOLI (260)/	EAEYKDWTIEQITR(4)-DGSVVVLGYTDR(9)			0	0	0	0	0	0	— uncalculated	— uncalculated	0	0	0	0	0	0	— uncalculated	— uncalculated	2.02813e+07	0	0	0	0	1.76624e+07	— uncalculated	— uncalculated
sp|P09373|PFLB_ECOLI (173)-sp|P0A853|TNAA_ECOLI (80)/	KSGVLTGLPDAYGR(12)-SYYALAESVK(2)			1.77724e+07	9.39105e+06	7.43665e+07	9.02911e+07	1.97464e+07	1.54426e+07	— uncalculated	— uncalculated	0	0	3.43664e+07	1.48164e+07	5.54954e+06	0	— uncalculated	— uncalculated	3.62811e+08	2.24286e+08	2.32428e+08	2.52315e+08	1.54752e+08	1.94022e+08	— uncalculated	— uncalculated
sp|P0A9G6|ACEA_ECOLI (27)-sp|P0A9B2|G3P1_ECOLI (312)/	WEGITRPYSAEDVVK(8)-LVSWYDNETGYSNK(5)			8.54753e+08	9.24752e+08	8.34977e+08	8.17015e+08	7.05561e+08	5.10397e+08	7.74576e+08	1.47637e+08	1.46635e+09	1.12251e+09	8.30527e+08	1.03611e+09	1.61694e+09	1.78046e+09	1.30881e+09	3.68795e+08	4.36187e+09	4.79822e+09	4.27467e+09	6.02844e+09	5.48932e+09	5.06504e+09	5.00293e+09	6.74584e+08
sp|P0A6F3|GLPK_ECOLI (328)-sp|P0AA10|RL13_ECOLI (16)/	LINDAYDSEYFATK(6)-DWYVVDATGK(3)			1.94651e+09	1.55315e+09	1.27252e+09	1.26455e+09	1.23783e+09	1.42895e+09	1.45059e+09	2.71481e+08	8.96224e+07	8.01209e+07	1.02085e+08	1.19216e+08	1.23571e+09	1.46521e+09	5.15328e+08	6.51082e+08	2.9028e+09	1.9885e+09	2.56698e+09	2.21411e+09	1.93239e+09	2.12618e+09	2.28849e+09	3.75131e+08
sp|P0A853|TNAA_ECOLI (236)-sp|P0A870|TALB_ECOLI (186)/	FAENAYFIK(6)-ILDWYK(5)			3.11107e+07	6.24939e+07	3.56506e+07	5.16793e+07	2.16813e+07	5.09803e+07	— uncalculated	— uncalculated	0	1.19251e+07	5.24703e+07	9.18509e+07	4.90312e+07	8.72566e+07	— uncalculated	— uncalculated	5.36294e+07	8.23827e+07	4.72047e+07	4.74851e+07	6.14183e+07	8.53223e+07	— uncalculated	— uncalculated
sp|P0A853|TNAA_ECOLI (190)-sp|P0AGG8|TLDD_ECOLI (387)/	GIEEVGPNNVPYIVATITSNSAGGQPVSLANLK(12)-STPQEIIESVEYGIYAPNFGGGQVDITSGK(15)			0	0	3.33694e+07	7.60971e+07	4.08053e+07	4.70849e+07	— uncalculated	— uncalculated	0	2.34405e+08	0	4.40286e+07	0	0	— uncalculated	— uncalculated	0	0	0	0	5.88287e+06	0	— uncalculated	— uncalculated
sp|P68066|GRCA_ECOLI (38)-sp|P0AG48|RL21_ECOLI (2)/	AGYAEDEVVAVSK(3)-MYAVFQSGGK(2)			4.06835e+06	0	0	3.43733e+06	0	4.10346e+06	— uncalculated	— uncalculated	4.14459e+06	5.1253e+06	0	9.59909e+06	2.73058e+07	2.67994e+07	— uncalculated	— uncalculated	1.68236e+07	1.58661e+07	0	4.68713e+06	0	0	— uncalculated	— uncalculated
sp|P0A6P9|ENO_ECOLI (284)-sp|P0A6P9|ENO_ECOLI (303)/	QYPIVSIEDGLDESDWDGFAYQTK(2)-QYPIVSIEDGLDESDWDGFAYQTK(21)			2.89954e+07	0	2.68088e+07	0	2.70873e+07	0	— uncalculated	— uncalculated	6.16993e+07	1.09722e+08	3.63274e+07	3.45289e+07	0	2.51374e+07	— uncalculated	— uncalculated	0	2.07685e+07	0	0	0	0	— uncalculated	— uncalculated
sp|P0AA10|RL13_ECOLI (16)-sp|P0C8J8|GATZ_ECOLI (267)/	DWYVVDATGK(3)-TAYWELVR(3)			0	4.08819e+06	0	2.79392e+07	3.89241e+07	5.68958e+07	— uncalculated	— uncalculated	6.78779e+06	7.95262e+06	3.68964e+06	3.81757e+06	1.01741e+07	0	— uncalculated	— uncalculated	1.6318e+08	6.36594e+07	1.2545e+08	7.72352e+07	1.3392e+08	6.72244e+07	— uncalculated	— uncalculated
sp|P69908|DCEA_ECOLI (390)-sp|P0A853|TNAA_ECOLI (95)/sp|P69910|DCEB_ECOLI (390)-sp|P0A853|TNAA_ECOLI (95)/	LKDGEDPGYTLYDLSER(9)-NIFGYQYTIPTHQGR(7)			0	0	0	1.22286e+07	0	0	— uncalculated	— uncalculated	0	0	0	0	0	0	— uncalculated	— uncalculated	0	0	0	0	0	0	— uncalculated	— uncalculated
sp|P0AG55|RL6_ECOLI (58)-sp|P0A6F3|GLPK_ECOLI (387)/	DGYADGWAQAGTAR(3)-ATLESIAYQTR(8)			1.85675e+07	8.25228e+06	1.29187e+07	1.36618e+07	1.66129e+07	1.38851e+07	1.3983e+07	3.52197e+06	1.72837e+07	2.04786e+07	3.37019e+07	2.0492e+07	3.74753e+06	1.87313e+07	1.90725e+07	9.55179e+06	1.89512e+07	1.23025e+07	3.58201e+07	2.10521e+07	8.89105e+06	3.55299e+07	2.20911e+07	1.14025e+07
sp|P09373|PFLB_ECOLI (34)-sp|P09373|PFLB_ECOLI (34)/	NYTPYEGDESFLAGATEATTTLWDKVMEGVK(2)-NYTPYEGDESFLAGATEATTTLWDKVMEGVK(2)			0	0	0	0	0	0	— uncalculated	— uncalculated	0	0	0	0	0	0	— uncalculated	— uncalculated	0	0	0	0	0	0	— uncalculated	— uncalculated
sp|P0A9G6|ACEA_ECOLI (316)-sp|P0A9G6|ACEA_ECOLI (316)/	LLAYNCSPSFNWQK(4)-LLAYNCSPSFNWQK(4)	6,Carbamidomethyl[C];23,Carbamidomethyl[C];		2.79679e+07	7.15182e+06	1.34482e+07	0	4.04338e+06	1.59175e+07	— uncalculated	— uncalculated	3.59859e+07	1.27142e+07	0	0	0	0	— uncalculated	— uncalculated	0	8.35138e+06	3.89833e+07	6.33668e+07	4.14212e+07	4.15684e+07	— uncalculated	— uncalculated
sp|P0A9P0|DLDH_ECOLI (374)-sp|P0A9P0|DLDH_ECOLI (374)/	GISYETATFPWAASGR(4)-GISYETATFPWAASGR(4)			3.19016e+07	2.05429e+07	2.4726e+07	2.38866e+07	3.94363e+07	2.88506e+07	— uncalculated	— uncalculated	0	2.08537e+07	0	0	0	0	— uncalculated	— uncalculated	6.13883e+06	0	0	0	209478	1.58595e+07	— uncalculated	— uncalculated
sp|P09373|PFLB_ECOLI (173)-sp|P0A853|TNAA_ECOLI (81)/	KSGVLTGLPDAYGR(12)-SYYALAESVK(3)			1.9951e+06	0	0	4.99394e+06	0	3.84806e+06	— uncalculated	— uncalculated	0	0	9.84838e+06	3.79265e+06	0	4.63246e+06	— uncalculated	— uncalculated	0	0	0	0	0	0	— uncalculated	— uncalculated
sp|P0AG55|RL6_ECOLI (58)-sp|P0AG55|RL6_ECOLI (58)/	DGYADGWAQAGTAR(3)-DGYADGWAQAGTAR(3)			0	4.96012e+07	3.39838e+07	4.81376e+07	0	2.7275e+07	— uncalculated	— uncalculated	7.50873e+07	2.38968e+07	1.37714e+08	4.14629e+07	0	4.75893e+07	— uncalculated	— uncalculated	8.42881e+08	3.3646e+08	6.61935e+08	5.03821e+08	6.13743e+08	4.38357e+08	— uncalculated	— uncalculated
sp|P0A9B2|G3P1_ECOLI (312)-sp|P0A9B2|G3P1_ECOLI (318)/	LVSWYDNETGYSNK(5)-LVSWYDNETGYSNK(11)			2.2997e+09	4.29309e+08	2.8872e+08	3.27097e+08	3.85725e+08	3.5342e+08	— uncalculated	— uncalculated	5.35829e+09	9.55342e+08	3.87281e+08	6.28001e+08	8.22291e+08	3.21512e+08	— uncalculated	— uncalculated	1.50255e+07	1.077e+08	0	9.58929e+07	3.20028e+07	8.82154e+07	— uncalculated	— uncalculated
sp|P0C8J8|GATZ_ECOLI (267)-sp|P0A6F3|GLPK_ECOLI (124)/	TAYWELVR(3)-DGLEDYIR(6)			3.64236e+08	2.87705e+08	2.74578e+08	2.52888e+08	2.61246e+08	2.95777e+08	2.89405e+08	3.99735e+07	3.71617e+08	3.4201e+08	3.69713e+08	3.53999e+08	3.40429e+08	3.44621e+08	3.53731e+08	1.39476e+07	3.52901e+08	3.48062e+08	4.14609e+08	4.32597e+08	4.24249e+08	4.10588e+08	3.97168e+08	3.69969e+07
sp|P0C8J8|GATZ_ECOLI (267)-sp|P0C8J8|GATZ_ECOLI (267)/	TAYWELVR(3)-TAYWELVR(3)			2.44119e+07	1.546e+07	5.30963e+08	5.12097e+08	4.17698e+08	4.70447e+08	3.28513e+08	2.42185e+08	2.65055e+07	6.38409e+07	1.60111e+07	5.58219e+07	5.13632e+07	1.45496e+07	3.80154e+07	2.15847e+07	8.85426e+08	3.8565e+08	7.92336e+08	7.47934e+08	7.47819e+08	4.55704e+08	6.69145e+08	2.00139e+08
sp|P69908|DCEA_ECOLI (90)-sp|P69908|DCEA_ECOLI (90)/sp|P69908|DCEA_ECOLI (90)-sp|P69910|DCEB_ECOLI (90)/sp|P69910|DCEB_ECOLI (90)-sp|P69908|DCEA_ECOLI (90)/sp|P69910|DCEB_ECOLI (90)-sp|P69910|DCEB_ECOLI (90)/	NWIDKEEYPQSAAIDLR(8)-NWIDKEEYPQSAAIDLR(8)			1.63351e+07	2.6327e+07	1.55146e+07	2.76737e+07	1.48946e+07	1.54959e+07	— uncalculated	— uncalculated	0	1.74096e+07	0	1.44195e+07	1.6367e+07	2.66146e+07	— uncalculated	— uncalculated	0	7.81643e+06	9.98157e+07	0	0	0	— uncalculated	— uncalculated
sp|P68066|GRCA_ECOLI (38)-sp|P68066|GRCA_ECOLI (38)/	AGYAEDEVVAVSK(3)-AGYAEDEVVAVSK(3)			1.38023e+08	1.83454e+08	2.40592e+08	1.53711e+08	7.26736e+07	1.53578e+08	— uncalculated	— uncalculated	3.47504e+08	2.32207e+08	4.19319e+08	3.47362e+08	3.42247e+08	3.20417e+08	— uncalculated	— uncalculated	0	0	0	0	0	0	— uncalculated	— uncalculated
sp|P42641|OBG_ECOLI (310)-sp|P37018|YADM_ECOLI (188)/	YYLISAASGLGVK(1)-ALATFNFIYQ(9)			3.05815e+08	3.03243e+08	1.43934e+08	4.21212e+06	1.53202e+08	2.87882e+08	1.99715e+08	1.21033e+08	3.6581e+06	3.3143e+07	6.66959e+07	7.76275e+06	8.80464e+07	5.41479e+06	3.41202e+07	3.58241e+07	4.10074e+06	1.05417e+07	3.12314e+06	2.18534e+06	5.44124e+06	3.68107e+06	4.84554e+06	2.99182e+06
sp|P09373|PFLB_ECOLI (173)-sp|P0AA10|RL13_ECOLI (16)/	SGVLTGLPDAYGR(11)-DWYVVDATGK(3)			3.07971e+08	2.44673e+08	1.88385e+08	2.55067e+08	2.23455e+08	2.09657e+08	2.38201e+08	4.17326e+07	3.09236e+08	4.57768e+08	5.92692e+08	5.55988e+08	3.39636e+08	3.96383e+08	4.4195e+08	1.15009e+08	5.76572e+08	3.56917e+08	4.47558e+08	4.07668e+08	3.18897e+08	2.36552e+08	3.90694e+08	1.16729e+08
sp|P0AG55|RL6_ECOLI (58)-sp|P0A853|TNAA_ECOLI (80)/	DGYADGWAQAGTAR(3)-SYYALAESVK(2)			3.78004e+07	2.09091e+07	2.31764e+07	2.5443e+07	2.94358e+07	6.8594e+07	3.42265e+07	1.78519e+07	7.2858e+07	5.84292e+07	5.26515e+07	2.66821e+08	2.38158e+07	1.14457e+08	9.81722e+07	8.77827e+07	1.18876e+07	1.12776e+07	1.92205e+07	1.77518e+07	1.37054e+07	1.78334e+07	1.52794e+07	3.41068e+06
sp|P27302|TKT1_ECOLI (505)-sp|P0A9C5|GLN1B_ECOLI (327)/	YGVERQDGPTALILSR(1)-LVPGYEAPVMLAYSAR(5)			4.77856e+07	2.86188e+08	2.49891e+08	1.71184e+08	1.83315e+08	0	— uncalculated	— uncalculated	6.00629e+06	0	0	0	0	3.37057e+07	— uncalculated	— uncalculated	5.69815e+06	0	0	0	0	0	— uncalculated	— uncalculated
sp|P0ADV7|MLAC_ECOLI (72)-sp|P0ADV7|MLAC_ECOLI (81)/	YAGALVLGQYYK(1)-YAGALVLGQYYK(10)			0	3.41051e+08	6.09989e+06	4.90942e+06	3.0543e+06	1.71916e+08	— uncalculated	— uncalculated	0	3.45603e+08	4.66831e+08	2.63776e+08	3.1113e+08	3.37953e+06	— uncalculated	— uncalculated	0	0	0	1.31123e+07	5.71389e+06	0	— uncalculated	— uncalculated
sp|P23843|OPPA_ECOLI (121)-sp|P0A915|OMPW_ECOLI (163)/	WSDGTPVTAQDFVYSWQR(14)-DSWGAAGQVGVDYLINR(13)			8.90671e+07	5.57241e+08	2.00091e+08	1.80482e+08	4.58113e+08	4.14706e+08	3.16617e+08	1.85166e+08	8.12477e+08	2.76863e+08	2.00843e+08	1.43734e+08	1.9204e+08	2.03698e+08	3.04943e+08	2.52271e+08	1.57189e+08	1.4777e+08	1.61104e+08	1.946e+08	2.10421e+08	1.36599e+08	1.67947e+08	2.85194e+07
sp|P09373|PFLB_ECOLI (34)-sp|P09373|PFLB_ECOLI (34)/	NYTPYEGDESFLAGATEATTTLWDK(2)-NYTPYEGDESFLAGATEATTTLWDK(2)			0	0	0	0	0	0	— uncalculated	— uncalculated	0	0	1.1378e+08	5.41683e+07	0	0	— uncalculated	— uncalculated	3.22513e+07	0	4.11516e+07	2.6387e+07	0	0	— uncalculated	— uncalculated
sp|P08200|IDH_ECOLI (246)-sp|P0A870|TALB_ECOLI (186)/	DWGYQLAR(4)-ILDWYK(5)			5.86392e+06	4.8658e+06	4.20023e+06	3.282e+06	3.01566e+06	1.49477e+06	— uncalculated	— uncalculated	1.55342e+07	4.29193e+06	0	6.19947e+06	6.76741e+06	1.64761e+07	— uncalculated	— uncalculated	3.88387e+06	3.28093e+07	0	5.4314e+06	1.86193e+07	7.6646e+06	— uncalculated	— uncalculated
sp|P0AG30|RHO_ECOLI (72)-sp|P0AG30|RHO_ECOLI (80)/	SADSSYLAGPDDIYVSPSQIR(6)-SADSSYLAGPDDIYVSPSQIR(14)			0	0	0	0	0	0	— uncalculated	— uncalculated	0	0	0	0	0	0	— uncalculated	— uncalculated	1.22608e+07	0	0	0	1.18652e+07	1.30536e+07	— uncalculated	— uncalculated
sp|P09373|PFLB_ECOLI (324)-sp|P75800|PDEI_ECOLI (108)/	TPEYDELFSGDPIWATESIGGMGLDGR(4)-MEMMPFLDSVGLVLDDNKYYLFSR(20)	31,Oxidation[M];34,Oxidation[M];		0	0	0	0	0	0	— uncalculated	— uncalculated	0	0	0	0	0	0	— uncalculated	— uncalculated	0	0	0	0	0	0	— uncalculated	— uncalculated
sp|P13035|GLPD_ECOLI (492)-sp|P0AA10|RL13_ECOLI (16)/	VSQWLVEYTQQR(8)-DWYVVDATGK(3)			1.73617e+08	5.07795e+07	9.59955e+07	9.74971e+07	1.54069e+08	1.40351e+08	— uncalculated	— uncalculated	4.9703e+07	1.05194e+08	5.47962e+07	4.69504e+07	4.36854e+07	1.52962e+08	— uncalculated	— uncalculated	0	1.82803e+07	0	0	0	0	— uncalculated	— uncalculated
sp|P0A853|TNAA_ECOLI (190)-sp|P0ADX5|YHFG_ECOLI (53)/	GIEEVGPNNVPYIVATITSNSAGGQPVSLANLK(12)-LEGVEMPLVTLTAAEALARLEELRSHYER(27)	42,Oxidation[M];		0	0	0	0	0	0	— uncalculated	— uncalculated	0	0	0	0	0	0	— uncalculated	— uncalculated	0	0	0	0	0	0	— uncalculated	— uncalculated
sp|P04079|GUAA_ECOLI (512)-sp|P0A9P0|DLDH_ECOLI (374)/	VVYDISGKPPATIEWE(3)-GISYETATFPWAASGR(4)			1.22963e+07	0	0	3.46746e+06	5.9051e+06	5.61882e+06	— uncalculated	— uncalculated	0	0	1.41457e+07	1.70088e+07	9.14854e+06	1.49267e+07	— uncalculated	— uncalculated	0	0	0	0	8.33729e+06	0	— uncalculated	— uncalculated
sp|P09373|PFLB_ECOLI (34)-sp|P76245|DGCP_ECOLI (74)/	NYTPYEGDESFLAGATEATTTLWDK(2)-NSQKMYIPENFTVSWDYSLCKR(17)	48,Carbamidomethyl[C];33,Oxidation[M];		0	3.21075e+08	0	0	6.14507e+07	0	— uncalculated	— uncalculated	0	0	9.82566e+07	0	0	1.57817e+08	— uncalculated	— uncalculated	2.3887e+08	7.00375e+08	1.12074e+09	1.31583e+09	4.9796e+08	4.07035e+08	— uncalculated	— uncalculated
sp|P31471|YIEL_ECOLI (132)-sp|P0AEQ3|GLNH_ECOLI (207)/	QVNSSMILVPGSYLDTR(13)-AVGDSLEAQQYGIAFPK(11)			2.93819e+08	2.48729e+08	2.0081e+08	2.7274e+08	2.86776e+08	1.48881e+08	2.41959e+08	5.66532e+07	2.76167e+08	2.98729e+08	4.16821e+08	3.36372e+08	3.25256e+08	3.1626e+08	3.28268e+08	4.82651e+07	5.90005e+07	2.87443e+07	6.82906e+06	1.26442e+07	3.68497e+06	3.67526e+07	2.46093e+07	2.1187e+07
sp|P08200|IDH_ECOLI (78)-sp|P08200|IDH_ECOLI (78)/	STQVYGQDVWLPAETLDLIR(5)-STQVYGQDVWLPAETLDLIR(5)			9.10831e+08	1.77066e+08	1.40264e+08	4.06341e+08	1.708e+08	2.44418e+07	— uncalculated	— uncalculated	5.89128e+08	2.3082e+08	1.69963e+08	2.02257e+08	1.81492e+08	4.02502e+08	— uncalculated	— uncalculated	0	2.38518e+07	0	2.95163e+07	0	0	— uncalculated	— uncalculated
sp|P0A9G8|MODE_ECOLI (45)-sp|P66948|BEPA_ECOLI (325)/	DAGISYK(6)-YDEARK(1)			4.72753e+06	3.91453e+06	9.92706e+06	3.05677e+06	1.74862e+06	0	— uncalculated	— uncalculated	1.49338e+08	9.32434e+07	1.77025e+08	1.42822e+08	1.67119e+08	1.86081e+08	— uncalculated	— uncalculated	0	2.4143e+06	0	3.62771e+06	0	0	— uncalculated	— uncalculated
sp|P0CE47|EFTU1_ECOLI (161)-sp|P09373|PFLB_ECOLI (188)/sp|P0CE48|EFTU2_ECOLI (161)-sp|P09373|PFLB_ECOLI (188)/	ELLSQYDFPGDDTPIVR(6)-VALYGIDYLMK(4)			0	1.23874e+07	0	0	1.49444e+07	0	— uncalculated	— uncalculated	0	0	2.64348e+07	0	0	8.80595e+06	— uncalculated	— uncalculated	4.30916e+07	4.86614e+07	0	0	7.95492e+06	0	— uncalculated	— uncalculated
sp|P0AEX9|MALE_ECOLI (43)-sp|P0A910|OMPA_ECOLI (242)/	IEEGKLVIWINGDKGYNGLAEVGK(16)-ATLKPEGQAALDQLYSQLSNLDPK(15)			0	2.8989e+07	0	4.2643e+07	0	0	— uncalculated	— uncalculated	0	1.13852e+08	6.55074e+07	0	0	2.2662e+07	— uncalculated	— uncalculated	0	0	0	3.80752e+07	0	0	— uncalculated	— uncalculated
sp|P0A853|TNAA_ECOLI (190)-sp|P21189|DPO2_ECOLI (662)/	GIEEVGPNNVPYIVATITSNSAGGQPVSLANLK(12)-IFRNEPYQEYVRETIDKLMAGELDAR(7)			0	2.81378e+07	0	0	0	0	— uncalculated	— uncalculated	1.6365e+08	2.44373e+08	6.46241e+07	4.5901e+07	0	0	— uncalculated	— uncalculated	0	0	4.62725e+06	0	6.13305e+06	0	— uncalculated	— uncalculated
sp|P0A853|TNAA_ECOLI (190)-sp|Q46907|YGCQ_ECOLI (198)/	GIEEVGPNNVPYIVATITSNSAGGQPVSLANLK(12)-VLVVGQGGEADNQEIAMLAEKLGAEVGYSRAR(28)			5.59421e+09	5.56198e+09	4.11889e+09	4.06319e+09	4.20398e+09	4.19323e+09	4.62258e+09	7.41988e+08	1.04421e+10	7.91947e+09	1.07659e+10	1.18782e+10	1.18938e+10	6.90737e+09	9.96781e+09	2.08724e+09	3.85119e+09	4.55527e+09	4.08403e+09	4.72632e+09	4.15288e+09	2.85051e+09	4.0367e+09	6.63579e+08
sp|P08201|NIRB_ECOLI (346)-sp|P08201|NIRB_ECOLI (835)/	SYVYLDESK(2)-PATPYER(5)			1.26644e+07	0	3.58203e+07	9.53303e+06	1.76174e+07	0	— uncalculated	— uncalculated	2.89855e+07	0	5.35042e+06	7.34082e+06	1.13601e+07	0	— uncalculated	— uncalculated	1.385e+07	1.86506e+07	1.02436e+07	2.42847e+07	2.28052e+07	2.20045e+07	— uncalculated	— uncalculated
sp|P0A8V2|RPOB_ECOLI (3)-sp|P0A8V2|RPOB_ECOLI (395)/	VYSYTEKK(2)-YDLSAVGR(1)			1.07298e+09	1.07772e+09	9.66081e+08	1.00851e+09	9.11909e+08	7.70211e+08	9.67903e+08	1.15734e+08	4.76365e+07	7.4791e+07	4.87554e+08	4.29549e+08	4.03425e+08	4.15989e+08	3.09824e+08	1.94904e+08	1.32792e+08	1.59418e+08	1.17837e+08	1.4237e+08	1.45376e+08	1.44999e+08	1.40465e+08	1.39889e+07
sp|P06987|HIS7_ECOLI (5)-sp|P06987|HIS7_ECOLI (281)/	YLFIDR(1)-PHLEYK(5)			1.15683e+08	1.32789e+08	1.32657e+08	1.29736e+08	1.43607e+08	1.21459e+08	1.29322e+08	9.74927e+06	2.25399e+07	1.79675e+08	1.47739e+08	1.03376e+08	1.27841e+08	1.46341e+08	1.21252e+08	5.45001e+07	1.57209e+08	1.84115e+08	1.15951e+08	9.95722e+07	1.41402e+08	7.02989e+07	1.28091e+08	4.11445e+07
sp|P0AGC3|SLT_ECOLI (627)-sp|P0AGC3|SLT_ECOLI (487)/	YFMGDKPTLMSATEWGR(1)-RYTSGK(2)	3,Oxidation[M];		8.84267e+07	5.58901e+07	2.77273e+07	3.95512e+07	6.6102e+07	4.62498e+07	5.39912e+07	2.14211e+07	1.42793e+08	1.49392e+08	1.58551e+08	1.02749e+08	1.47212e+08	1.19757e+08	1.36742e+08	2.10993e+07	1.44719e+07	7.95018e+06	2.6338e+07	728107	1.71945e+07	4.88286e+07	1.92519e+07	1.68697e+07
sp|P24215|UXUA_ECOLI (102)-sp|P24215|UXUA_ECOLI (200)/	TVCYNFMPVLDWTR(4)-KHLELYK(6)	3,Carbamidomethyl[C];7,Oxidation[M];		6.66787e+08	8.97926e+08	8.49711e+08	1.07895e+09	1.12265e+09	6.47698e+08	8.77286e+08	1.99538e+08	1.32652e+09	1.58013e+09	7.14264e+08	3.15897e+08	7.04845e+08	6.14408e+08	8.76009e+08	4.7673e+08	1.37133e+09	1.76603e+09	1.25666e+09	1.18928e+09	1.92828e+09	1.24716e+09	1.45979e+09	3.10076e+08
sp|P16919|RHSD_ECOLI (355)-sp|P16919|RHSD_ECOLI (579)/	MVAHRYAGR(6)-RYDNRGR(2)			6.77919e+06	0	2.62316e+06	0	2.02047e+06	0	— uncalculated	— uncalculated	1.7885e+08	3.15759e+08	2.12546e+07	1.35496e+07	9.53044e+06	0	— uncalculated	— uncalculated	5.24342e+06	0	7.30974e+06	3.71044e+06	0	1.86568e+06	— uncalculated	— uncalculated
sp|P37613|PANZ_ECOLI (80)-sp|P24230|RECG_ECOLI (124)/	GVGQYLLEEVLR(5)-YGAEMIHPEYR(1)	20,Oxidation[M];		582008	0	2.36264e+06	0	0	2.18806e+06	— uncalculated	— uncalculated	0	3.76652e+06	8.06477e+06	0	0	3.11319e+06	— uncalculated	— uncalculated	1.17649e+07	1.38174e+07	3.0306e+06	1.49232e+07	1.14117e+07	2.71528e+07	— uncalculated	— uncalculated
sp|P0A6F3|GLPK_ECOLI (387)-sp|P0A6F3|GLPK_ECOLI (387)/	ATLESIAYQTR(8)-ATLESIAYQTR(8)			9.55222e+06	7.8569e+06	0	0	0	0	— uncalculated	— uncalculated	1.22303e+08	1.3693e+08	0	0	0	1.25601e+07	— uncalculated	— uncalculated	4.14927e+07	1.21434e+07	4.58241e+07	1.39758e+07	3.36975e+07	2.24254e+07	— uncalculated	— uncalculated
sp|P0A853|TNAA_ECOLI (81)-sp|P0A853|TNAA_ECOLI (80)/	SYYALAESVK(3)-SYYALAESVK(2)			6.83594e+08	4.75004e+08	7.08002e+07	1.18595e+07	0	3.50871e+06	— uncalculated	— uncalculated	1.42843e+09	9.15198e+08	1.55703e+09	1.14038e+09	1.35226e+09	1.19948e+09	— uncalculated	— uncalculated	3.96012e+06	5.40944e+06	0	5.52231e+06	0	0	— uncalculated	— uncalculated
sp|P27302|TKT1_ECOLI (596)-sp|P0A6E9|BIOD2_ECOLI (37)/	QDAAYR(5)-TVAGYK(5)			0	0	3.43099e+06	1.27743e+06	1.59691e+06	3.31387e+06	— uncalculated	— uncalculated	2.32041e+06	2.73973e+06	0	1.50262e+06	2.51002e+06	1.29419e+06	— uncalculated	— uncalculated	4.93802e+06	0	2.53423e+06	1.44876e+06	1.68558e+06	0	— uncalculated	— uncalculated
sp|P00805|ASPG2_ECOLI (348)-sp|P00805|ASPG2_ECOLI (348)/	DPQQIQQIFNQY(12)-DPQQIQQIFNQY(12)			7.88907e+07	8.25563e+07	9.74213e+07	7.38993e+07	7.2655e+07	9.09888e+07	— uncalculated	— uncalculated	0	0	5.02564e+07	9.30154e+06	0	4.90836e+07	— uncalculated	— uncalculated	6.69488e+07	6.64315e+07	7.52886e+07	7.98522e+07	6.82611e+07	9.27912e+07	— uncalculated	— uncalculated
sp|P0A8V2|RPOB_ECOLI (742)-sp|P0A8V2|RPOB_ECOLI (751)/	VNEDEMYPGEAGIDIYNLTK(7)-VNEDEMYPGEAGIDIYNLTK(16)			0	0	0	0	0	0	— uncalculated	— uncalculated	0	2.34929e+07	0	0	0	0	— uncalculated	— uncalculated	0	0	0	0	0	0	— uncalculated	— uncalculated
sp|P0A853|TNAA_ECOLI (245)-sp|P0A853|TNAA_ECOLI (245)/	EAEYKDWTIEQITR(4)-EAEYKDWTIEQITR(4)			1.7009e+07	0	1.11112e+07	7.04927e+07	0	1.16446e+07	— uncalculated	— uncalculated	1.51297e+07	0	0	0	3.80194e+07	8.83723e+06	— uncalculated	— uncalculated	0	0	0	2.1305e+07	0	9.21118e+06	— uncalculated	— uncalculated
sp|P0A853|TNAA_ECOLI (190)-sp|P0AEC3|ARCB_ECOLI (696)/	GIEEVGPNNVPYIVATITSNSAGGQPVSLANLK(12)-LITDGLAVFEKMMPGYVSVLESNLTAQDKK(16)	48,Oxidation[M];49,Oxidation[M];		4.6996e+09	4.3298e+09	3.04249e+09	3.23052e+09	3.44994e+09	3.59334e+09	3.72428e+09	6.50993e+08	9.02175e+09	5.54919e+09	9.86641e+09	9.86726e+09	1.09487e+10	6.62735e+09	8.64678e+09	2.10189e+09	2.94295e+09	2.98874e+09	3.59257e+09	2.94716e+09	2.32713e+09	2.02401e+09	2.80376e+09	5.53454e+08
sp|P0ABB4|ATPB_ECOLI (268)-sp|P23843|OPPA_ECOLI (121)/	MPSAVGYQPTLAEEMGVLQER(7)-WSDGTPVTAQDFVYSWQR(14)			0	0	0	5.47015e+07	4.21114e+07	1.13336e+08	— uncalculated	— uncalculated	0	0	0	0	0	0	— uncalculated	— uncalculated	0	0	4.6317e+06	0	0	0	— uncalculated	— uncalculated
sp|P31677|OTSA_ECOLI (266)-sp|P25519|HFLX_ECOLI (424)/	LDYSKGLPER(3)-QEPALIDYLI(8)			7.20696e+06	598563	0	3.77439e+06	0	0	— uncalculated	— uncalculated	0	6.46844e+06	5.68201e+06	9.43377e+06	0	2.32169e+07	— uncalculated	— uncalculated	2.83916e+06	5.88287e+06	846364	2.05411e+06	5.35161e+06	1.20844e+06	— uncalculated	— uncalculated
sp|P0A853|TNAA_ECOLI (190)-sp|P0ABW9|FLGB_ECOLI (116)/	GIEEVGPNNVPYIVATITSNSAGGQPVSLANLK(12)-ERTQFADNSLQYQMSLSALSGQIK(12)			0	0	3.76623e+07	0	0	7.42083e+07	— uncalculated	— uncalculated	0	0	0	4.2354e+07	5.73262e+07	0	— uncalculated	— uncalculated	0	0	1.76963e+07	0	0	0	— uncalculated	— uncalculated
sp|P0AFG8|ODP1_ECOLI (788)-sp|P54746|MNGB_ECOLI (747)/	VPYIAQVMNDAPAVASTDYMK(3)-LSLLSYTGTPTAAGVAQQAR(6)			0	0	0	0	0	0	— uncalculated	— uncalculated	2.03227e+08	1.66653e+07	0	0	2.80808e+07	0	— uncalculated	— uncalculated	1.41446e+07	1.89993e+07	7.88973e+06	8.46111e+06	0	3.73353e+07	— uncalculated	— uncalculated
sp|P0AFG8|ODP1_ECOLI (323)-sp|P39172|ZNUA_ECOLI (203)/	LIQLMNETVDGDYQTFK(13)-GYFVFHDAYGYFEK(2)			0	0	0	0	1.13242e+07	0	— uncalculated	— uncalculated	0	0	0	0	0	0	— uncalculated	— uncalculated	0	2.35124e+07	1.16008e+07	7.73044e+06	0	1.06228e+07	— uncalculated	— uncalculated

## Sheet: looplinking
Protein	Sequence	Modification		Ahp1	Ahp2	Ahp4	Ahp5	Ahp6	Ahp7	mean	standard deviation	threegenes2	threegenes3	threegenes4	threegenes5	threegenes6	threegenes7	mean	standard deviation	1threegenes_H2O2	2threegenes_H2O2	3threegenes_H2O2	4threegenes_H2O2	5threegenes_H2O2	6threegenes_H2O2	mean	standard deviation
sp|P0ACF8|HNS_ECOLI (97)(99)/	YSYVDENGETKTWTGQGR(1)(3)			6.34041e+10	6.15373e+10	6.171e+10	5.63184e+10	4.48291e+10	5.75931e+10	— uncalculated	— uncalculated	6.21479e+10	6.79796e+10	7.93658e+10	6.36778e+10	6.25603e+10	7.0311e+10	— uncalculated	— uncalculated	0	0	0	0	0	0	— uncalculated	— uncalculated
sp|P09373|PFLB_ECOLI (34)(37)/	NYTPYEGDESFLAGATEATTTLWDK(2)(5)			4.74274e+10	5.39055e+10	4.19734e+10	4.01508e+10	5.05394e+10	3.7481e+10	4.52462e+10	6.39891e+09	5.72852e+10	6.91872e+10	6.69683e+10	5.97527e+10	5.7169e+10	5.75068e+10	6.13115e+10	5.37221e+09	1.74561e+11	2.3176e+11	1.77938e+11	1.71008e+11	1.9305e+11	2.17657e+11	1.94329e+11	2.51006e+10
sp|P0A9B2|G3P1_ECOLI (40)(43)/	RSDIEIVAINDLLDADYMAYMLK(17)(20)			1.03192e+08	1.55231e+08	1.21072e+08	7.14468e+07	8.75687e+07	7.5393e+07	1.02317e+08	3.17734e+07	7.21859e+07	1.88073e+08	1.83169e+08	1.83793e+08	1.26025e+08	1.41388e+08	1.49106e+08	4.55871e+07	1.06201e+07	4.5905e+07	2.90662e+07	3.92315e+07	3.3841e+07	3.04001e+07	3.15106e+07	1.19655e+07
sp|P0ABC3|HFLC_ECOLI (103)(104)/	YYLATGGGDISQAEVLLK(1)(2)			1.12285e+10	1.45009e+10	1.31597e+10	1.19132e+10	1.28858e+10	1.22702e+10	1.26597e+10	1.13563e+09	3.86214e+10	3.34343e+10	1.7532e+10	1.28396e+10	1.57179e+10	1.54291e+10	2.22624e+10	1.08914e+10	9.45512e+09	1.19045e+10	1.59715e+10	1.28824e+10	1.89424e+10	1.30609e+10	1.37028e+10	3.31549e+09
sp|P62399|RL5_ECOLI (7)(8)/	LHDYYKDEVVK(4)(5)			6.2764e+08	8.92945e+08	6.96779e+08	5.63598e+08	5.71975e+08	5.00959e+08	6.42316e+08	1.39372e+08	6.43214e+08	4.08724e+08	7.94508e+08	6.40732e+08	3.87292e+08	4.17706e+08	5.48696e+08	1.67708e+08	4.50582e+08	8.48172e+08	3.96211e+08	6.12976e+08	1.84269e+09	1.19269e+09	8.90553e+08	5.5039e+08
sp|P39407|YJJU_ECOLI (214)(215)/	TVPSQMYYTPQWFK(7)(8)	6,Oxidation[M];		4.49776e+08	3.62251e+08	2.83548e+08	2.64752e+08	2.03847e+08	2.36003e+08	3.00029e+08	9.07326e+07	6.55607e+08	4.49936e+08	6.32501e+08	5.06724e+08	4.22972e+08	5.49237e+08	5.36163e+08	9.4692e+07	3.90679e+08	3.27666e+08	2.44555e+08	5.18131e+08	3.74992e+08	3.79152e+08	3.72529e+08	8.94084e+07
sp|P0A887|UBIE_ECOLI (183)(186)/	AYDAYSFHVLPR(2)(5)			1.0042e+10	9.10472e+09	7.13715e+09	8.2287e+09	8.52779e+09	6.94871e+09	8.33151e+09	1.17569e+09	6.72318e+09	7.81049e+09	1.19699e+10	1.11298e+10	1.24773e+10	1.15725e+10	1.02805e+10	2.40108e+09	6.17746e+09	8.90654e+09	8.81547e+09	8.80945e+09	1.04456e+10	1.0758e+10	8.98542e+09	1.62634e+09
sp|Q46829|BGLA_ECOLI (278)(279)/	GYYPSYVLNEWER(2)(3)			1.74253e+10	1.59897e+10	1.62464e+10	1.40405e+10	1.50586e+10	1.5889e+10	1.57749e+10	1.1425e+09	1.51889e+10	2.3174e+10	2.30759e+10	2.42587e+10	2.33508e+10	2.47884e+10	2.23061e+10	3.5515e+09	5.28e+10	4.4346e+10	4.87183e+10	4.88065e+10	4.10678e+10	3.72458e+10	4.54974e+10	5.72168e+09
sp|P0ADV7|MLAC_ECOLI (81)(82)/	YAGALVLGQYYK(10)(11)			2.3929e+10	2.0458e+10	1.97824e+10	2.09557e+10	2.17786e+10	1.81166e+10	2.08367e+10	1.95537e+09	2.25402e+10	2.29866e+10	2.37537e+10	2.3819e+10	1.98856e+10	2.29058e+10	2.26485e+10	1.44343e+09	4.95021e+10	5.2236e+10	9.52614e+10	5.64322e+10	5.76223e+10	3.65252e+10	5.79299e+10	1.97868e+10
sp|P75960|NPD_ECOLI (254)(255)/	YYGPASQVVPEFVEK(1)(2)			6.70467e+09	5.88443e+09	6.06084e+09	4.75019e+09	5.50537e+09	5.78963e+09	5.78252e+09	6.451e+08	4.52547e+09	6.70136e+09	8.2628e+09	7.59458e+09	7.10643e+09	7.02641e+09	6.86951e+09	1.27047e+09	7.46724e+09	7.097e+09	1.0454e+10	9.63103e+09	9.43423e+09	7.46633e+09	8.59163e+09	1.41584e+09
sp|P00452|RIR1_ECOLI (495)(498)/	ALDALLDYQDYPIPAAK(8)(11)			3.89679e+09	2.47848e+09	1.90062e+09	3.92396e+09	6.91319e+09	3.79738e+09	3.8184e+09	1.73601e+09	7.37399e+09	6.26934e+09	5.67947e+09	4.84097e+09	7.27273e+09	7.54342e+09	6.49665e+09	1.0889e+09	6.92311e+09	5.28721e+09	5.59466e+09	6.03185e+09	5.82437e+09	5.09663e+09	5.79297e+09	6.50427e+08
sp|P33012|SBMC_ECOLI (51)(52)/	EWVAVYYDNPDETPAEK(6)(7)			6.20894e+09	5.05786e+09	6.78817e+09	4.87012e+09	5.30298e+09	5.09496e+09	5.55384e+09	7.66773e+08	6.30281e+09	8.54395e+09	7.86729e+09	7.39986e+09	6.57431e+09	5.68301e+09	7.06187e+09	1.06533e+09	5.11645e+09	4.32986e+09	5.00644e+09	5.97508e+09	5.88329e+09	5.10136e+09	5.23541e+09	6.11787e+08
sp|P21179|CATE_ECOLI (504)(505)/	SPSFGEYYSHPR(7)(8)			3.1997e+09	2.9009e+09	2.87615e+09	2.34826e+09	2.03407e+09	2.4248e+09	2.63065e+09	4.32469e+08	9.88603e+08	7.33082e+07	1.92297e+08	2.08649e+08	1.82201e+08	1.76718e+08	3.03629e+08	338970270	1.19288e+08	9.69169e+07	1.38802e+08	1.66537e+08	1.08922e+08	1.63016e+08	1.32247e+08	2.87253e+07
sp|P02930|TOLC_ECOLI (413)(415)/	YNYLINQLNIK(1)(3)			2.01003e+10	1.77355e+10	1.67319e+10	1.17792e+10	7.51499e+09	1.90669e+10	1.54881e+10	4.85808e+09	1.7245e+10	1.75453e+10	1.71308e+10	1.08379e+10	1.72239e+10	1.19131e+10	1.5316e+10	3.07432e+09	8.59471e+09	4.46181e+09	6.11791e+09	5.92428e+09	4.9996e+09	3.86328e+09	5.66027e+09	1.67285e+09
sp|P21165|PEPQ_ECOLI (157)(158)/	GVIDYLHYYR(8)(9)			3.02552e+10	2.31918e+10	2.12058e+10	2.18593e+10	2.19609e+10	2.45319e+10	2.38341e+10	3.35997e+09	1.9015e+10	2.77518e+10	2.43802e+10	2.95037e+10	2.66392e+10	2.94286e+10	2.61198e+10	3.97081e+09	9.53174e+09	1.31301e+10	1.30579e+10	1.20867e+10	1.31931e+10	1.25454e+10	1.22575e+10	1.40138e+09
sp|P0ABA6|ATPG_ECOLI (223)(229)/	RYVESQVYQGVVENLASEQAAR(2)(8)			5.24924e+09	5.48629e+09	4.26241e+09	5.18178e+09	3.9557e+09	3.67308e+09	4.63475e+09	7.65052e+08	9.28976e+09	7.29334e+09	1.0365e+10	8.51061e+09	8.8445e+09	1.1694e+10	9.33286e+09	1.53078e+09	1.0292e+09	1.62448e+09	9.21331e+08	2.97887e+09	1.92263e+09	1.08044e+09	1.59283e+09	7.82561e+08
sp|P09394|GLPQ_ECOLI (102)(103)/	YYAIDFTLDEIK(1)(2)			2.1892e+09	1.80945e+09	1.69331e+09	1.57617e+09	2.58164e+09	1.5282e+09	1.89633e+09	4.1042e+08	4.55656e+09	6.18634e+09	4.34282e+09	5.90421e+09	4.32321e+09	4.01397e+09	4.88785e+09	9.17427e+08	1.56446e+09	2.3069e+09	1.54796e+09	1.6539e+09	3.09125e+09	3.13396e+09	2.21641e+09	7.48827e+08
sp|P39176|ERFK_ECOLI (109)(110)/	LYYYPPDSNTVEVFPIGIGQAGR(3)(4)			7.39262e+08	6.77037e+08	6.21672e+08	6.03019e+08	6.19068e+08	6.86635e+08	6.57782e+08	5.22378e+07	8.05354e+08	7.59745e+08	8.04146e+08	7.12416e+08	1.2282e+09	7.71355e+08	8.46869e+08	1.89911e+08	2.90591e+08	2.26159e+08	2.01228e+08	2.11731e+08	3.66778e+08	2.26119e+08	2.53768e+08	6.35319e+07
sp|P0A9G6|ACEA_ECOLI (279)(282)/	GLAYAPYADLVWCETSTPDLELAR(4)(7)	13,Carbamidomethyl[C];		7.9096e+10	7.01305e+10	6.30955e+10	6.2294e+10	6.27671e+10	6.03349e+10	6.62863e+10	7.11041e+09	1.0355e+11	9.73267e+10	1.04669e+11	1.03947e+11	1.18645e+11	1.08688e+11	1.06138e+11	7.13051e+09	2.29688e+10	2.97183e+10	2.80862e+10	5.79789e+10	8.60025e+10	1.09697e+11	5.57419e+10	3.56315e+10
sp|P0A6F5|CH60_ECOLI (199)(203)/	GYLSPYFINKPETGAVELESPFILLADKK(2)(6)			2.41583e+11	1.89418e+11	1.59229e+11	1.35941e+11	1.54086e+11	1.64638e+11	1.74149e+11	3.72988e+10	1.31767e+11	1.09986e+11	1.97993e+11	1.51316e+11	1.16133e+11	1.38518e+11	1.40952e+11	3.17057e+10	3.69036e+09	2.16906e+10	4.32661e+09	1.04642e+10	1.42462e+10	1.77704e+09	9.36585e+09	7.64356e+09
sp|P30859|ARTI_ECOLI (104)(105)/	QVLFTTPYYDNSALFVGQQGK(8)(9)			7.67228e+09	6.61302e+09	7.01678e+09	6.39431e+09	7.00749e+09	6.03582e+09	6.78995e+09	5.71636e+08	7.52163e+09	1.07712e+10	1.05087e+10	9.07933e+09	6.58159e+09	7.96478e+09	8.73787e+09	1.68007e+09	9.47233e+09	7.36471e+09	8.10635e+09	8.72769e+09	8.61208e+09	7.17791e+09	8.24351e+09	8.72569e+08
sp|P36659|CBPA_ECOLI (141)(146)/	TISYNLPVYNAFGMIEQEIPK(4)(9)	14,Oxidation[M];		1.83908e+09	1.70449e+09	1.56638e+09	1.3037e+09	1.43881e+09	1.51567e+09	1.56135e+09	1.90334e+08	1.2959e+09	7.99143e+08	1.05027e+09	1.37423e+09	7.55583e+08	2.2087e+09	1.24731e+09	5.33708e+08	2.70964e+08	3.02936e+08	2.71367e+08	6.46784e+08	1.81916e+08	1.44078e+08	3.03007e+08	1.78959e+08
sp|P23847|DPPA_ECOLI (140)(142)/	VSGGSYEYFEGMGLPELISEVK(6)(8)			1.11435e+10	1.37937e+10	1.19368e+10	1.03933e+10	1.18271e+10	1.29325e+10	1.20045e+10	1.21948e+09	2.45383e+10	2.55445e+10	2.7462e+10	2.27825e+10	2.31684e+10	2.30504e+10	2.44244e+10	1.82514e+09	1.02946e+10	1.21341e+10	1.37376e+10	1.25567e+10	1.61058e+10	1.45624e+10	1.32319e+10	2.0285e+09
sp|P0ACJ8|CRP_ECOLI (41)(42)/	AETLYYIVK(5)(6)			1.42076e+09	1.11196e+09	1.14802e+09	1.29365e+09	1.30247e+09	1.29216e+09	1.26151e+09	1.13364e+08	2.75585e+09	1.69056e+09	1.73334e+09	1.80131e+09	1.62606e+09	1.71091e+09	1.88634e+09	4.29774e+08	1.05319e+10	7.22057e+09	1.02586e+10	8.92152e+09	1.03635e+10	1.05139e+10	9.63501e+09	1.32929e+09
sp|P0A6M8|EFG_ECOLI (680)(687)/	ASYTMEFLKYDEAPSNVAQAVIEAR(3)(10)	5,Oxidation[M];		1.28158e+09	8.52631e+08	1.06991e+09	1.17425e+09	9.06653e+08	1.14439e+09	1.07157e+09	1.64367e+08	8.15281e+08	7.57861e+08	7.40481e+08	9.44643e+08	1.26327e+09	2.47663e+09	1.16636e+09	6.70351e+08	8.69278e+08	1.33622e+09	1.34568e+09	4.08526e+08	7.16921e+08	5.34519e+08	8.68524e+08	3.98136e+08
sp|P0ABU2|YCHF_ECOLI (193)(204)/	YLSFLTLKPTMYIANVNEDGFENNPYLDQVR(1)(12)			1.67793e+09	2.03439e+09	1.61164e+09	1.70682e+09	1.8936e+09	1.97909e+09	1.81725e+09	1.74956e+08	1.7988e+09	1.49441e+09	1.68826e+09	2.08117e+09	2.51206e+09	1.83927e+09	1.90233e+09	3.55154e+08	1.76898e+08	2.01651e+08	1.71046e+08	1.44539e+08	2.08213e+08	1.67278e+08	1.78271e+08	2.34772e+07
sp|P00452|RIR1_ECOLI (495)(498)/	ALDALLDYQDYPIPAAKR(8)(11)			6.15723e+08	6.23292e+08	5.79154e+08	4.20109e+08	5.16869e+08	4.67757e+08	5.37151e+08	8.28053e+07	6.53276e+08	8.96303e+08	9.90161e+08	7.97846e+08	6.98677e+08	6.91437e+08	7.8795e+08	1.32777e+08	2.40553e+08	2.19984e+08	2.37675e+08	2.03884e+08	2.4863e+08	1.79232e+08	2.2166e+08	2.63049e+07
sp|P0A9B2|G3P1_ECOLI (40)(43)/	SDIEIVAINDLLDADYMAYMLK(16)(19)	20,Oxidation[M];		4.99015e+08	4.02851e+08	2.60985e+08	4.08394e+08	3.36754e+08	3.18895e+08	3.71149e+08	8.34167e+07	2.161e+08	4.06332e+08	5.25628e+08	5.4423e+08	5.01045e+08	4.44051e+08	4.39564e+08	1.20998e+08	5.29678e+07	1.52494e+07	6.8217e+06	2.47941e+06	1.51561e+07	2.12801e+07	1.89924e+07	1.79393e+07
sp|P0A853|TNAA_ECOLI (258)(260)/	ETYKYADMLAMSAK(3)(5)	8,Oxidation[M];		4.43555e+09	2.8354e+09	3.30892e+09	2.70283e+09	3.79133e+09	3.45189e+09	3.42099e+09	6.3854e+08	5.32211e+09	2.92568e+09	4.15468e+09	2.7186e+09	4.16453e+09	4.82197e+09	4.01793e+09	1.02653e+09	2.10397e+10	1.2535e+10	1.86731e+10	1.75727e+10	1.54388e+10	1.57776e+10	1.68395e+10	2.938e+09
sp|P0A9D8|DAPD_ECOLI (127)(133)/	NTVLMPSYVNIGAYVDEGTMVDTWATVGSCAQIGK(8)(14)	30,Carbamidomethyl[C];		1.88434e+07	1.96111e+07	2.23834e+07	1.16205e+07	1.12784e+07	1.34548e+07	— uncalculated	— uncalculated	1.22434e+08	2.84668e+07	7.58849e+07	1.54273e+07	2.7127e+07	1.22847e+07	— uncalculated	— uncalculated	0	0	0	0	0	0	— uncalculated	— uncalculated
sp|P76578|A2MG_ECOLI (924)(929)/	YGADIYDIYGQVIEGQGR(1)(6)			1.1676e+08	9.055e+07	7.40939e+07	8.5025e+07	1.05692e+08	7.39413e+07	9.10104e+07	1.72752e+07	4.80692e+07	5.02557e+07	1.10201e+08	6.09863e+07	8.7654e+07	9.91562e+07	7.60538e+07	2.64955e+07	5.00054e+07	4.71846e+07	2.68311e+07	4.65394e+07	4.35723e+07	2.8786e+07	4.04865e+07	1.00499e+07
sp|P13029|KATG_ECOLI (71)(72)/	EFSKLDYYGLK(7)(8)			1.20957e+09	1.1007e+09	9.32273e+08	1.00728e+09	9.78859e+08	9.97658e+08	1.03772e+09	1.00612e+08	1.12315e+10	8.69462e+09	1.3241e+10	8.4753e+09	1.28342e+08	1.57047e+08	6.98796e+09	5.58477e+09	1.82117e+08	1.5244e+08	1.88176e+08	1.65025e+08	1.00095e+09	1.69008e+08	3.0962e+08	3.38919e+08
sp|P69908|DCEA_ECOLI (328)(329)/sp|P69910|DCEB_ECOLI (328)(329)/	PAGQVIAQYYEFLR(9)(10)			2.87066e+11	3.03166e+11	3.14915e+11	3.19365e+11	2.6711e+11	2.34593e+11	2.87703e+11	3.23332e+10	1.72135e+11	1.62593e+11	1.66351e+11	1.65776e+11	2.19826e+11	1.78182e+11	1.77477e+11	2.14696e+10	6.67968e+10	9.54258e+10	7.55662e+10	9.86442e+10	1.38157e+11	1.23652e+11	9.9707e+10	2.7339e+10
sp|P13035|GLPD_ECOLI (372)(373)/	LTPYYQGIGPAWTK(4)(5)			1.68798e+11	1.2257e+11	1.19659e+11	1.07239e+11	1.10068e+11	1.1035e+11	1.23114e+11	2.31707e+10	8.02904e+10	1.08797e+11	3.41596e+11	2.72575e+11	2.11516e+11	2.44027e+11	2.098e+11	9.94582e+10	2.26744e+11	1.5343e+11	2.698e+11	2.81514e+11	2.59185e+11	1.98098e+11	2.31462e+11	4.89243e+10
sp|P08839|PT1_ECOLI (217)(228)/	SLELPAIVGTGSVTSQVKNDDYLILDAVNNQVYVNPTNEVIDK(22)(33)			2.26241e+08	1.67616e+08	3.03595e+08	1.05444e+07	2.84018e+08	2.04177e+08	— uncalculated	— uncalculated	5.40223e+08	5.87012e+08	7.98297e+08	6.28914e+08	4.01267e+08	4.35533e+08	— uncalculated	— uncalculated	0	0	0	0	0	0	— uncalculated	— uncalculated
sp|P19926|AGP_ECOLI (361)(363)/	IEYVYQSAEQLR(3)(5)			3.38251e+10	3.04729e+10	2.33625e+10	2.76651e+10	2.49149e+10	2.34096e+10	2.7275e+10	4.22141e+09	5.37364e+10	5.5398e+10	5.97866e+10	5.22649e+10	4.94067e+10	4.4094e+10	5.24478e+10	5.3533e+09	2.58434e+10	1.88647e+10	3.39853e+10	2.99531e+10	4.21705e+10	3.24269e+10	3.05407e+10	7.86656e+09
sp|P0AEM9|FLIY_ECOLI (118)(124)/	YDFSTPYTISGIQALVK(1)(7)			1.49654e+09	9.4982e+08	1.13123e+09	7.86675e+08	7.10505e+08	7.25518e+08	9.66715e+08	3.04731e+08	1.11353e+09	6.50483e+08	1.60746e+09	1.04731e+09	8.85178e+08	7.43171e+08	1.00785e+09	3.42072e+08	8.1305e+08	9.02464e+08	9.35535e+08	9.86594e+08	1.11751e+09	7.05883e+08	9.10173e+08	1.41916e+08
sp|P0AFX9|RSEB_ECOLI (125)(126)/	LSPYYDFISVGR(4)(5)			3.80082e+09	3.76166e+09	3.26959e+09	2.97066e+09	2.79693e+09	2.80491e+09	3.23409e+09	4.57269e+08	4.46675e+09	4.89132e+09	6.74904e+09	5.71358e+09	4.6459e+09	4.36526e+09	5.13864e+09	9.24927e+08	2.33932e+09	2.12975e+09	2.06092e+09	2.73986e+09	2.40869e+09	2.35268e+09	2.33854e+09	2.39519e+08
sp|P21170|SPEA_ECOLI (114)(116)/	ESYGYNGDYFLVYPIK(3)(5)			2.50498e+08	2.06256e+08	1.88319e+08	1.7803e+08	1.56537e+08	1.28279e+08	1.84653e+08	4.20193e+07	1.1612e+09	8.25223e+08	7.15977e+08	5.95071e+08	4.46263e+08	4.18943e+08	6.9378e+08	2.76694e+08	4.31321e+08	3.71331e+08	3.61352e+08	2.92512e+08	3.67988e+08	3.71175e+08	3.65946e+08	4.41542e+07
sp|P0AAC0|USPE_ECOLI (78)(79)/	YYLNAGVPIEIK(1)(2)			9.55734e+07	1.08986e+08	1.05953e+08	1.04005e+08	1.00453e+08	1.07358e+08	1.03721e+08	4.96134e+06	1.24884e+08	1.29153e+08	1.54274e+08	1.14298e+08	1.08816e+08	1.12721e+08	1.24024e+08	1.6708e+07	1.46787e+08	1.61449e+08	2.29588e+08	4.07312e+07	2.15441e+08	2.76834e+07	1.36947e+08	8.56001e+07
sp|P0A6F5|CH60_ECOLI (476)(478)/	QIVLNCGEEPSVVANTVKGGDGNYGYNAATEEYGNMIDMGILDPTK(24)(26)	6,Carbamidomethyl[C];		2.45246e+08	2.70771e+08	2.7627e+08	1.53832e+08	1.37409e+08	4.79281e+08	— uncalculated	— uncalculated	0	0	2.27098e+08	1.86479e+08	1.28469e+08	1.12197e+08	— uncalculated	— uncalculated	0	0	0	0	0	0	— uncalculated	— uncalculated
sp|P0A6Z3|HTPG_ECOLI (431)(432)/	IYYITADSYAAAK(2)(3)			6.42323e+10	5.88649e+10	5.71925e+10	5.26468e+10	5.61228e+10	5.2176e+10	5.68725e+10	4.4433e+09	4.06611e+10	3.87953e+10	4.56182e+10	3.46217e+10	3.83553e+10	3.45351e+10	3.87645e+10	4.1422e+09	3.52748e+10	2.75917e+10	3.37426e+10	2.94901e+10	2.95805e+10	2.87698e+10	3.07416e+10	3.04236e+09
sp|P00350|6PGD_ECOLI (54)(55)/	LVPYYTVK(4)(5)			2.29443e+09	1.82887e+09	1.83441e+09	1.45447e+09	2.1378e+09	2.25015e+09	1.96669e+09	3.21215e+08	2.1225e+09	2.89495e+09	2.4987e+09	2.29976e+09	2.04815e+09	1.92237e+09	2.29774e+09	3.55232e+08	2.97174e+09	1.7611e+09	2.74998e+09	2.64154e+09	2.51105e+09	2.64353e+09	2.54649e+09	4.14437e+08
sp|Q46803|YGEW_ECOLI (197)(201)/	IAMTWAYSPSYGKPLSVPQGIIGLMTR(7)(11)			1.39355e+08	2.198e+08	1.09899e+08	1.61817e+08	9.98003e+07	1.35136e+08	— uncalculated	— uncalculated	7.72365e+08	5.69428e+08	1.18786e+09	1.20417e+09	1.30922e+09	1.14955e+09	— uncalculated	— uncalculated	0	0	8.64886e+06	0	0	1.21848e+07	— uncalculated	— uncalculated
sp|P0A6F5|CH60_ECOLI (478)(485)/	GGDGNYGYNAATEEYGNMIDMGILDPTK(8)(15)	18,Oxidation[M];		1.15296e+09	1.18373e+09	1.79992e+09	1.63656e+09	5.51131e+08	2.1787e+09	1.41717e+09	5.74261e+08	8.49942e+08	8.20727e+08	6.01453e+08	1.19016e+09	9.41864e+08	1.41023e+09	9.69062e+08	2.88299e+08	2.79803e+09	2.43395e+09	2.62688e+09	2.7682e+09	2.6483e+09	2.47371e+09	2.62485e+09	1.48579e+08
sp|P0ABC7|HFLK_ECOLI (173)(175)/	VTNPEKYLYSVTSPDDSLR(7)(9)			5.00044e+08	3.70686e+08	3.80819e+08	3.52624e+08	2.69993e+08	4.20562e+08	3.82455e+08	7.61026e+07	3.77381e+08	5.13904e+08	5.24668e+08	4.98793e+08	4.11439e+08	5.59243e+08	4.80905e+08	7.07159e+07	4.08511e+07	4.49486e+07	6.0768e+07	1.07479e+08	6.9146e+07	3.18098e+07	5.91671e+07	2.72846e+07
sp|P0ABA6|ATPG_ECOLI (206)(208)/	SWDYLYEPDPK(4)(6)			1.88586e+10	1.46798e+10	1.60453e+10	1.49925e+10	1.38125e+10	1.47722e+10	1.55268e+10	1.78218e+09	2.92871e+10	3.48608e+10	3.12701e+10	2.87537e+10	2.07603e+10	2.29868e+10	2.79865e+10	5.24469e+09	6.18367e+10	3.58428e+10	5.57545e+10	5.7381e+10	5.07814e+10	4.06353e+10	5.0372e+10	1.01549e+10
sp|P0A744|MSRA_ECOLI (67)(73)/	LFWQLPGVYSTAAGYTGGYTPNPTYR(9)(15)			3.21091e+09	3.04314e+09	1.93175e+09	2.08715e+09	2.07949e+09	2.40395e+09	2.4594e+09	5.42198e+08	2.98351e+09	2.87878e+09	2.82042e+09	2.58169e+09	2.47604e+09	2.13409e+09	2.64575e+09	3.14195e+08	8.945e+08	1.11067e+09	1.10283e+09	1.21642e+09	1.08405e+09	1.50357e+09	1.15201e+09	2.01395e+08
sp|P68206|YJBJ_ECOLI (47)(49)/	YGYQKDQAEKEVVDWETR(1)(3)			9.48467e+08	9.85971e+08	9.59389e+08	7.8286e+08	6.25531e+08	7.51519e+08	— uncalculated	— uncalculated	8.2266e+08	7.19784e+08	8.22756e+08	6.76919e+08	7.15349e+08	5.60054e+08	— uncalculated	— uncalculated	0	0	0	0	0	0	— uncalculated	— uncalculated
sp|P36683|ACNB_ECOLI (843)(852)/	YLNFNQLSQYTEKADGVIFQTAV(1)(10)			1.63638e+09	1.40048e+09	1.09902e+09	1.07304e+09	1.34541e+09	1.17214e+09	1.28774e+09	2.15714e+08	2.508e+09	2.64226e+09	2.7607e+09	3.11914e+09	2.43308e+09	3.07119e+09	2.75573e+09	2.86342e+08	5.80232e+07	1.05935e+08	8.27687e+07	9.0348e+07	6.23926e+06	2.17868e+07	6.08502e+07	3.9748e+07
sp|P15877|DHG_ECOLI (645)(649)/	GTGTESGIQPQYGVPYGVTLNPFLSPFGLPCK(12)(16)	31,Carbamidomethyl[C];		9.81852e+07	1.18819e+08	5.93988e+07	5.88105e+07	6.33061e+07	8.72422e+07	8.09603e+07	2.46439e+07	1.37683e+08	1.21409e+08	1.00298e+08	2.14152e+08	2.03755e+08	1.9839e+08	1.62614e+08	4.86442e+07	3.67702e+07	7.17745e+07	1.23342e+08	9.1575e+07	1.02065e+08	9.86282e+07	8.73592e+07	2.98595e+07
sp|P69908|DCEA_ECOLI (347)(352)/sp|P69910|DCEB_ECOLI (347)(352)/	VQNASYQVAAYLADEIAK(6)(11)			3.75329e+12	3.60712e+12	3.60032e+12	3.26598e+12	3.13892e+12	3.52455e+12	3.48169e+12	2.32136e+11	1.55663e+12	1.37339e+12	2.15454e+12	1.65487e+12	1.55955e+12	1.81788e+12	1.68614e+12	2.71418e+11	3.44265e+11	3.71209e+11	3.19482e+11	3.94138e+11	4.31139e+11	4.11568e+11	3.78633e+11	4.19932e+10
sp|P76342|MSRP_ECOLI (176)(183)/	YVAFETIYAPEQMPGQQDR(1)(8)			6.63128e+08	6.00182e+08	7.60759e+07	6.95877e+08	5.63387e+08	5.37616e+07	4.42069e+08	2.95884e+08	6.19102e+08	5.69449e+08	6.45393e+08	5.13244e+08	5.54096e+08	6.21367e+08	5.87109e+08	4.99038e+07	3.48303e+07	5.6078e+07	4.88583e+07	5.59604e+07	4.15066e+07	4.88382e+07	4.76787e+07	8.3072e+06
sp|P0A917|OMPX_ECOLI (103)(110)/	INDWASIYGVVGVGYGK(8)(15)			8.27487e+09	8.07849e+09	1.11609e+10	7.9249e+09	6.97161e+09	1.13575e+10	8.96138e+09	1.8365e+09	1.59903e+10	5.42579e+09	8.55378e+09	5.42727e+09	9.9879e+09	7.10374e+09	8.74812e+09	3.96972e+09	1.2227e+09	1.1305e+09	5.80984e+08	6.24664e+08	6.7553e+08	1.10448e+09	8.89811e+08	2.92037e+08
sp|P0A6A3|ACKA_ECOLI (313)(317)/	YIGAYTALMDGR(1)(5)			3.20061e+10	2.48303e+10	2.91433e+10	2.52135e+10	2.64275e+10	2.50805e+10	2.71169e+10	2.88044e+09	3.13378e+10	3.63362e+10	4.36642e+10	3.95505e+10	3.77646e+10	4.04392e+10	3.81821e+10	4.18201e+09	7.48412e+10	4.90896e+10	7.45302e+10	6.79904e+10	6.28647e+10	4.74238e+10	6.279e+10	1.21156e+10
sp|P0A853|TNAA_ECOLI (258)(260)/	ETYKYADMLAMSAK(3)(5)	11,Oxidation[M];		2.09689e+08	1.30457e+08	1.58588e+08	1.31569e+08	1.77715e+08	1.55746e+08	1.60628e+08	2.99387e+07	1.90619e+08	1.0633e+08	2.08196e+08	1.30541e+08	1.92943e+08	2.25496e+08	1.75687e+08	4.67056e+07	4.69887e+07	3.34397e+07	5.38938e+07	3.03792e+07	2.70381e+07	3.32773e+07	37502819	1.05192e+07
sp|P11875|SYR_ECOLI (335)(336)/	VLYYIDSR(3)(4)			1.03155e+09	8.96606e+08	7.72853e+08	8.09199e+08	9.87996e+08	8.76476e+08	8.95781e+08	9.9919e+07	7.77087e+08	1.24076e+09	1.07389e+09	1.00989e+09	9.0172e+08	8.76564e+08	9.79984e+08	1.64745e+08	1.91077e+09	1.2051e+09	1.74449e+09	1.59464e+09	1.5088e+09	1.47858e+09	1.57373e+09	2.41808e+08
sp|P0A9B2|G3P1_ECOLI (40)(43)/	SDIEIVAINDLLDADYMAYMLK(16)(19)	17,Oxidation[M];		2.29535e+08	1.91274e+08	2.76893e+08	2.64474e+08	3.30602e+08	2.40706e+08	2.55581e+08	4.73212e+07	2.34024e+08	1.98546e+08	3.90345e+08	3.77454e+08	2.35264e+08	2.09319e+08	2.74159e+08	8.62719e+07	7.00909e+07	5.2027e+06	1.06603e+07	709859	6.40632e+06	1.95653e+07	1.87725e+07	2.59358e+07
sp|P0AFG3|ODO1_ECOLI (825)(826)/	VYYDLLEQR(2)(3)			7.60329e+10	7.77938e+10	6.64821e+10	6.55881e+10	7.42346e+10	7.0771e+10	7.18171e+10	5.05361e+09	1.19812e+11	1.36567e+11	1.34339e+11	1.19966e+11	1.14176e+11	1.11957e+11	1.22803e+11	1.03108e+10	1.02968e+11	7.90184e+10	1.04226e+11	1.00957e+11	1.14451e+11	9.14584e+10	9.88463e+10	1.21787e+10
sp|P0A853|TNAA_ECOLI (214)(220)/	AMYSIAKKYDIPVVMDSAR(3)(9)			9.53883e+09	1.05367e+10	9.51167e+09	9.92515e+09	6.19919e+09	1.20967e+10	9.63471e+09	1.93837e+09	1.67942e+10	1.21283e+10	1.77858e+10	1.43486e+10	1.52467e+10	1.61004e+10	1.54007e+10	1.99794e+09	3.20689e+08	3.00199e+08	4.39583e+08	9.08708e+08	7.99593e+08	2.2042e+08	4.98198e+08	2.86589e+08
sp|P10408|SECA_ECOLI (170)(176)/	EAYAADITYGTNNEYGFDYLR(3)(9)			2.52934e+08	3.26074e+08	2.90053e+08	3.26892e+08	3.27607e+08	3.58098e+08	3.13609e+08	3.67243e+07	4.9192e+07	5.24245e+07	4.37015e+07	8.00138e+07	1.11962e+08	1.80499e+08	8.62988e+07	5.2746e+07	1.26638e+09	1.18632e+09	1.23042e+09	1.08395e+09	1.29665e+09	1.29901e+09	1.22712e+09	8.21182e+07
sp|P0A853|TNAA_ECOLI (93)(95)/	NIFGYQYTIPTHQGR(5)(7)			1.80585e+12	1.50371e+12	1.33129e+12	1.39365e+12	1.21988e+12	1.08038e+12	1.38913e+12	2.50651e+11	2.73558e+12	2.49639e+12	2.3804e+12	2.72508e+12	2.54874e+12	2.14713e+12	2.50555e+12	2.22344e+11	2.01216e+11	3.0226e+11	2.76248e+11	3.3812e+11	3.22342e+11	2.23132e+11	2.7722e+11	5.49088e+10
sp|P23893|GSA_ECOLI (52)(55)/	AYIDYVGSWGPMVLGHNHPAIR(2)(5)			8.65654e+08	9.06864e+08	8.04671e+08	6.64305e+08	7.2383e+08	7.22028e+08	7.81225e+08	9.37357e+07	9.92321e+08	9.942e+08	1.14037e+09	1.0629e+09	9.30908e+08	8.64816e+08	9.97586e+08	9.67122e+07	1.99324e+08	2.28065e+09	1.80865e+09	2.51435e+08	1.5499e+08	1.74409e+09	1.07319e+09	9.72725e+08
sp|P0AAA9|ZRAP_ECOLI (71)(73)/	RYEYNALLAANPPDSSK(2)(4)			0	2.62393e+07	5.42679e+07	3.35546e+07	4.34132e+07	4.25019e+07	— uncalculated	— uncalculated	2.56967e+08	3.60871e+08	8.30806e+07	8.63242e+07	1.00326e+08	8.23436e+07	— uncalculated	— uncalculated	0	0	7.85071e+06	0	0	0	— uncalculated	— uncalculated
sp|P36659|CBPA_ECOLI (141)(146)/	TISYNLPVYNAFGMIEQEIPKTLNVK(4)(9)			7.82892e+08	4.64315e+08	3.84508e+08	5.42805e+08	3.88641e+08	6.50043e+08	— uncalculated	— uncalculated	3.02039e+08	2.96378e+08	5.68923e+07	5.04917e+07	2.04604e+08	1.95582e+08	— uncalculated	— uncalculated	783983	0	0	0	2.71164e+07	4.00341e+07	— uncalculated	— uncalculated
sp|P23721|SERC_ECOLI (96)(101)/	TTADYVDAGYWAASAIK(5)(10)			6.97745e+08	7.9391e+08	8.22072e+08	7.14445e+08	8.37415e+08	5.79851e+08	7.40906e+08	9.71731e+07	9.99189e+08	9.59255e+08	1.22394e+09	1.07774e+09	1.23845e+09	8.13958e+08	1.05209e+09	1.63122e+08	4.83667e+09	4.60812e+09	4.36361e+09	4.79726e+09	5.14924e+09	4.76622e+09	4.75352e+09	2.60289e+08
sp|P25516|ACNA_ECOLI (488)(499)/	LTPYLDELGFNLVGYGCTTCIGNSGPLPDPIETAIKK(4)(15)	17,Carbamidomethyl[C];20,Carbamidomethyl[C];		2.94348e+09	2.1571e+09	2.16869e+09	1.63442e+09	2.14473e+09	1.81063e+09	2.14317e+09	4.4961e+08	2.26468e+09	1.81347e+09	2.444e+09	1.8485e+09	2.41017e+09	2.54932e+09	2.22169e+09	3.16242e+08	3.51652e+08	5.75504e+08	3.73815e+08	3.07997e+08	7.014e+08	3.86168e+08	4.49423e+08	1.54056e+08
sp|P0A805|RRF_ECOLI (44)(45)/	ASPSLLDGIVVEYYGTPTPLR(13)(14)			2.55533e+10	2.26093e+10	1.51833e+10	1.50678e+10	2.11817e+10	2.36067e+10	2.05337e+10	4.42427e+09	3.1532e+10	3.0683e+10	3.19982e+10	2.98176e+10	2.97182e+10	2.94662e+10	3.05359e+10	1.04701e+09	1.27979e+10	3.64254e+09	1.14349e+10	1.15523e+10	1.2398e+10	1.50333e+10	1.11432e+10	3.89763e+09
sp|P0AB71|ALF_ECOLI (303)(304)/	MNIDTDTQWATWEGVLNYYK(18)(19)			9.94518e+09	1.03359e+10	8.51148e+09	8.40729e+09	8.86842e+09	9.12718e+09	9.19924e+09	7.82719e+08	1.06174e+10	1.85974e+10	1.41329e+10	1.6495e+10	1.46601e+10	1.54657e+10	1.49948e+10	2.66335e+09	5.21474e+09	9.65345e+09	4.53013e+09	4.68027e+09	8.14457e+09	8.73952e+09	6.82712e+09	2.27447e+09
sp|P0A917|OMPX_ECOLI (85)(86)/	NQYYGITAGPAYR(3)(4)			2.58432e+08	8.8948e+08	6.44465e+08	2.82813e+08	2.98951e+08	5.53088e+08	4.87872e+08	2.53159e+08	6.08475e+08	3.22055e+08	6.07726e+08	2.1171e+08	1.18312e+09	7.3338e+08	6.11078e+08	3.42122e+08	2.42698e+09	1.14359e+09	1.28186e+09	1.49187e+09	1.01996e+09	1.76082e+09	1.52085e+09	5.15716e+08
sp|P0A853|TNAA_ECOLI (258)(260)/	ETYKYADMLAMSAK(3)(5)			4.44329e+08	3.41882e+08	2.74441e+08	2.66594e+08	2.96925e+08	3.21097e+08	3.24211e+08	6.5256e+07	3.44017e+08	4.91684e+08	3.9315e+08	4.34784e+08	3.96453e+08	4.41817e+08	4.16984e+08	5.06503e+07	1.03735e+09	2.49933e+08	9.8135e+08	3.91849e+08	9.73944e+08	3.27228e+08	6.60277e+08	3.72832e+08
sp|P0A9B2|G3P1_ECOLI (40)(43)/	SDIEIVAINDLLDADYMAYMLK(16)(19)			1.86556e+09	1.66509e+09	1.81636e+09	3.41607e+09	2.2081e+09	2.30328e+09	2.21241e+09	6.37778e+08	1.82053e+09	2.36856e+09	3.062e+09	2.79881e+09	2.06006e+09	1.93121e+09	2.34019e+09	4.99585e+08	9.96983e+07	7.90343e+07	6.58169e+07	1.11681e+08	5.31194e+07	1.05763e+08	8.58522e+07	2.35569e+07
sp|P0A6P9|ENO_ECOLI (253)(258)/	AAGYELGKDITLAMDCAASEFYKDGKYVLAGEGNK(22)(27)	16,Carbamidomethyl[C];		1.73083e+09	2.94601e+09	2.75272e+09	2.18209e+09	2.69377e+09	3.82383e+09	2.68821e+09	7.11763e+08	9.94033e+08	4.57749e+08	1.29883e+09	1.28144e+09	1.58652e+09	1.82922e+09	1.2413e+09	4.78507e+08	6.82372e+08	6.80595e+08	5.07406e+08	3.71902e+08	5.11416e+08	5.81748e+08	5.55907e+08	1.18657e+08
sp|P0A8V2|RPOB_ECOLI (62)(70)/	SVFPIQSYSGNSELQYVSYR(8)(16)			3.87035e+10	2.8384e+10	2.96172e+10	3.15157e+10	2.71333e+10	1.49571e+10	2.83852e+10	7.74166e+09	3.62515e+10	2.86769e+10	3.34543e+10	2.67984e+10	3.6352e+10	2.96291e+10	3.18604e+10	4.06777e+09	9.09833e+09	8.67641e+09	8.83959e+09	9.08967e+09	9.46308e+09	9.17798e+09	9.05751e+09	2.73652e+08
sp|P0ABQ2|GARR_ECOLI (146)(147)/	AIFDKYYDLMK(6)(7)			1.45358e+09	1.25753e+09	1.18785e+09	1.19213e+09	1.35193e+09	1.13609e+09	1.26319e+09	1.19195e+08	2.0926e+09	3.05114e+09	3.1887e+09	2.32528e+09	2.733e+09	2.78026e+09	2.69516e+09	4.19254e+08	1.81065e+10	1.5395e+10	2.73499e+10	2.87837e+10	2.79887e+10	2.25757e+10	2.33666e+10	5.62876e+09
sp|P0A998|FTNA_ECOLI (80)(91)/	INTVESPFAEYSSLDELFQETYKHEQLITQK(11)(22)			1.97252e+10	1.7747e+10	1.91897e+10	2.0812e+10	1.90379e+10	1.52873e+10	1.86332e+10	1.91801e+09	2.32224e+10	2.95696e+10	3.29403e+10	2.95197e+10	2.06241e+10	2.91649e+10	2.75068e+10	4.61102e+09	6.26633e+09	3.21027e+10	1.99704e+10	1.72413e+10	2.95736e+10	1.52505e+10	2.00675e+10	9.55912e+09
sp|P0A853|TNAA_ECOLI (323)(333)/	LAVGLYDGMNLDWLAYR(6)(16)	9,Oxidation[M];		4.44015e+09	5.30146e+09	4.63708e+09	4.53998e+09	5.20906e+09	5.50717e+09	4.93915e+09	4.53067e+08	1.03673e+10	6.50713e+09	7.3328e+09	6.62778e+09	8.00929e+09	9.82302e+09	8.11122e+09	1.63769e+09	1.97369e+09	3.66028e+09	3.03551e+09	2.64917e+09	2.37791e+09	3.55166e+09	2.8747e+09	6.64944e+08
sp|P0A6F5|CH60_ECOLI (476)(478)/	GGDGNYGYNAATEEYGNMIDMGILDPTK(6)(8)			2.38295e+10	1.7493e+10	1.16756e+10	1.21548e+09	1.17761e+10	9.90437e+09	1.2649e+10	7.59521e+09	1.78576e+10	1.58619e+10	1.85505e+10	1.53093e+10	1.3629e+10	1.21691e+10	1.55629e+10	2.43323e+09	4.32797e+10	3.03124e+10	3.10355e+10	3.62303e+10	3.72166e+10	3.13625e+10	3.49062e+10	5.01696e+09
sp|P69441|KAD_ECOLI (181)(182)/	LVEYHQMTAPLIGYYSK(14)(15)	7,Oxidation[M];		8.29287e+07	1.00165e+08	1.19533e+08	6.98108e+07	7.08705e+07	6.02477e+07	8.3926e+07	2.21943e+07	2.85767e+08	4.05e+08	3.57969e+08	3.62345e+08	1.01402e+08	1.27909e+08	2.73398e+08	1.29063e+08	1.93315e+08	4.26552e+07	3.33396e+08	2.87327e+08	3.06985e+08	3.31698e+07	1.99475e+08	1.3379e+08
sp|P0A9Q7|ADHE_ECOLI (685)(690)/	EYLPASYHEGSKNPVAR(2)(7)			3.81153e+09	4.47268e+09	4.53458e+09	3.67717e+09	2.67915e+09	3.50526e+09	3.78006e+09	6.85291e+08	5.95985e+09	4.70558e+09	7.81325e+09	4.92454e+09	4.48083e+09	4.68931e+09	5.42889e+09	1.27988e+09	2.45032e+08	1.81924e+08	3.00857e+08	2.46456e+08	2.99391e+08	3.0179e+08	2.62575e+08	4.78139e+07
sp|P0AA84|CLSB_ECOLI (271)(273)/	LLYNYLVK(3)(5)			6.29065e+08	5.10218e+08	4.67999e+08	3.47434e+08	3.5095e+08	3.64464e+08	4.45022e+08	1.12706e+08	8.58249e+08	7.74688e+08	8.82057e+08	7.54417e+08	6.59921e+08	7.41082e+08	7.78402e+08	8.1412e+07	2.31184e+09	7.83784e+08	2.10897e+09	1.80315e+09	1.66237e+09	1.2454e+09	1.65258e+09	5.63256e+08
sp|P27302|TKT1_ECOLI (618)(620)/sp|P33570|TKT2_ECOLI (617)(619)/	VAVEAGIADYWYK(10)(12)			1.99665e+10	1.50665e+10	1.51557e+10	1.57776e+10	1.56071e+10	1.48348e+10	1.6068e+10	1.94171e+09	7.9187e+09	8.02476e+09	2.51988e+10	2.09561e+10	2.35553e+10	2.35328e+10	1.81977e+10	8.03665e+09	8.03501e+09	7.97196e+09	9.35542e+09	7.9788e+09	1.06124e+10	7.03858e+09	8.4987e+09	1.27253e+09
sp|P37647|KDGK_ECOLI (88)(89)/	LPGLYYIETDSTGER(5)(6)			1.11529e+10	9.40519e+09	9.80087e+09	7.66707e+09	9.28644e+09	9.03265e+09	9.39085e+09	1.12993e+09	8.13235e+09	1.17552e+10	1.31826e+10	1.21293e+10	1.20314e+10	1.10447e+10	1.13793e+10	1.7341e+09	1.71931e+10	1.64299e+10	2.33048e+10	2.32736e+10	2.2503e+10	1.56818e+10	1.97311e+10	3.65349e+09
sp|P0A6V8|GLK_ECOLI (33)(38)/	TYSGLDYPSLEAVIR(2)(7)			2.26883e+09	1.99302e+09	1.92263e+09	1.74764e+09	1.6923e+09	1.97777e+09	1.9337e+09	2.05322e+08	2.56808e+08	1.72391e+08	1.02549e+09	4.8631e+07	2.40678e+09	2.45903e+09	1.06152e+09	1.11608e+09	6.88109e+07	7.17884e+07	2.76806e+07	3.27304e+07	5.4594e+07	3.71769e+07	4.87969e+07	1.89833e+07
sp|P0A6F5|CH60_ECOLI (478)(485)/	GGDGNYGYNAATEEYGNMIDMGILDPTKVTR(8)(15)	18,Oxidation[M];		1.13498e+09	7.99355e+08	7.87013e+08	5.83249e+08	6.21822e+08	9.31079e+08	8.09582e+08	2.03832e+08	4.98181e+07	2.62127e+08	9.43183e+07	3.79431e+08	3.96148e+08	1.21087e+09	3.98785e+08	4.22613e+08	2.99807e+08	3.63417e+08	1.82723e+08	3.46916e+08	3.77961e+08	3.55435e+08	3.21043e+08	7.27608e+07
sp|P0AG30|RHO_ECOLI (72)(80)/	SADSSYLAGPDDIYVSPSQIR(6)(14)			2.42431e+10	1.05726e+10	1.31373e+10	5.76694e+09	1.48167e+10	1.05714e+10	1.31847e+10	6.22301e+09	2.43676e+10	2.33669e+10	2.30252e+10	2.18169e+10	1.22141e+10	1.99668e+10	2.07929e+10	4.46573e+09	2.07488e+10	9.01676e+09	3.89494e+10	4.30136e+10	1.29602e+10	9.33871e+09	2.23379e+10	1.51018e+10
sp|P67910|HLDD_ECOLI (113)(120)/	EIPFLYASSAATYGGR(6)(13)			8.19688e+10	7.95988e+10	6.56563e+10	7.22554e+10	6.62699e+10	7.94987e+10	7.4208e+10	7.17274e+09	4.48614e+10	4.28234e+10	4.87157e+10	4.36918e+10	4.22796e+10	4.29094e+10	4.42136e+10	2.38054e+09	3.81668e+10	3.40745e+10	3.59822e+10	4.03871e+10	3.92559e+10	3.44453e+10	3.7052e+10	2.60875e+09
sp|P0A9B2|G3P1_ECOLI (312)(318)/	LVSWYDNETGYSNK(5)(11)			9.87874e+11	8.45198e+11	7.30488e+11	6.37627e+11	6.72564e+11	7.06968e+11	7.63453e+11	1.30704e+11	9.49477e+11	1.16458e+12	1.25956e+12	1.10187e+12	9.70457e+11	9.42424e+11	1.06473e+12	1.31482e+11	1.5605e+12	1.14321e+12	1.51866e+12	1.40076e+12	1.41154e+12	1.40064e+12	1.40589e+12	1.45402e+11
sp|P11875|SYR_ECOLI (311)(313)/	DGGYLYTTTDIACAK(4)(6)	13,Carbamidomethyl[C];		4.3355e+09	4.09438e+09	3.47628e+09	3.58484e+09	3.7571e+09	3.72458e+09	3.82878e+09	3.24675e+08	2.72807e+09	3.45787e+09	3.36815e+09	2.87144e+09	3.25295e+09	3.46629e+09	3.1908e+09	3.15798e+08	6.78439e+09	4.37189e+09	6.48374e+09	5.67517e+09	5.11099e+09	4.04383e+09	5.41167e+09	1.10866e+09
sp|P13035|GLPD_ECOLI (291)(296)/	IEESEINYLLNVYNTHFK(8)(13)			2.1202e+08	1.52857e+08	1.47293e+08	1.73487e+08	1.53045e+08	1.45926e+08	1.64104e+08	2.54787e+07	3.21619e+08	4.82643e+08	3.25297e+08	3.06083e+08	4.33899e+08	3.06434e+08	3.62662e+08	7.60441e+07	6.8828e+08	1.67997e+09	1.59737e+09	7.4089e+08	1.47411e+09	1.5954e+09	1.296e+09	4.55432e+08
sp|P27302|TKT1_ECOLI (281)(291)/	YAPFEIPSEIYAQWDAK(1)(11)			2.50489e+10	1.93115e+10	1.66855e+10	1.86398e+10	1.63377e+10	1.29589e+10	1.81637e+10	4.03879e+09	3.08603e+10	3.02504e+10	3.63569e+10	2.9103e+10	3.11259e+10	2.73687e+10	3.08442e+10	3.03092e+09	1.82459e+10	1.75136e+10	1.30837e+10	1.4708e+10	1.56542e+10	1.70548e+10	1.60434e+10	1.93547e+09
sp|P69908|DCEA_ECOLI (390)(393)/sp|P69910|DCEB_ECOLI (390)(393)/	LKDGEDPGYTLYDLSER(9)(12)			8.16109e+11	7.79004e+11	7.52802e+11	7.06922e+11	7.17996e+11	7.56582e+11	7.54902e+11	3.99967e+10	2.87368e+11	3.05956e+11	4.12811e+11	3.47798e+11	3.68755e+11	3.63149e+11	3.47639e+11	4.5396e+10	3.55899e+10	4.38333e+10	4.34291e+10	6.1163e+10	7.19717e+10	6.11641e+10	5.28585e+10	1.39416e+10
sp|P28304|QOR1_ECOLI (87)(95)/	VVYAQSALGAYSSVHNIIADK(3)(11)			1.13285e+09	1.48843e+09	1.52162e+09	1.30794e+09	1.68125e+09	1.10073e+09	1.37214e+09	2.30852e+08	9.10408e+08	8.22278e+08	1.09683e+09	7.85526e+08	9.15359e+08	7.22172e+08	8.75428e+08	1.31324e+08	9.54772e+08	1.13351e+09	1.67949e+09	1.88953e+09	2.27024e+09	1.17206e+09	1.5166e+09	5.12774e+08
sp|P0A6P9|ENO_ECOLI (131)(144)/	GMPLYEHIAELNGTPGKYSMPVPMMNIINGGEHADNNVDIQEFMIQPVGAK(5)(18)	2,Oxidation[M];20,Oxidation[M];24,Oxidation[M];		1.0771e+09	8.02607e+08	7.93879e+08	4.81884e+08	5.06051e+08	8.59755e+08	7.53546e+08	2.25856e+08	1.98792e+09	7.50067e+08	1.0639e+09	1.07066e+09	1.06224e+09	1.44097e+08	1.01315e+09	5.97148e+08	4.36217e+07	1.53778e+07	4.99317e+06	1.0854e+07	5.1759e+07	3.95145e+06	2.17595e+07	2.0668e+07
sp|P0AE06|ACRA_ECOLI (137)(143)/	LLGTQYISKQEYDQALADAQQANAAVTAAK(6)(12)			3.30004e+09	2.51649e+09	2.35727e+09	2.37302e+09	2.03169e+09	2.27227e+09	— uncalculated	— uncalculated	2.38685e+09	2.80981e+09	3.15801e+09	2.99467e+09	3.21041e+09	2.92386e+09	— uncalculated	— uncalculated	0	0	0	0	0	0	— uncalculated	— uncalculated
sp|P08622|DNAJ_ECOLI (6)(7)/	AKQDYYEILGVSK(5)(6)			3.17579e+08	2.88947e+08	2.69869e+08	2.45797e+08	1.92786e+08	2.24821e+08	2.56633e+08	4.50324e+07	6.18866e+09	6.82787e+09	3.92038e+08	2.5733e+08	3.13604e+08	2.74181e+08	2.37561e+09	3.20785e+09	1.17171e+10	7.98619e+09	1.15923e+10	1.06245e+10	9.49601e+09	9.56521e+09	1.01635e+10	1.4291e+09
sp|P39406|RSMC_ECOLI (82)(83)/	FSLVATADDVADCDTLIYYWPK(18)(19)	13,Carbamidomethyl[C];		2.29871e+07	8.91553e+06	3.48147e+07	2.45807e+07	2.43517e+07	2.97081e+07	— uncalculated	— uncalculated	0	6.17918e+07	2.32923e+07	2.08567e+07	2.31441e+07	3.19877e+07	— uncalculated	— uncalculated	5.93378e+06	4.86696e+06	4.66914e+06	3.71028e+06	8.88534e+06	1.04997e+07	— uncalculated	— uncalculated
sp|P0A7E1|PYRD_ECOLI (2)(3)/	YYPFVR(1)(2)			4.22626e+07	1.38639e+07	1.68505e+07	9.31421e+06	2.22486e+07	6.56136e+07	2.83589e+07	2.15583e+07	1.86541e+07	2.50951e+08	2.29925e+08	9.40359e+07	5.40037e+07	2.87932e+07	1.12727e+08	1.02502e+08	4.928e+07	3.62414e+07	1.35083e+08	3.60986e+07	1.32589e+08	1.34893e+08	8.73641e+07	5.15236e+07
sp|P07813|SYL_ECOLI (132)(133)/	ELATCTPEYYR(9)(10)	5,Carbamidomethyl[C];		1.39017e+09	1.25476e+09	1.05568e+09	1.13909e+09	1.13829e+09	1.33465e+09	1.21878e+09	1.29249e+08	1.82789e+09	2.02515e+09	1.78772e+09	1.67179e+09	1.48344e+09	1.46858e+09	1.71076e+09	2.14628e+08	2.00268e+09	1.59566e+09	2.13109e+09	2.25977e+09	1.98037e+09	2.06681e+09	2.00606e+09	2.24852e+08
sp|P07012|RF2_ECOLI (187)(189)/	ISGDYAYGWLR(5)(7)			1.56201e+10	1.46517e+10	1.57754e+10	1.45777e+10	1.39371e+10	1.25161e+10	1.4513e+10	1.19683e+09	5.13987e+09	6.91808e+09	2.1737e+10	1.91971e+10	1.78557e+10	1.92396e+10	1.50146e+10	7.09466e+09	2.14827e+10	1.4781e+10	2.33685e+10	2.33931e+10	2.2978e+10	1.81677e+10	2.06952e+10	3.51062e+09
sp|P23843|OPPA_ECOLI (341)(343)/	AQGNMPAYGYTPPYTDGAK(8)(10)	5,Oxidation[M];		1.23126e+09	9.44454e+08	5.98976e+08	6.77418e+08	9.72487e+08	6.78895e+08	8.50581e+08	2.41394e+08	2.5922e+09	5.10767e+09	2.24075e+09	3.00404e+09	2.56197e+09	1.83276e+09	2.8899e+09	1.1547e+09	3.07582e+09	2.90758e+09	3.59155e+09	4.21069e+09	5.11867e+09	5.96704e+09	4.14523e+09	1.20439e+09
sp|P30958|MFD_ECOLI (493)(508)/	YAGMTTLEAGGITGEYLMLTYANDAK(1)(16)			1.14133e+09	1.23689e+09	8.50466e+08	1.09469e+09	7.69791e+08	1.32339e+09	1.06943e+09	2.17291e+08	2.41046e+09	2.18572e+09	2.74773e+09	2.40833e+09	2.52451e+09	2.23583e+09	2.41876e+09	2.03642e+08	9.48749e+07	5.97922e+07	1.68915e+07	4.53121e+07	1.21624e+08	1.16057e+08	7.57587e+07	4.18099e+07
sp|P0A8J8|RHLB_ECOLI (364)(374)/	AGASGHSISLACEEYALNLPAIETYIGHSIPVSK(15)(25)	12,Carbamidomethyl[C];		1.12394e+09	1.49681e+09	9.17292e+08	1.13772e+09	9.39317e+08	8.29878e+08	— uncalculated	— uncalculated	1.19008e+09	6.00045e+08	1.79688e+09	1.06376e+09	1.39433e+09	1.5246e+09	— uncalculated	— uncalculated	0	7.67885e+07	1.13858e+07	1.92337e+08	4.82195e+06	1.43974e+07	— uncalculated	— uncalculated
sp|P62707|GPMA_ECOLI (228)(229)/	YYLGNADEIAAK(1)(2)			7.06416e+10	5.70095e+10	5.14231e+10	6.32122e+10	5.76005e+10	5.59166e+10	5.93006e+10	6.71663e+09	3.03742e+10	8.36369e+10	8.35146e+10	7.49557e+10	6.51185e+10	7.27454e+10	68390888058	1.98958e+10	1.96733e+11	1.00428e+11	1.76575e+11	1.40469e+11	1.37751e+11	1.25602e+11	1.4626e+11	3.4928e+10
sp|P0A6B4|ALR1_ECOLI (274)(278)/	LGVVAMGYGDGYPR(8)(12)			3.60294e+08	3.49656e+08	2.70697e+08	2.66761e+08	2.81903e+08	2.58664e+08	2.97996e+08	4.48924e+07	3.47119e+08	3.90507e+08	4.43997e+08	4.06488e+08	3.80934e+08	3.65423e+08	3.89078e+08	3.37866e+07	6.3548e+08	2.58548e+08	5.93242e+08	5.30402e+08	3.45159e+08	2.86953e+08	4.41631e+08	1.64436e+08
sp|P0A6M8|EFG_ECOLI (515)(523)/	GQYGHVVIDMYPLEPGSNPK(3)(11)	10,Oxidation[M];		1.32949e+09	1.66442e+09	1.54707e+09	1.55026e+09	1.40628e+09	1.83981e+09	— uncalculated	— uncalculated	1.18526e+07	1.35625e+07	2.56082e+08	1.48146e+08	3.85288e+08	6.3174e+08	— uncalculated	— uncalculated	1.19707e+07	4.38586e+07	0	3.26098e+07	2.68262e+07	0	— uncalculated	— uncalculated
sp|P0A6P9|ENO_ECOLI (131)(144)/	GMPLYEHIAELNGTPGKYSMPVPMMNIINGGEHADNNVDIQEFMIQPVGAK(5)(18)	2,Oxidation[M];24,Oxidation[M];25,Oxidation[M];		2.30307e+09	1.6475e+09	1.72915e+09	1.3389e+09	1.2129e+09	2.05073e+09	1.71371e+09	4.13967e+08	6.23194e+09	1.57447e+09	2.08037e+09	2.14711e+09	2.21118e+09	1.10464e+09	2.55828e+09	1.84903e+09	3.38509e+07	3.84553e+07	1.24077e+08	2.41081e+07	7.31295e+07	1.63157e+07	5.16561e+07	4.05092e+07
sp|P68206|YJBJ_ECOLI (47)(49)/	YGYQKDQAEK(1)(3)			3.6389e+06	5.73789e+06	3.08488e+06	2.18514e+06	1.87923e+06	2.1124e+06	3.10641e+06	1.45268e+06	1.28818e+06	1.35632e+06	673073	630410	571505	522534	840337	377391	506445	324556	797737	644433	570142	492343	555942	159079
sp|P09373|PFLB_ECOLI (188)(192)/	VALYGIDYLMK(4)(8)	10,Oxidation[M];		7.42014e+09	7.1336e+09	7.05785e+09	5.30927e+09	7.034e+09	6.19102e+09	6.69098e+09	7.92328e+08	6.34344e+09	5.91937e+09	8.32477e+09	7.88094e+09	7.69651e+09	9.39055e+09	7.5926e+09	1.2824e+09	9.56927e+09	1.04559e+10	1.18153e+10	1.03183e+10	1.01196e+10	1.00768e+10	1.03925e+10	7.59716e+08
sp|P0A6P9|ENO_ECOLI (131)(144)/	GMPLYEHIAELNGTPGKYSMPVPMMNIINGGEHADNNVDIQEFMIQPVGAK(5)(18)	2,Oxidation[M];20,Oxidation[M];25,Oxidation[M];		4.14069e+09	3.0608e+09	3.09254e+09	2.51331e+09	2.0542e+09	3.64172e+09	3.08388e+09	7.50257e+08	1.09968e+10	2.55047e+09	3.44495e+09	3.79986e+09	3.18513e+09	1.96491e+09	4.32369e+09	3.33412e+09	5.07764e+07	5.38331e+07	1.26825e+08	4.20385e+07	1.19937e+08	2.44736e+07	6.96473e+07	4.29126e+07
sp|P13029|KATG_ECOLI (422)(443)/	YIGPEVPKEDLIWQDPLPQPIYNPTEQDIIDLK(1)(22)			8.5698e+09	1.08754e+10	7.48711e+09	8.03421e+09	8.2643e+09	9.66507e+09	— uncalculated	— uncalculated	1.34603e+07	0	0	0	0	0	— uncalculated	— uncalculated	2.26839e+07	1.20021e+07	1.08277e+07	0	0	0	— uncalculated	— uncalculated
sp|P0A8N3|SYK1_ECOLI (457)(461)/	DAGDDEAMFYDEDYVTALEHGLPPTAGLGIGIDR(10)(14)	8,Oxidation[M];		1.42248e+08	9.48267e+07	1.05815e+08	1.12065e+08	1.27068e+08	1.1378e+08	— uncalculated	— uncalculated	1.92757e+08	1.28431e+08	2.09548e+08	1.48042e+08	1.2296e+08	1.15537e+08	— uncalculated	— uncalculated	1.73232e+06	1.87665e+06	0	1.87466e+06	0	0	— uncalculated	— uncalculated
sp|P13482|TREA_ECOLI (378)(387)/	YLWNDQQGWYADYDLK(1)(10)			9.30136e+08	8.92914e+08	9.29034e+08	6.70583e+08	7.13056e+08	7.27051e+08	8.10462e+08	1.19324e+08	2.28164e+09	3.02114e+09	2.64069e+09	2.63999e+09	2.20158e+09	1.87979e+09	2.44414e+09	4.03399e+08	1.09036e+09	8.5197e+08	9.59419e+08	1.33932e+09	1.46708e+09	1.35811e+09	1.17771e+09	2.46491e+08
sp|P0AB43|YCGL_ECOLI (26)(28)/	DQTYLYVEKK(4)(6)			8.23235e+07	3.62889e+08	2.91592e+08	1.61927e+08	1.82765e+08	8.94705e+07	— uncalculated	— uncalculated	0	7.81063e+06	4.90839e+07	4.49707e+07	3.97245e+07	5.19287e+07	— uncalculated	— uncalculated	2.77597e+07	4.52928e+07	5.71481e+07	8.20648e+07	8.82661e+07	9.70813e+07	— uncalculated	— uncalculated
sp|P76193|YNHG_ECOLI (110)(120)/	LYYYPPGENIVQVYPIGIGLQGLETPVMETR(4)(14)	28,Oxidation[M];		1.87738e+06	2.37096e+07	0	2.88567e+06	1.64214e+07	1.72524e+07	— uncalculated	— uncalculated	2.47813e+07	2.95673e+07	4.30802e+07	2.24025e+07	4.44184e+07	4.5168e+06	— uncalculated	— uncalculated	0	0	0	0	1.01873e+06	2.54536e+06	— uncalculated	— uncalculated
sp|P75859|YCBU_ECOLI (153)(157)/	YQLRYKSTK(1)(5)			2.96298e+09	2.22501e+09	2.01933e+09	2.32775e+09	2.16384e+09	2.25463e+09	2.32559e+09	3.29054e+08	3.61658e+09	4.84242e+09	4.82592e+09	4.34271e+09	3.95645e+09	4.23712e+09	4.30353e+09	4.81998e+08	1.35213e+09	1.52429e+09	2.89518e+09	4.55009e+09	5.81183e+09	5.81036e+09	3.65731e+09	2.02579e+09
sp|P09155|RND_ECOLI (151)(158)/	QCEYAAADVWYLLPITAK(4)(11)	2,Carbamidomethyl[C];		6.02797e+08	5.93009e+08	4.59122e+08	4.19585e+08	4.69191e+08	5.62631e+08	5.17723e+08	7.79009e+07	1.10401e+09	1.06802e+09	1.16292e+09	1.0768e+09	9.98676e+08	8.87244e+08	1.04961e+09	9.57424e+07	4.3401e+08	3.11876e+09	8.32983e+08	5.82287e+08	3.13652e+09	2.32248e+09	1.73784e+09	1.26957e+09
sp|P07821|FHUC_ECOLI (214)(217)/	YCDYLVALR(1)(4)	2,Carbamidomethyl[C];		2.92549e+07	8.99621e+06	2.04217e+07	2.12455e+07	1.57922e+07	1.15797e+07	1.78817e+07	7.35051e+06	1.22873e+07	2.99008e+07	4.07547e+07	1.95152e+07	2.59702e+07	3.36471e+07	2.70125e+07	1.01522e+07	3.67413e+07	1.18684e+07	2.29761e+07	2.59814e+07	1.64084e+07	2.22166e+07	2.26987e+07	8.54568e+06
sp|P06996|OMPC_ECOLI (325)(326)/sp|P21420|NMPC_ECOLI (323)(324)/	YVDVGATYYFNK(8)(9)			9.42233e+09	8.78402e+09	8.16821e+09	7.3771e+09	8.79326e+09	7.27796e+09	8.30381e+09	8.54495e+08	6.1298e+10	8.58594e+09	7.63789e+09	7.22608e+09	7.65864e+09	7.87862e+09	1.67142e+10	2.18461e+10	1.13347e+10	8.08423e+09	1.17376e+10	8.30323e+09	9.11672e+09	7.26998e+09	9.30775e+09	1.828e+09
sp|P76046|YCJX_ECOLI (81)(89)/	FTYDEGLAQLYGDPPAWPTPTR(3)(11)			1.07858e+08	8.14835e+07	8.41034e+07	9.62541e+07	9.1776e+07	7.25877e+07	8.90105e+07	1.23758e+07	5.48789e+07	8.52336e+07	7.38382e+07	6.6833e+07	6.57169e+07	6.7991e+07	6.90819e+07	1.00279e+07	7.41823e+07	6.28127e+07	7.49293e+07	5.86442e+07	6.49021e+07	6.94562e+07	67487817	6.49334e+06
sp|P39407|YJJU_ECOLI (214)(215)/	TVPSQMYYTPQWFKR(7)(8)			8.82408e+08	3.05213e+08	3.24862e+08	1.15944e+09	2.55227e+08	8.43396e+08	6.28425e+08	3.81732e+08	2.01896e+09	1.99063e+09	2.17199e+09	1.25933e+09	1.46673e+09	1.94047e+09	1.80802e+09	3.59278e+08	4.07448e+08	3.07123e+08	4.70032e+08	3.67065e+08	2.57621e+08	1.86599e+08	3.32648e+08	1.03213e+08
sp|P0AFD1|NUOE_ECOLI (91)(102)/	YCDSVVCHINGYQGIQAALEK(1)(12)	2,Carbamidomethyl[C];7,Carbamidomethyl[C];		1.71317e+09	1.28793e+09	1.30531e+09	1.20246e+09	1.37628e+09	1.29545e+09	1.36343e+09	1.80054e+08	2.40766e+09	2.00734e+09	3.2342e+09	2.09874e+09	1.99416e+09	2.54789e+09	2.38166e+09	4.74438e+08	1.22305e+09	1.85265e+09	1.85675e+09	2.19382e+09	2.18081e+09	1.43919e+09	1.79105e+09	3.9209e+08
sp|P09127|HEMX_ECOLI (316)(317)/	AYYDTDDATTK(2)(3)			1.4583e+07	2.26879e+07	1.28606e+07	9.47799e+06	1.07365e+07	9.87737e+06	1.33706e+07	4.95654e+06	1.44644e+07	1.09421e+07	2.01307e+07	1.36364e+07	7.61806e+06	7.68062e+06	1.24121e+07	4.75011e+06	2.27965e+07	9.18961e+06	1.32882e+07	9.33143e+06	1.76407e+07	1.07035e+07	1.3825e+07	5.4177e+06
sp|P28635|METQ_ECOLI (112)(117)/	LVAVGNTFVYPIAGYSK(10)(15)			1.78473e+09	1.81962e+09	1.82703e+09	1.6875e+09	1.63324e+09	1.60575e+09	1.72631e+09	9.69186e+07	2.50753e+09	1.54739e+09	2.46474e+09	1.99128e+09	2.29122e+09	2.42166e+09	2.20397e+09	3.71883e+08	4.27241e+09	4.09595e+09	4.04e+09	3.96822e+09	3.90896e+09	3.16162e+09	3.90786e+09	3.8633e+08
sp|P0A850|TIG_ECOLI (92)(97)/	EKINPAGAPTYVPGEYK(11)(16)			1.65666e+09	1.45045e+09	1.48076e+09	1.18061e+09	1.35651e+09	1.46516e+09	1.43169e+09	1.56963e+08	1.36194e+09	1.37293e+09	1.83213e+09	1.34979e+09	1.43516e+09	1.43203e+09	1.464e+09	1.83915e+08	1.04811e+09	1.08226e+09	1.04658e+09	1.36952e+09	1.30335e+09	1.1918e+09	1.1736e+09	1.38403e+08
sp|P37647|KDGK_ECOLI (88)(89)/	MENRLPGLYYIETDSTGER(9)(10)			5.66299e+08	4.9714e+08	2.55454e+08	1.98613e+08	3.45009e+08	1.3087e+08	— uncalculated	— uncalculated	2.79082e+08	4.60892e+08	7.80856e+08	5.08751e+08	5.26114e+08	2.94026e+08	— uncalculated	— uncalculated	0	0	0	0	0	2.42021e+07	— uncalculated	— uncalculated
sp|P0AEC3|ARCB_ECOLI (10)(11)/	LLAQYYVDLMMK(5)(6)	10,Oxidation[M];		4.13368e+10	3.61146e+10	2.97473e+10	1.50573e+10	9.10472e+09	2.99469e+10	2.68846e+10	1.23907e+10	2.12325e+10	2.56668e+10	2.69927e+10	2.04321e+10	1.9761e+10	1.04645e+10	2.07583e+10	5.83522e+09	2.26611e+10	1.40587e+10	2.46671e+10	2.6577e+10	2.26103e+10	1.76971e+10	2.13786e+10	4.65045e+09
sp|P0A853|TNAA_ECOLI (323)(333)/	LAVGLYDGMNLDWLAYR(6)(16)			1.20903e+10	2.60968e+10	1.48824e+10	2.02076e+10	2.51698e+10	2.64919e+10	2.08231e+10	6.17695e+09	4.24455e+10	3.42477e+10	1.30924e+10	2.35977e+10	5.25959e+10	5.6472e+10	3.70752e+10	1.67975e+10	5.06068e+09	6.25232e+09	4.31058e+09	3.10356e+09	6.88934e+09	6.2972e+09	5.31895e+09	1.43427e+09
sp|P07813|SYL_ECOLI (102)(107)/	NNTAPAPWTYDNIAYMK(10)(15)	16,Oxidation[M];		1.0579e+09	1.07352e+09	7.29178e+08	9.55495e+08	1.38571e+09	1.05425e+09	1.04267e+09	2.1207e+08	6.64414e+08	1.30695e+09	1.22282e+09	1.92374e+09	1.20124e+09	8.63637e+08	1.19713e+09	4.32597e+08	1.49361e+09	1.35885e+09	1.91093e+09	9.02405e+08	1.51691e+09	1.04551e+09	1.37137e+09	3.6153e+08
sp|P25526|GABD_ECOLI (296)(302)/	LYVQDGVYDRFAEK(2)(8)			6.10987e+08	7.12014e+08	5.25918e+08	6.11421e+08	5.87203e+08	6.15851e+08	6.10566e+08	6.00527e+07	6.53702e+08	4.90106e+08	7.70572e+08	4.68004e+08	6.96902e+08	8.08604e+08	6.47982e+08	1.41824e+08	2.71786e+06	2.76641e+06	4.30054e+06	2.731e+08	2.57846e+08	2.47098e+08	1.31305e+08	1.40509e+08
sp|P77454|GLSA1_ECOLI (233)(244)/	VLQADNVPYILAEMMMEGLYGR(9)(20)			4.33586e+08	4.18833e+08	2.56835e+08	5.40937e+08	4.57282e+08	5.09884e+08	— uncalculated	— uncalculated	2.46396e+08	4.13847e+08	3.78827e+08	3.95684e+08	3.78754e+08	2.60584e+08	— uncalculated	— uncalculated	0	1.23948e+06	0	3.00308e+06	1.00503e+07	0	— uncalculated	— uncalculated
sp|P0AAI3|FTSH_ECOLI (66)(69)/	YTTYIPVQDPK(1)(4)			3.46818e+09	3.19849e+09	2.84215e+09	2.88525e+09	2.87375e+09	2.98476e+09	3.0421e+09	2.45849e+08	4.51151e+09	4.6701e+09	4.97241e+09	4.03462e+09	7.43447e+09	7.25185e+09	5.47916e+09	1.47649e+09	2.01515e+10	1.21989e+10	1.74576e+10	1.69378e+10	1.56701e+10	1.52945e+10	1.62851e+10	2.63841e+09
sp|P0ACC3|ERPA_ECOLI (78)(86)/	QGVGLVVDPMSLQYLVGGSVDYTEGLEGSR(14)(22)			9.62886e+07	4.18407e+08	3.04703e+08	3.97007e+08	3.58154e+08	3.24964e+08	3.16587e+08	1.16022e+08	5.53869e+08	4.4346e+08	7.76286e+08	4.28586e+08	2.35603e+08	4.99738e+08	4.8959e+08	1.77081e+08	2.69801e+07	8.95216e+07	5.84081e+07	2.19412e+07	5.09879e+07	2.17526e+08	7.75608e+07	7.27436e+07
sp|P76473|ARNT_ECOLI (483)(487)/	YGLNYPDAKGR(1)(5)			9.61792e+07	1.1918e+07	1.64584e+07	9.12695e+07	7.09626e+07	1.89316e+06	4.81135e+07	4.27629e+07	8.73899e+06	1.1571e+07	7.62511e+07	2.3529e+06	6.7245e+06	1.00166e+07	1.92759e+07	2.80935e+07	5.29937e+06	1.07189e+07	1.88984e+06	4.15487e+06	1.06991e+07	1.65674e+07	8.22159e+06	5.42579e+06
sp|P31436|SETC_ECOLI (275)(276)/	LTGEMIGIAAGLEIPMMLIAGYYMKRIGKR(22)(23)	17,Oxidation[M];		5.80945e+08	5.69717e+08	5.69222e+08	5.5824e+08	5.50966e+08	5.66094e+08	5.65864e+08	1.03315e+07	7.96216e+08	1.33961e+10	1.84042e+10	1.71461e+10	8.21362e+08	9.13246e+08	8.57955e+09	8.6331e+09	4.35883e+08	1.72371e+08	3.5951e+08	1.53344e+08	2.09374e+08	3.33116e+08	2.77266e+08	1.14901e+08
sp|P08997|MASY_ECOLI (210)(212)/	GSGPYFYLPK(5)(7)			1.92705e+10	1.56922e+10	1.51005e+10	1.36934e+10	1.54522e+10	1.35744e+10	1.54639e+10	2.06779e+09	2.19264e+10	3.23746e+10	3.03091e+10	2.84706e+10	2.38318e+10	2.69424e+10	2.73092e+10	3.92956e+09	4.59668e+09	5.21465e+09	1.03166e+10	1.5202e+10	2.06887e+10	1.58036e+10	1.19704e+10	6.38579e+09
sp|P37689|GPMI_ECOLI (392)(399)/	SGKYDTIICNYPNGDMVGHTGVMEAAVK(4)(11)	9,Carbamidomethyl[C];		4.68022e+07	4.41865e+07	6.50147e+07	5.08331e+07	4.87768e+07	3.82866e+07	— uncalculated	— uncalculated	0	0	2.31168e+07	0	1.00841e+07	0	— uncalculated	— uncalculated	0	0	0	0	0	0	— uncalculated	— uncalculated
sp|P76524|YPDF_ECOLI (55)(56)/	YYVEVEAR(1)(2)			1.31528e+08	1.18814e+08	9.7371e+07	1.7504e+08	1.40829e+08	1.61205e+08	1.37464e+08	2.82043e+07	1.43587e+08	1.89791e+08	1.63967e+08	1.36837e+08	8.8374e+07	1.80483e+08	1.50507e+08	3.66557e+07	2.49897e+07	1.10866e+07	2.29636e+07	1.44282e+07	2.64504e+07	3.9137e+06	1.73054e+07	8.95526e+06
sp|P0AB55|YCII_ECOLI (3)(6)/	MLYVIYAQDKADSLEK(3)(6)			6.25327e+08	5.54122e+08	6.86484e+08	5.15834e+08	6.5167e+08	6.00841e+08	6.05713e+08	6.29035e+07	6.6953e+08	7.46066e+08	9.65737e+08	8.50695e+08	9.16098e+08	9.93264e+08	8.56898e+08	1.27574e+08	1.80839e+08	1.33508e+08	2.14381e+08	2.16588e+08	1.76911e+08	1.72853e+08	1.82513e+08	3.06781e+07
sp|P75777|YBHG_ECOLI (98)(105)/	AGVSVAQAQYDLMLAGYR(10)(17)			1.25108e+08	1.44935e+08	1.49427e+08	1.9302e+08	1.56483e+08	1.86009e+08	1.59164e+08	2.58113e+07	1.11281e+08	2.70894e+08	1.35929e+08	3.23328e+07	3.96998e+07	1.13324e+08	1.17243e+08	8.6292e+07	5.33586e+08	3.60788e+08	6.78642e+08	6.50516e+08	5.78469e+08	6.92702e+08	5.82451e+08	1.24562e+08
sp|P23847|DPPA_ECOLI (140)(142)/	VSGGSYEYFEGMGLPELISEVKK(6)(8)			9.06264e+07	8.92157e+07	1.02222e+08	9.12665e+07	9.33877e+07	7.4393e+07	9.01852e+07	9.02041e+06	6.71968e+07	4.95291e+07	1.04946e+08	4.9305e+07	1.10161e+08	1.01616e+08	8.0459e+07	2.83991e+07	2.84966e+08	1.92082e+08	9.95303e+07	9.47208e+07	1.21698e+08	9.46734e+07	1.47945e+08	7.67156e+07
sp|P37051|PURU_ECOLI (159)(163)/	MADAIDAYQPDYVVLAK(8)(12)			2.29278e+10	2.02818e+10	1.88138e+10	1.53338e+10	1.60705e+10	1.408e+10	1.7918e+10	3.35586e+09	1.95976e+10	2.43304e+10	2.75328e+10	2.87532e+10	2.89045e+10	2.63573e+10	2.59126e+10	3.52778e+09	1.7573e+10	1.53862e+10	1.56872e+10	1.87803e+10	1.75277e+10	1.55518e+10	1.6751e+10	1.40211e+09
sp|P13029|KATG_ECOLI (71)(72)/	EFSKLDYYGLKK(7)(8)			3.30163e+08	3.66766e+08	3.38459e+08	3.28426e+08	3.00764e+08	3.22599e+08	3.31196e+08	2.15719e+07	8.66611e+07	6.44322e+07	9.80234e+07	9.06837e+07	7.97441e+07	5.67374e+07	7.93803e+07	1.59036e+07	2.46315e+08	2.24284e+08	2.68444e+08	3.39613e+08	3.02755e+08	3.21622e+08	2.83839e+08	4.49175e+07
sp|P42632|TDCE_ECOLI (391)(404)/	YAAQVSIVTSSLQYENDDLMR(1)(14)			4.36783e+08	3.76561e+08	2.82936e+08	2.12948e+08	3.5349e+08	2.67895e+08	3.21769e+08	8.18399e+07	6.42566e+08	6.49339e+08	5.93931e+08	6.15505e+08	6.78375e+08	5.89246e+08	6.28161e+08	3.47096e+07	1.2495e+08	9.1703e+07	1.5184e+08	1.14671e+08	1.86296e+07	6.32109e+07	9.41674e+07	4.76747e+07
sp|P32109|YIBJ_ECOLI (114)(115)/	YYDPLLGR(1)(2)			1.40429e+06	1.08852e+07	4.58204e+06	2.60191e+06	4.29114e+06	0	— uncalculated	— uncalculated	6.44762e+07	3.15892e+07	4.72564e+06	8.79418e+06	9.92939e+06	3.52242e+06	— uncalculated	— uncalculated	1.87897e+07	1.83907e+07	2.04024e+07	2.23676e+07	3.69783e+06	6.16725e+06	— uncalculated	— uncalculated
sp|P0A8L1|SYS_ECOLI (422)(428)/	IEVPEVLRPYMNGLEYIG(10)(16)			4.16975e+08	2.70684e+08	3.6426e+08	2.68096e+08	3.65839e+08	3.60621e+08	3.41079e+08	5.92865e+07	5.75918e+08	5.73321e+08	6.03719e+08	5.82685e+08	3.80842e+08	4.47952e+08	5.27406e+08	9.07028e+07	3.69129e+08	2.02441e+08	5.75822e+07	2.84093e+08	3.69685e+08	3.00107e+08	2.63839e+08	1.18597e+08
sp|P76193|YNHG_ECOLI (109)(110)/	LYYYPPGENIVQVYPIGIGLQGLETPVMETR(3)(4)	28,Oxidation[M];		3.7495e+07	4.06355e+07	6.3293e+07	7.92986e+07	7.15936e+07	8.49678e+07	— uncalculated	— uncalculated	2.93717e+07	3.56671e+07	8.95223e+07	3.85803e+07	1.56831e+07	5.14158e+07	— uncalculated	— uncalculated	0	0	603946	0	0	0	— uncalculated	— uncalculated
sp|P61320|LOLB_ECOLI (173)(176)/	VVYGGYDTK(3)(6)			252087	187402	1.21178e+06	7.26973e+06	8.9709e+06	122726	— uncalculated	— uncalculated	0	376819	165931	667739	0	0	— uncalculated	— uncalculated	1.27472e+07	6.69664e+06	1.16323e+07	3.74078e+06	1.11016e+07	5.71427e+06	— uncalculated	— uncalculated
sp|P28629|ADIA_ECOLI (180)(181)/	TPAGRFYHDYYGENLFR(10)(11)			7.34271e+07	4.88189e+07	4.97829e+07	5.95719e+07	5.24726e+07	4.94246e+07	5.5583e+07	9.60539e+06	7.3798e+07	9.2702e+07	8.88067e+07	4.77169e+07	7.31013e+07	9.18797e+07	7.80008e+07	1.72296e+07	2.31273e+08	1.85135e+08	2.10892e+08	2.2641e+08	1.96671e+08	1.57059e+08	2.0124e+08	2.77881e+07
sp|P76046|YCJX_ECOLI (262)(263)/	FNYYCEKVVK(3)(4)	5,Carbamidomethyl[C];		1.88728e+09	5.52665e+09	4.29835e+09	2.73018e+09	2.88675e+09	1.74314e+09	3.17873e+09	1.46843e+09	3.99497e+08	4.17758e+07	2.05189e+09	2.17573e+09	1.21121e+09	1.28956e+09	1.19494e+09	8.5651e+08	1.48683e+10	6.22049e+09	6.40228e+09	6.88096e+09	1.22885e+10	3.81734e+09	8.41298e+09	4.21919e+09
sp|P0A6Z3|HTPG_ECOLI (274)(279)/	QEYTSLLYIPSQAPWDMWNR(3)(8)			1.74654e+09	1.15009e+09	1.23172e+09	9.22391e+08	1.30697e+09	1.12916e+09	1.24781e+09	2.76412e+08	7.15129e+08	1.17811e+09	1.08385e+09	1.22748e+09	1.00825e+09	6.23368e+08	9.72699e+08	2.48637e+08	4.49119e+08	7.65169e+08	3.9289e+08	6.44551e+08	7.64591e+08	5.40075e+08	5.92733e+08	1.58297e+08
sp|P77375|YDHX_ECOLI (195)(196)/	YYQYQLPGAGK(1)(2)			6.41726e+06	7.46282e+06	1.04473e+07	9.31451e+06	0	1.70219e+06	— uncalculated	— uncalculated	3.99332e+07	0	0	0	0	1.09602e+07	— uncalculated	— uncalculated	0	1.30969e+06	6.54037e+06	2.92449e+06	3.61705e+07	1.98919e+06	— uncalculated	— uncalculated
sp|P0ADY1|PPID_ECOLI (138)(152)/	YNGILNQMGMTADQYAQALR(1)(15)			4.03459e+08	3.53296e+08	3.40729e+08	2.76879e+08	3.88985e+08	3.12348e+08	3.45949e+08	4.72025e+07	2.20946e+08	1.33246e+08	3.19217e+08	1.99123e+08	2.0187e+08	2.19912e+08	2.15719e+08	6.00427e+07	3.53166e+07	9.60447e+07	8.05925e+07	1.39498e+08	9.06788e+07	2.69752e+07	7.81842e+07	4.17139e+07
sp|P39370|NANS_ECOLI (9)(10)/	NAIISPDYYYVLTVAGQSNAMAYGEGLPLPDREDAPHPR(8)(9)	21,Oxidation[M];		5.57295e+08	7.39265e+08	7.87467e+08	6.16348e+08	9.11414e+08	3.14667e+08	— uncalculated	— uncalculated	8.57704e+08	4.01731e+08	1.1017e+09	8.72158e+08	1.49152e+09	6.24293e+08	— uncalculated	— uncalculated	0	0	0	0	0	0	— uncalculated	— uncalculated
sp|P00959|SYM_ECOLI (250)(252)/	YFYVWLDAPIGYMGSFK(1)(3)			2.37838e+07	2.32252e+07	1.71225e+07	1.95754e+07	1.37942e+07	2.29792e+07	2.008e+07	4.01316e+06	9.44898e+06	2.42358e+07	2.74502e+06	1.86436e+07	2.81855e+07	1.77609e+07	1.68366e+07	9.38952e+06	1.38691e+06	1.61864e+07	2.80622e+07	9.77228e+06	1.69077e+07	1.03225e+07	1.3773e+07	8.95723e+06
sp|P0AB43|YCGL_ECOLI (80)(81)/	QALTEQGYYLQLPPPPEDLLK(8)(9)			4.52791e+08	4.22799e+08	3.96546e+08	2.93708e+08	3.31135e+08	3.88619e+08	3.80933e+08	5.8834e+07	6.27609e+08	5.98315e+08	7.4158e+08	6.32088e+08	5.03096e+08	4.55566e+08	5.93042e+08	1.01785e+08	2.24122e+08	1.46667e+08	2.20146e+08	2.15206e+08	2.28321e+08	2.53399e+08	2.14644e+08	3.58617e+07
sp|P24228|DACB_ECOLI (195)(196)/	VASYYPVTMFSQVR(4)(5)			1.4827e+08	1.32495e+08	1.1665e+08	1.11697e+08	1.21974e+08	1.19294e+08	1.25063e+08	1.3312e+07	1.09974e+08	2.89068e+07	1.36082e+08	1.2441e+08	1.42552e+08	1.60591e+08	1.17086e+08	4.64369e+07	1.67736e+08	1.41633e+08	1.8219e+08	1.94092e+08	1.11848e+08	1.27892e+08	1.54232e+08	3.22547e+07
sp|P0AF32|NARV_ECOLI (29)(31)/sp|P11350|NARI_ECOLI (28)(30)/	YDYGQYTWR(1)(3)			4.84598e+06	3.30397e+06	1.4358e+06	0	3.25643e+06	3.22713e+06	— uncalculated	— uncalculated	1.81712e+07	1.9454e+06	2.44968e+06	8.57232e+06	9.68375e+06	8.32861e+06	— uncalculated	— uncalculated	1.48456e+07	1.88995e+06	8.49832e+06	1.28298e+07	6.5892e+06	3.46305e+06	— uncalculated	— uncalculated
sp|P31224|ACRB_ECOLI (857)(864)/	LPTGVGYDWTGMSYQER(7)(14)	12,Oxidation[M];		4.61511e+09	3.94076e+09	1.01684e+09	9.60414e+08	4.35121e+08	1.21749e+09	2.03095e+09	1.77246e+09	4.41805e+09	3.85186e+09	4.53791e+09	3.6871e+09	3.56936e+09	3.81824e+09	3.98042e+09	4.00041e+08	3.27318e+08	3.10629e+08	3.7341e+08	3.03606e+08	6.23307e+08	2.65589e+08	3.6731e+08	1.30222e+08
sp|P75733|CHIP_ECOLI (269)(272)/	FDIAGSPLTTSYQFYGTR(12)(15)			3.28054e+08	7.05437e+08	2.55153e+08	5.93042e+08	5.20567e+08	4.56735e+08	4.76498e+08	1.66947e+08	2.85015e+08	5.46279e+08	2.5504e+08	6.93507e+08	6.7675e+08	4.54034e+08	4.85104e+08	1.88591e+08	3.20971e+08	4.07576e+08	1.50596e+08	3.9928e+08	3.76054e+08	4.19514e+08	3.45665e+08	1.01731e+08
sp|P13029|KATG_ECOLI (71)(72)/	LDYYGLK(3)(4)			4.60631e+08	4.15325e+08	4.00294e+08	3.42751e+08	4.47329e+08	5.56026e+08	4.37059e+08	7.14596e+07	9.83061e+07	1.35512e+08	1.0141e+08	6.63162e+07	8.49877e+07	6.98352e+07	9.27279e+07	2.53715e+07	1.43279e+08	8.61264e+07	1.23476e+08	1.21848e+08	1.2049e+08	1.28214e+08	1.20572e+08	1.8818e+07
sp|P0AFG8|ODP1_ECOLI (556)(557)/	EQVAYYKEDEK(5)(6)			3.67277e+07	3.32975e+07	2.8417e+07	1.35828e+07	2.11564e+07	1.96654e+07	2.54745e+07	8.83514e+06	7.06571e+07	4.1574e+07	1.62754e+07	1.34397e+07	1.36691e+07	2.2448e+07	2.96772e+07	2.26834e+07	4.84748e+08	3.33329e+08	3.82148e+08	2.96559e+08	4.4002e+08	3.31312e+08	3.78019e+08	7.22037e+07
sp|P0A935|MLTA_ECOLI (138)(141)/	QGEFQYPIYR(6)(9)			3.17588e+06	1.06938e+06	3.0127e+06	1.76561e+06	3.2508e+06	4.78578e+06	— uncalculated	— uncalculated	8.73272e+06	1.25555e+06	1.4021e+06	0	2.18516e+06	2.19845e+06	— uncalculated	— uncalculated	1.89037e+06	1.82443e+06	1.21392e+07	1.5741e+06	0	1.47079e+06	— uncalculated	— uncalculated
sp|P76056|INTR_ECOLI (302)(306)/	KSEITFYHREYGRTEK(7)(11)			9.37626e+07	7.32574e+07	1.10899e+08	8.99482e+07	5.51981e+07	9.25346e+07	— uncalculated	— uncalculated	1.15011e+08	8.14858e+07	1.38229e+08	7.99402e+07	7.6008e+07	6.91338e+07	— uncalculated	— uncalculated	0	0	0	1.11051e+07	0	0	— uncalculated	— uncalculated
sp|P0AES6|GYRB_ECOLI (296)(302)/	TLNAYMDKEGYSK(5)(11)			1.2901e+09	1.28681e+09	1.18797e+09	1.0148e+09	9.48061e+08	1.04499e+09	1.12879e+09	1.46406e+08	6.63739e+08	6.57441e+08	1.61815e+09	1.21431e+09	1.13795e+09	1.23051e+09	1.08702e+09	3.70185e+08	5.96325e+08	5.07721e+08	6.86578e+08	7.51654e+08	6.69409e+08	6.35806e+08	6.41249e+08	8.3564e+07
sp|P0A6B7|ISCS_ECOLI (6)(9)/	LPIYLDYSATTPVDPR(4)(7)			3.12124e+09	4.3874e+09	2.27263e+09	3.40903e+09	4.29034e+09	3.20703e+09	3.44795e+09	7.92445e+08	6.73137e+09	4.79092e+09	6.71554e+09	4.91755e+09	5.67593e+09	5.1327e+09	5.66067e+09	8.77136e+08	8.46966e+09	7.27254e+09	7.6698e+09	6.28774e+09	8.06594e+09	5.73197e+09	7.24961e+09	1.05455e+09
sp|P0A6H8|CLSA_ECOLI (233)(236)/	KMIMIDNYIAYTGSMNMVDPRYFKQDAGVGQWIDLMAR(8)(11)	4,Oxidation[M];17,Oxidation[M];36,Oxidation[M];		8.12506e+08	1.26764e+10	9.67675e+09	7.49707e+08	8.7562e+08	5.88377e+08	— uncalculated	— uncalculated	6.47046e+09	3.60343e+09	7.18546e+09	4.63787e+09	6.03382e+09	6.22907e+09	— uncalculated	— uncalculated	0	2.50818e+08	8.50131e+07	3.10271e+08	1.7673e+08	9.39785e+07	— uncalculated	— uncalculated
sp|P0ABP8|DEOD_ECOLI (174)(187)/	YGILGVEMEAAGIYGVAAEFGAK(1)(14)			5.09354e+07	1.24813e+07	1.05391e+07	1.0069e+07	2.53349e+07	2.47913e+07	2.23585e+07	1.56186e+07	4.7648e+07	2.81358e+07	8.16838e+07	5.5335e+07	1.30509e+07	4.91707e+07	4.58374e+07	2.35706e+07	1.61702e+07	7.22539e+06	6.28453e+06	2.25163e+07	2.16346e+07	1.98616e+07	1.56154e+07	7.20624e+06
sp|P11868|TDCD_ECOLI (163)(164)/	YYEELGVR(1)(2)			2.44206e+07	2.29428e+07	2.83562e+07	2.24153e+07	2.31291e+07	2.80351e+07	— uncalculated	— uncalculated	3.33593e+07	4.41017e+07	3.55556e+07	3.23935e+07	1.79574e+07	2.73275e+07	— uncalculated	— uncalculated	3.14668e+06	0	0	0	2.71837e+06	0	— uncalculated	— uncalculated
sp|P77182|MNMC_ECOLI (427)(428)/	NVLELAQQQGLQIYYQYQLQNLSR(14)(15)			2.12384e+08	5.39684e+07	5.45165e+07	3.24951e+08	4.46005e+08	3.37978e+08	— uncalculated	— uncalculated	1.14581e+09	5.32997e+07	7.84213e+06	1.73956e+08	7.246e+07	5.89055e+07	— uncalculated	— uncalculated	6.14176e+06	2.57957e+06	1.1336e+07	2.40482e+07	0	0	— uncalculated	— uncalculated
sp|P76342|MSRP_ECOLI (202)(204)/	YPYVEGLR(1)(3)			1.16758e+07	3.22461e+08	3.07733e+07	2.55283e+08	3.00005e+08	2.74205e+08	1.99067e+08	1.39756e+08	3.71239e+08	6.7234e+07	1.11993e+08	1.12081e+08	1.08305e+08	1.14993e+08	1.47641e+08	1.11004e+08	1.37742e+08	8.3446e+07	1.11016e+08	8.40343e+07	1.06068e+08	1.14584e+08	1.06148e+08	2.04813e+07
sp|P23843|OPPA_ECOLI (180)(182)/	AIDDHTLEVTLSEPVPYFYK(17)(19)			1.88526e+09	1.66155e+09	1.53163e+09	1.29141e+09	1.69443e+09	9.70554e+08	1.50581e+09	3.27705e+08	6.70502e+09	7.08056e+09	5.27704e+09	6.10546e+09	6.01987e+09	3.78299e+09	5.82849e+09	1.17792e+09	3.75309e+08	6.89151e+08	4.75589e+08	4.42264e+08	6.97204e+08	7.17773e+08	5.66215e+08	151831149
sp|P00370|DHE4_ECOLI (213)(217)/	PEATGYGLVYFTEAMLK(6)(10)	15,Oxidation[M];		1.69412e+08	1.44011e+08	1.61786e+08	4.44485e+08	3.68221e+08	9.38919e+07	2.30301e+08	1.40962e+08	1.28362e+08	1.89026e+07	5.78944e+07	1.26845e+08	7.33603e+08	1.59451e+08	2.04176e+08	2.64479e+08	1.36027e+08	5.64941e+07	3.05136e+08	5.01699e+08	3.55616e+08	7.17072e+08	3.45341e+08	2.41495e+08
sp|P0AD65|MRDA_ECOLI (511)(520)/	QVPWVQPHEPPVGDIHSGYWELAKDGMYGVANR(19)(28)	27,Oxidation[M];		8.08424e+08	8.57987e+08	8.01221e+08	8.48822e+08	8.9958e+08	7.42675e+08	8.26452e+08	5.44475e+07	8.46974e+08	7.16989e+08	9.43442e+08	6.52309e+08	5.98321e+08	7.03377e+08	7.43569e+08	1.28366e+08	1.65765e+08	1.58582e+08	1.21453e+08	1.72734e+08	2.40279e+08	3.29764e+08	1.98096e+08	7.51528e+07
sp|P0AC38|ASPA_ECOLI (22)(23)/	EVPADAYYGVHTLR(7)(8)			2.28077e+09	1.81249e+09	1.67416e+09	1.46528e+09	2.38937e+09	2.15574e+09	1.96297e+09	3.67078e+08	3.87027e+09	4.4303e+09	3.80397e+09	3.16432e+09	2.9067e+09	3.14793e+09	3.55392e+09	5.77261e+08	2.90613e+09	1.62853e+09	3.352e+09	3.68957e+09	3.20307e+09	3.04154e+09	2.97014e+09	7.10882e+08
sp|P0A6P7|ENGB_ECOLI (82)(84)/	LVDLPGYGYAEVPEEMKR(7)(9)	16,Oxidation[M];		4.48792e+08	2.07925e+08	1.78954e+08	1.8433e+08	1.85342e+08	1.89967e+08	2.32552e+08	1.06402e+08	3.70064e+08	2.49255e+08	2.37935e+08	3.61974e+08	3.86507e+08	4.0362e+08	3.34893e+08	7.22392e+07	2.30526e+08	9.03107e+07	1.9605e+08	1.91056e+08	1.79707e+08	7.95486e+07	1.612e+08	6.15576e+07
sp|P0A9M2|HPRT_ECOLI (164)(169)/	YRHLPYIGK(1)(6)			1.09239e+06	0	0	0	0	2.24673e+06	— uncalculated	— uncalculated	0	0	1.746e+06	2.96757e+06	1.37055e+06	0	— uncalculated	— uncalculated	0	6.96836e+06	0	0	0	0	— uncalculated	— uncalculated
sp|P0A9W3|ETTA_ECOLI (108)(111)/	LDEVYALYADPDADFDKLAAEQGR(5)(8)			1.55327e+09	1.17296e+09	1.19624e+09	1.41701e+09	1.9023e+09	9.44925e+08	1.36445e+09	3.37241e+08	1.08374e+09	9.85064e+08	2.7471e+09	1.31764e+09	3.40302e+09	3.41872e+09	2.15922e+09	1.15953e+09	1.1333e+09	2.03204e+09	1.70559e+09	1.52171e+09	1.74929e+09	1.11319e+09	1.54252e+09	3.63647e+08
sp|P23893|GSA_ECOLI (253)(254)/	VALAGAQDYYGVVPDLTCLGK(9)(10)	18,Carbamidomethyl[C];		8.74234e+09	9.3058e+09	6.74063e+09	8.66477e+09	5.85666e+09	8.87612e+09	8.03105e+09	1.38851e+09	1.01892e+10	9.79351e+09	1.28363e+10	9.45379e+09	9.29849e+09	9.98847e+09	1.026e+10	1.30446e+09	6.89078e+09	8.96746e+08	9.19211e+09	7.89764e+09	9.22468e+09	8.93973e+08	5.83266e+09	3.92248e+09
sp|P25553|ALDA_ECOLI (363)(364)/	GYYYPPTLLLDVR(2)(3)			1.91459e+09	1.61412e+09	1.37987e+09	1.58154e+09	1.4686e+09	1.32617e+09	1.54748e+09	2.11502e+08	3.97229e+09	3.83535e+09	5.04514e+09	4.75867e+09	4.00548e+09	3.56954e+09	4.19774e+09	5.73845e+08	2.43364e+09	2.22512e+09	1.7245e+09	2.54997e+09	3.42532e+09	2.77879e+09	2.52289e+09	5.68271e+08
sp|P0A7A7|PLSB_ECOLI (94)(95)/	VFTYYTPKEESIK(4)(5)			4.65545e+08	5.28859e+08	5.01998e+08	4.14106e+08	3.68214e+08	4.11248e+08	— uncalculated	— uncalculated	4.21662e+08	4.83355e+08	5.83706e+08	6.03603e+08	5.92986e+08	5.06526e+08	— uncalculated	— uncalculated	0	0	0	0	3.97926e+06	0	— uncalculated	— uncalculated
sp|P23843|OPPA_ECOLI (509)(510)/	AEQQLDKDSAIVPVYYYVNAR(15)(16)			3.91188e+10	3.12229e+10	2.76609e+10	2.92433e+10	3.3857e+10	3.43108e+10	3.2569e+10	4.11226e+09	5.45762e+10	3.30026e+10	6.54965e+10	6.30093e+10	8.32403e+10	1.00075e+11	6.65666e+10	2.31729e+10	9.29864e+09	1.12472e+10	1.14337e+10	1.9743e+10	1.95943e+10	1.24888e+10	1.39676e+10	4.53479e+09
sp|P39408|YJJV_ECOLI (56)(60)/	VLALAENYQPLYAALGLHPGMLEK(8)(12)			1.17326e+09	5.65766e+09	1.15899e+09	1.15188e+09	8.45093e+08	1.06687e+09	— uncalculated	— uncalculated	3.42358e+08	7.93598e+08	9.01495e+08	1.02792e+10	9.52952e+09	8.89026e+09	— uncalculated	— uncalculated	5.19301e+07	1.48757e+08	7.2086e+06	0	2.56872e+08	2.47749e+08	— uncalculated	— uncalculated
sp|P33937|NAPA_ECOLI (592)(596)/	TLYEVLYATPEVSKFPVSELAEDQLNDESR(3)(7)			4.57187e+07	2.92495e+07	7.12197e+07	3.28576e+07	3.85075e+07	7.12965e+07	4.81416e+07	1.87507e+07	1.2726e+08	1.10113e+08	8.77818e+07	7.11535e+07	6.16556e+07	4.30917e+07	8.35093e+07	3.13176e+07	3.18558e+07	7.86407e+07	1.67314e+07	5.66491e+07	1.54967e+07	2.17687e+07	3.68571e+07	2.55013e+07
sp|P0ABJ1|CYOA_ECOLI (203)(210)/	LHLIANEPGTYDGISASYSGPGFSGMK(11)(18)			1.46129e+09	1.12112e+09	1.06569e+09	1.03616e+09	1.0527e+09	9.09773e+08	1.10779e+09	1.86702e+08	3.35984e+09	2.99746e+09	4.50443e+09	3.23363e+09	3.8031e+09	3.4306e+09	3.55484e+09	5.34913e+08	1.4789e+09	2.76391e+09	2.23874e+09	3.38862e+09	2.64855e+09	1.87089e+09	2.39827e+09	6.82047e+08
sp|P0A9H3|LDCI_ECOLI (80)(86)/	MNENLPLYAFANTYSTLDVSLNDLR(8)(14)			7.54917e+07	9.68299e+07	1.02888e+08	7.38063e+07	1.32919e+08	8.8632e+07	9.50945e+07	2.17885e+07	1.42915e+08	2.23146e+08	1.45555e+08	8.42426e+07	1.16844e+08	5.54688e+07	1.28029e+08	5.81091e+07	2.16925e+06	5.18148e+06	1.90024e+06	1.1668e+07	4.92573e+06	9.04645e+06	5.8152e+06	3.8603e+06
sp|P77318|YDEN_ECOLI (490)(494)/	NNDYSLVYTVENNQLGLYK(4)(8)			1.1251e+09	1.10956e+09	1.00862e+09	1.08084e+09	1.03746e+09	1.02546e+09	1.06451e+09	4.76392e+07	1.69035e+09	2.88766e+09	3.36073e+09	2.99709e+09	2.82226e+09	2.94521e+09	2.78388e+09	5.67855e+08	4.55324e+09	4.56716e+09	1.78188e+09	3.0134e+09	3.84104e+09	3.91918e+09	3.61265e+09	1.06327e+09
sp|P36659|CBPA_ECOLI (6)(7)/	DYYAIMGVKPTDDLK(2)(3)			2.19676e+09	1.79368e+09	2.16526e+09	1.85467e+09	1.76372e+09	1.7121e+09	1.91436e+09	2.11864e+08	2.83537e+10	1.32163e+09	1.45787e+09	1.28705e+09	9.85944e+08	1.16248e+09	5.76145e+09	1.10691e+10	1.76303e+09	1.78956e+09	2.29717e+09	2.45769e+09	2.85862e+09	2.66053e+09	2.30443e+09	4.50706e+08
sp|P0A853|TNAA_ECOLI (80)(81)/	SYYALAESVK(2)(3)			3.54415e+11	3.08315e+11	2.73948e+11	3.02707e+11	3.45097e+11	3.24218e+11	3.18117e+11	2.95537e+10	5.30021e+11	6.00844e+11	5.75714e+11	5.07063e+11	4.73732e+11	4.86807e+11	5.2903e+11	5.03205e+10	5.30496e+11	3.13412e+11	4.87133e+11	4.18488e+11	4.57914e+11	4.1366e+11	4.3685e+11	7.46372e+10
sp|P32131|HEMN_ECOLI (346)(347)/	QYYQQVDEQGNALWR(2)(3)			1.65088e+09	1.51413e+09	1.31808e+09	1.30104e+09	1.31301e+09	1.52819e+09	1.43755e+09	1.46975e+08	2.13853e+09	1.48605e+09	2.13127e+09	1.84637e+09	1.94812e+09	1.87645e+09	1.90447e+09	2.39735e+08	1.42263e+09	1.31118e+09	1.35163e+09	1.26832e+09	1.23621e+09	1.14214e+09	1.28869e+09	9.70062e+07
sp|P0C8J8|GATZ_ECOLI (351)(352)/	YYWPHSR(1)(2)			3.06995e+08	3.8825e+08	2.9273e+08	2.30516e+08	1.73334e+08	1.91738e+08	2.63927e+08	8.08399e+07	5.34734e+08	7.39654e+08	4.59971e+08	5.57885e+08	2.2181e+08	2.40163e+08	4.59036e+08	1.99214e+08	2.10007e+07	1.11116e+07	1.39668e+07	1.09314e+07	3.04047e+07	1.50019e+07	1.70695e+07	7.48809e+06
sp|P0AES4|GYRA_ECOLI (448)(449)/	DGLYYLTEQQAQAILDLR(4)(5)			1.49738e+08	6.51523e+06	1.22218e+07	1.13291e+07	1.38137e+07	1.7075e+07	3.51154e+07	5.6259e+07	1.70521e+08	4.10028e+07	2.58886e+07	2.32493e+08	1.91826e+08	2.09391e+07	1.13779e+08	9.49152e+07	6.94518e+06	1.10425e+07	6.96118e+07	1.48045e+08	1.59196e+08	1.86422e+08	9.68772e+07	7.83823e+07
sp|Q46920|QUEF_ECOLI (21)(25)/	STDYRDTYDASLLQGVPR(4)(8)			5.64259e+08	4.91629e+08	5.34555e+08	5.688e+08	5.37436e+08	4.23268e+08	5.19991e+08	5.48056e+07	3.66418e+08	5.13131e+08	6.94786e+08	6.18214e+08	5.14112e+08	5.20491e+08	5.37859e+08	1.11312e+08	2.86987e+08	1.56288e+08	2.48738e+08	3.9978e+08	4.80743e+08	1.98825e+08	2.95227e+08	1.23429e+08
sp|P69441|KAD_ECOLI (181)(182)/	LVEYHQMTAPLIGYYSK(14)(15)			1.26275e+10	1.10691e+10	1.1371e+10	1.07944e+10	1.05839e+10	1.1043e+10	1.12482e+10	7.26505e+08	1.3055e+10	1.54598e+10	1.66518e+10	1.51466e+10	1.41315e+10	1.42454e+10	1.47817e+10	1.24756e+09	1.29992e+07	1.34628e+07	2.18177e+07	2.93234e+07	3.44878e+07	1.95443e+07	2.19392e+07	8.59673e+06
sp|P0A6P9|ENO_ECOLI (131)(144)/	GMPLYEHIAELNGTPGKYSMPVPMMNIINGGEHADNNVDIQEFMIQPVGAK(5)(18)	2,Oxidation[M];20,Oxidation[M];		3.67683e+08	2.16866e+08	1.56668e+08	3.17632e+08	9.19142e+07	0	— uncalculated	— uncalculated	5.88424e+08	7.66916e+08	2.06861e+08	6.95323e+08	4.2988e+08	3.48237e+08	— uncalculated	— uncalculated	1.54942e+07	1.37483e+07	1.5043e+07	2.78829e+07	0	4.14937e+06	— uncalculated	— uncalculated
sp|P0A6F5|CH60_ECOLI (476)(478)/	GGDGNYGYNAATEEYGNMIDMGILDPTK(6)(8)	18,Oxidation[M];		0	5.0104e+06	6.14147e+07	0	0	1.03565e+08	— uncalculated	— uncalculated	0	9.47837e+06	9.51188e+06	9.10396e+07	3.06789e+07	0	— uncalculated	— uncalculated	0	6.53867e+07	0	0	0	6.20801e+06	— uncalculated	— uncalculated
sp|P00934|THRC_ECOLI (225)(226)/	LLAQICYYFEAVAQLPQETR(7)(8)	6,Carbamidomethyl[C];		5.61103e+06	6.87646e+06	4.3176e+06	3.43794e+06	2.68882e+06	4.21445e+06	— uncalculated	— uncalculated	7.26172e+06	1.20568e+07	1.18227e+07	1.20643e+07	6.76771e+06	4.38316e+06	— uncalculated	— uncalculated	659330	180031	214518	1.88359e+06	0	681552	— uncalculated	— uncalculated
sp|P75874|YCCU_ECOLI (35)(41)/	YLLDQGYHVIPVSPK(1)(7)			5.08556e+09	3.89482e+09	4.39261e+09	3.83794e+09	4.00819e+09	4.56312e+09	4.29704e+09	4.81182e+08	4.52384e+09	6.43682e+09	6.37908e+09	6.01342e+09	5.37325e+09	5.7321e+09	5.74309e+09	7.1865e+08	3.09465e+08	2.51907e+08	3.52152e+08	3.33025e+08	3.51557e+08	2.68018e+08	3.1102e+08	4.28141e+07
sp|P00363|FRDA_ECOLI (263)(267)/	YLQDYGMGPETPLGEPK(1)(5)			7.51899e+09	6.26083e+09	5.54802e+09	5.40016e+09	5.15879e+09	5.49811e+09	5.89748e+09	8.75889e+08	9.51647e+09	1.08995e+10	1.03448e+10	9.70084e+09	8.12025e+09	8.9205e+09	9.58372e+09	9.90992e+08	6.1593e+09	4.2582e+09	6.47443e+09	6.22918e+09	5.51312e+09	4.9081e+09	5.59039e+09	8.67115e+08
sp|P64490|YOAC_ECOLI (86)(90)/	SVIKNPEYFSTYMQEELK(8)(12)			1.83101e+08	1.35601e+08	2.58846e+08	1.22491e+08	3.38908e+08	1.97356e+08	— uncalculated	— uncalculated	3.18687e+08	3.58613e+08	2.80696e+08	3.11583e+08	1.95813e+08	2.22096e+08	— uncalculated	— uncalculated	3.53408e+08	1.24334e+08	4.99332e+08	4.44952e+08	0	3.09076e+06	— uncalculated	— uncalculated
sp|P00864|CAPP_ECOLI (781)(782)/	ADLWLAEYYDQR(8)(9)			3.01895e+08	2.12677e+08	2.10207e+08	2.02832e+08	2.30795e+08	1.92124e+08	2.25088e+08	3.97222e+07	4.79122e+08	5.25861e+08	4.40571e+08	4.03346e+08	4.01601e+08	3.41069e+08	4.31928e+08	6.49885e+07	3.81364e+08	2.89686e+08	7.32221e+07	2.73766e+08	5.26923e+07	7.49872e+07	1.90953e+08	1.40917e+08
sp|P0A9F3|CYSB_ECOLI (192)(197)/	AITIEELAQYPLVTYTFGFTGR(10)(15)			5.59077e+07	2.64014e+07	1.63345e+07	6.79186e+07	4.37079e+07	2.8099e+07	3.97282e+07	1.96592e+07	6.96236e+08	2.11134e+07	5.40021e+07	4.23648e+07	3.36891e+07	4.88803e+07	1.49381e+08	2.68156e+08	1.08064e+07	1.28005e+07	3.72769e+06	5.31103e+06	7.94229e+06	1.35139e+07	9.01697e+06	4.0151e+06
sp|P16095|SDHL_ECOLI (180)(186)/	SATELLAYCNETGYSLSGLAMQNELALHSKK(8)(14)	9,Carbamidomethyl[C];		2.4336e+08	4.19569e+08	3.4363e+08	1.20739e+08	1.09993e+08	1.14278e+08	— uncalculated	— uncalculated	2.51739e+08	1.83676e+08	5.28692e+08	2.83655e+08	3.9657e+08	4.25387e+08	— uncalculated	— uncalculated	0	0	0	0	0	0	— uncalculated	— uncalculated
sp|P45522|KEFB_ECOLI (447)(448)/	VYYGDATQVDLLR(2)(3)			1.35047e+06	2.17856e+06	8.13706e+06	1.69145e+07	1.47816e+07	1.89243e+08	3.87676e+07	7.39903e+07	2.94165e+08	3.28966e+07	2.776e+08	3.39847e+08	2.2114e+08	7.7429e+06	1.95565e+08	1.41182e+08	6.92027e+08	4.96044e+08	9.14968e+08	8.76426e+08	8.18661e+08	5.19252e+08	7.19563e+08	1.80805e+08
sp|P05055|PNP_ECOLI (156)(161)/	VGYINDQYVLNPTQDELK(3)(8)			0	0	0	0	0	0	— uncalculated	— uncalculated	0	0	5.68121e+06	4.38011e+06	5.46118e+06	5.40721e+07	— uncalculated	— uncalculated	1.40445e+07	1.0749e+07	2.33038e+07	2.10386e+07	2.59318e+07	4.80786e+07	— uncalculated	— uncalculated
sp|P76550|YFFS_ECOLI (172)(188)/	YSVGMLCQVLAAMGGEYLGNNAGLQQK(1)(17)	7,Carbamidomethyl[C];		5.89501e+07	1.11181e+08	7.4487e+07	4.91845e+07	1.04115e+08	8.10877e+07	7.98341e+07	2.44043e+07	8.47831e+07	1.11742e+08	1.43452e+08	1.66581e+08	8.69501e+07	1.04458e+08	1.16328e+08	3.24998e+07	2.82928e+07	3.73778e+07	6.87972e+07	3.49316e+07	1.4943e+07	8.70584e+06	3.21747e+07	2.11597e+07
sp|P23847|DPPA_ECOLI (140)(142)/	VSGGSYEYFEGMGLPELISEVK(6)(8)	12,Oxidation[M];		4.67436e+09	1.38552e+10	6.93773e+09	1.14986e+10	9.21614e+09	7.43995e+09	8.93698e+09	3.32374e+09	5.77225e+09	5.58249e+08	5.94822e+09	5.04739e+09	3.82676e+09	4.74725e+09	4.31669e+09	1.99328e+09	1.06078e+08	3.22706e+07	4.37885e+09	4.91818e+09	1.09109e+08	4.92164e+09	2.41102e+09	2.55857e+09
sp|P00350|6PGD_ECOLI (54)(55)/	LVPYYTVKEFVESLETPR(4)(5)			6.97614e+08	5.72234e+08	3.91828e+08	4.14229e+08	5.80966e+08	4.61821e+08	5.19782e+08	1.17467e+08	6.11582e+08	2.80666e+08	1.83891e+08	1.7818e+08	1.56964e+08	6.06693e+08	3.36329e+08	2.15583e+08	9.31526e+07	1.02142e+08	1.16334e+08	4.9302e+07	1.26498e+08	8.35163e+07	9.51576e+07	2.72827e+07
sp|P0A887|UBIE_ECOLI (235)(236)/	AMMQDAGFESVDYYNLTAGVVALHR(13)(14)			1.07317e+08	8.76794e+07	9.95268e+07	7.14863e+07	7.35267e+07	1.04331e+08	9.06444e+07	1.55757e+07	3.32363e+08	2.66236e+08	2.59473e+08	2.07868e+08	1.40257e+08	1.41562e+08	2.24626e+08	7.59628e+07	4.0739e+07	6.7454e+07	5.65429e+07	8.56446e+07	1.09957e+08	6.99952e+07	7.17221e+07	2.39471e+07
sp|P00960|SYGA_ECOLI (173)(181)/	LAMYIQGVDSVYDLVWSDGPLGK(4)(12)			5.31912e+07	4.715e+07	8.27591e+07	7.77037e+07	4.494e+07	3.36449e+07	5.65648e+07	1.94601e+07	1.73304e+08	6.86775e+07	1.62286e+08	1.72003e+08	6.37461e+07	4.02613e+07	1.1338e+08	6.20121e+07	4.27166e+06	3.11871e+06	4.5105e+06	2.27644e+06	3.82896e+06	3.45155e+06	3.5763e+06	816661
sp|P37194|SLP_ECOLI (81)(90)/	TDTLLEISVLPLDSYAKPDIEANYQGR(15)(24)			7.01439e+09	6.57504e+09	5.10242e+09	4.98007e+09	6.83379e+09	4.92667e+09	— uncalculated	— uncalculated	3.98598e+09	3.35216e+09	7.08776e+09	3.64638e+09	5.08991e+09	4.06742e+09	— uncalculated	— uncalculated	0	0	0	0	2.01634e+08	1.58267e+08	— uncalculated	— uncalculated
sp|P08957|T1MK_ECOLI (24)(27)/	DGGVSYQNYVNELASLLFLK(6)(9)			5.79329e+08	5.59831e+08	6.47037e+08	6.81616e+08	6.71438e+08	7.09993e+08	6.41541e+08	5.96031e+07	1.00158e+09	8.35844e+08	1.05701e+09	8.00196e+08	1.0283e+09	1.08308e+09	9.67669e+08	1.19627e+08	1.55332e+08	1.4423e+08	9.48093e+07	1.65934e+08	1.33284e+08	2.07061e+08	1.50109e+08	3.71402e+07
sp|P77318|YDEN_ECOLI (389)(399)/	LQPGNYDKLISAMDFYPTALDAADISIPK(6)(16)			9.0469e+07	1.08472e+08	1.13364e+08	1.06802e+08	1.38303e+09	1.28981e+09	5.15324e+08	6.36747e+08	1.71864e+08	1.3704e+08	1.10646e+08	1.68229e+08	1.48034e+08	1.40524e+08	1.46056e+08	2.24827e+07	1.8251e+08	2.5363e+08	2.5907e+08	9.70421e+07	3.23945e+08	1.9099e+08	2.17865e+08	7.84863e+07
sp|P06992|RSMA_ECOLI (166)(167)/	LSVMAQYYCNVIPVLEVPPSAFTPPPK(7)(8)	9,Carbamidomethyl[C];4,Oxidation[M];		1.51941e+09	4.67189e+08	4.85596e+08	1.13746e+09	3.52643e+08	1.37732e+09	8.89935e+08	5.14962e+08	1.02142e+09	1.09761e+09	1.6532e+09	8.74438e+08	1.24917e+09	4.50833e+08	1.05778e+09	3.99014e+08	2.77875e+07	3.40818e+07	1.61233e+08	3.19959e+08	4.87941e+08	6.89764e+08	2.86794e+08	2.64824e+08
sp|P69908|DCEA_ECOLI (339)(347)/sp|P69910|DCEB_ECOLI (339)(347)/	EGYTKVQNASYQVAAYLADEIAK(3)(11)			5.92199e+09	5.66986e+09	5.29402e+09	4.83179e+09	5.12967e+09	6.08028e+09	5.48793e+09	4.83499e+08	3.27461e+09	3.74863e+09	4.11531e+09	3.71507e+09	3.20373e+09	2.76251e+09	3.46998e+09	4.82439e+08	5.86844e+08	7.11115e+08	6.64976e+08	8.55895e+08	1.14691e+09	1.32896e+09	8.8245e+08	2.94636e+08
sp|P0A7A9|IPYR_ECOLI (52)(56)/	FMSTAMFYPCNYGYINHTLSLDGDPVDVLVPTPYPLQPGSVIR(8)(12)	10,Carbamidomethyl[C];2,Oxidation[M];6,Oxidation[M];		0	7.14108e+07	7.34835e+07	1.19025e+08	1.19504e+08	7.85254e+07	— uncalculated	— uncalculated	6.05283e+07	0	8.44397e+07	6.48198e+07	1.39477e+08	5.3472e+07	— uncalculated	— uncalculated	0	0	0	0	0	0	— uncalculated	— uncalculated
sp|P0A850|TIG_ECOLI (378)(388)/	VKGLIEEMASAYEDPKEVIEFYSK(12)(22)			8.6602e+08	8.29092e+08	8.8725e+08	7.34205e+08	7.46436e+08	7.48171e+08	8.01863e+08	6.73515e+07	9.76969e+08	7.38789e+08	7.91305e+08	6.60332e+08	8.45919e+08	9.93553e+08	8.34478e+08	1.31975e+08	8.18476e+07	9.99144e+07	9.95672e+07	5.71492e+07	5.06104e+07	6.93296e+07	7.64031e+07	2.10001e+07
sp|P76113|CURA_ECOLI (222)(223)/	GIDIYYENVGGK(5)(6)			2.04718e+09	1.671e+09	1.5653e+09	1.47166e+09	1.56004e+09	2.72176e+09	1.83949e+09	4.77179e+08	6.45889e+09	4.19938e+09	2.86716e+09	2.39245e+09	1.49465e+09	1.55299e+09	3.16092e+09	1.89704e+09	2.35986e+09	1.47124e+09	2.19427e+09	2.23031e+09	2.33167e+09	1.91062e+09	2.08299e+09	3.39569e+08
sp|P77202|DSBG_ECOLI (51)(59)/	YQDMGVTIYLTPDGK(1)(9)			4.54746e+08	7.50888e+08	8.05855e+08	6.59928e+08	7.10629e+08	6.52416e+08	6.7241e+08	1.21128e+08	3.89748e+08	5.87065e+08	6.29426e+08	5.25144e+08	5.05301e+08	4.29036e+08	5.10953e+08	9.10638e+07	6.97474e+08	3.24531e+08	7.636e+08	7.80595e+08	5.90498e+08	6.0279e+08	6.26581e+08	1.67704e+08
sp|P0A9D8|DAPD_ECOLI (245)(248)/	YSLYCAVIVK(1)(4)	5,Carbamidomethyl[C];		3.86486e+09	2.99844e+09	3.49928e+09	3.81452e+09	3.53213e+09	3.43331e+09	3.52376e+09	3.11675e+08	1.09635e+10	1.25411e+10	1.40126e+10	1.23467e+10	3.41056e+09	5.06039e+09	9.72248e+09	4.38981e+09	1.62661e+09	1.92488e+09	1.87819e+09	1.96133e+09	2.24922e+09	2.08002e+09	1.95337e+09	2.08262e+08
sp|P31545|EFEB_ECOLI (394)(402)/	LNGEALEEYVKPIGGGYFFALPGVK(9)(17)			2.54091e+08	7.46282e+07	6.43552e+07	1.56102e+08	1.34737e+08	5.45263e+07	— uncalculated	— uncalculated	6.37546e+08	5.22926e+08	5.20603e+08	4.44485e+08	2.26137e+08	2.75846e+08	— uncalculated	— uncalculated	0	0	0	9.53421e+07	0	3.7767e+07	— uncalculated	— uncalculated
sp|P0A8G6|NQOR_ECOLI (184)(188)/	YQGEYVAGLAVK(1)(5)			3.68921e+10	3.58386e+10	3.76099e+10	3.26817e+10	3.2294e+10	3.65144e+10	3.53051e+10	2.25949e+09	4.65498e+10	4.15128e+10	5.22558e+10	4.47221e+10	4.59038e+10	4.6973e+10	4.63196e+10	3.50851e+09	1.01498e+10	9.69094e+09	1.1633e+10	1.18582e+10	1.26053e+10	1.11816e+10	1.11865e+10	1.09316e+09
sp|P37634|RLMJ_ECOLI (96)(97)/	YYPGSPLIAR(1)(2)			1.60858e+08	1.19872e+08	7.43912e+07	9.63802e+07	1.08587e+08	8.83e+07	1.08065e+08	3.02915e+07	1.739e+08	2.02996e+08	1.7916e+08	1.63953e+08	1.48585e+08	1.4359e+08	1.68697e+08	2.17731e+07	2.01411e+07	3.13262e+07	1.95725e+07	4.84561e+07	4.68603e+07	3.58674e+07	3.37039e+07	1.25276e+07
sp|P0A940|BAMA_ECOLI (465)(468)/	NDYQTYAELSVTNPYFTVDGVSLGGR(3)(6)			5.53901e+06	5.03884e+07	3.68947e+07	2.75961e+07	3.02494e+07	1.66794e+07	— uncalculated	— uncalculated	9.13885e+07	2.10037e+08	8.50865e+07	0	6.53354e+07	4.35321e+07	— uncalculated	— uncalculated	6.02601e+07	8.80706e+07	1.3421e+08	1.11606e+08	5.48032e+07	4.89906e+07	— uncalculated	— uncalculated
sp|P0AEE5|DGAL_ECOLI (33)(35)/	IGVTIYKYDDNFMSVVR(6)(8)			6.00052e+08	6.0201e+08	6.8102e+08	6.43393e+08	7.15351e+08	7.3583e+08	6.62943e+08	5.73344e+07	7.4118e+08	6.37522e+08	8.42605e+08	6.30011e+08	6.81912e+08	7.60997e+08	7.15704e+08	8.17337e+07	3.40388e+08	4.53247e+08	6.65782e+08	7.55838e+08	6.59373e+08	5.6776e+08	5.73732e+08	1.53605e+08
sp|P23847|DPPA_ECOLI (345)(352)/	NLIPPTMWGYNDDVQDYTYDPEKAK(10)(17)			2.42083e+09	2.29123e+09	2.06963e+09	1.8946e+09	1.58293e+09	2.13981e+09	2.0665e+09	2.98272e+08	4.02889e+09	4.98699e+09	5.37859e+09	4.74982e+09	4.71734e+09	4.65214e+09	4.75229e+09	4.43148e+08	8.74536e+08	9.15755e+08	6.50557e+08	7.34476e+08	8.1639e+08	7.32674e+08	7.87398e+08	9.94285e+07
sp|P76536|YFEX_ECOLI (287)(288)/	FTKPVTGGYYFAPSLDKLMAL(9)(10)	19,Oxidation[M];		1.18471e+08	9.63598e+07	1.75698e+08	1.4123e+08	8.49481e+07	8.61654e+07	— uncalculated	— uncalculated	2.28957e+08	2.09108e+08	3.11745e+08	5.35251e+07	3.5922e+08	2.64332e+08	— uncalculated	— uncalculated	0	2.18444e+07	0	1.18628e+07	2.62017e+07	2.58333e+07	— uncalculated	— uncalculated
sp|P39176|ERFK_ECOLI (108)(109)/	LYYYPPDSNTVEVFPIGIGQAGR(2)(3)			5.46317e+08	5.71727e+08	4.75672e+08	4.43653e+08	4.00634e+08	5.24391e+08	4.93732e+08	6.5253e+07	5.02142e+08	5.36051e+08	5.91528e+08	4.70884e+08	4.38375e+08	6.09247e+08	5.24705e+08	6.72311e+07	2.12581e+08	2.3013e+08	2.09981e+08	2.30985e+08	2.42823e+08	2.37227e+08	2.27288e+08	1.32491e+07
sp|P0A993|F16PA_ECOLI (257)(259)/	GGIYLYPSTASHPDGK(4)(6)			2.19757e+09	2.09171e+09	2.00021e+09	1.67657e+09	1.52433e+09	1.85923e+09	1.8916e+09	2.55983e+08	2.0474e+09	2.4965e+09	2.67642e+09	2.24404e+09	2.50355e+09	2.30125e+09	2.37819e+09	2.24494e+08	3.02146e+09	2.34783e+09	2.96929e+09	3.10539e+09	3.03729e+09	3.10781e+09	2.93151e+09	2.90761e+08
sp|P78067|YNJE_ECOLI (326)(328)/	SWPEFIGTTSGYSYIKPK(12)(14)			3.29185e+08	2.1772e+08	2.39757e+08	1.89681e+08	2.01365e+08	1.93109e+08	2.2847e+08	5.26805e+07	1.32224e+08	2.65739e+08	4.27264e+08	3.89866e+08	4.03013e+08	4.5283e+08	3.45156e+08	1.22743e+08	7.12918e+07	8.14904e+07	8.59177e+07	1.2759e+08	1.55051e+08	8.51275e+06	8.83089e+07	5.04118e+07
sp|P0AAA9|ZRAP_ECOLI (71)(73)/	YEYNALLAANPPDSSK(1)(3)			1.56892e+08	1.53781e+08	1.555e+08	1.49928e+08	1.43531e+08	1.46966e+08	1.511e+08	5.21254e+06	2.39318e+08	2.02237e+08	2.19753e+08	1.84529e+08	2.02918e+08	1.75406e+08	2.04027e+08	2.32231e+07	9.12268e+07	7.31606e+07	8.56945e+07	8.3928e+07	7.87343e+07	7.80653e+07	8.18016e+07	6.42724e+06
sp|P04805|SYE_ECOLI (96)(99)/	YNAVIDQMLEEGTAYKCYCSK(15)(18)	17,Carbamidomethyl[C];19,Carbamidomethyl[C];		6.90392e+06	3.71473e+06	6.29539e+06	7.39925e+06	4.53183e+06	7.0837e+06	5.98814e+06	1.51088e+06	5.01223e+06	2.18245e+07	1.53444e+07	1.0894e+07	1.49585e+07	5.94412e+06	1.23296e+07	6.36448e+06	5.75185e+07	5.47166e+06	3.9217e+06	2.60857e+07	8.81531e+06	2.5229e+07	2.11737e+07	2.02901e+07
sp|P0A879|TRPB_ECOLI (8)(16)/	TTLLNPYFGEFGGMYVPQILMPALR(7)(15)			2.23665e+08	3.84266e+08	2.10889e+08	2.94691e+08	2.73313e+08	3.0307e+08	2.81649e+08	6.26063e+07	2.81065e+08	3.44959e+08	2.21967e+08	3.27163e+08	3.76784e+08	3.16031e+08	3.11328e+08	5.40181e+07	1.23099e+08	2.4276e+08	1.36271e+08	4.81067e+07	1.59202e+08	1.02315e+08	1.35292e+08	6.4745e+07
sp|P0A6T1|G6PI_ECOLI (163)(172)/	AITDVVNIGIGGSDLGPYMVTEALRPYK(18)(27)			8.85029e+08	1.14354e+09	1.06951e+09	7.75629e+08	1.02463e+09	1.0568e+09	9.92524e+08	1.36011e+08	1.28486e+09	6.68671e+08	1.43113e+09	1.06953e+09	1.08025e+09	8.88448e+08	1.07048e+09	2.72291e+08	7.56665e+07	2.93591e+08	9.74624e+07	9.16781e+07	3.55855e+08	3.12253e+08	2.04418e+08	1.29027e+08
sp|P30859|ARTI_ECOLI (233)(237)/	DGTYETIYNKWFQK(4)(8)			1.78529e+08	1.00553e+08	1.23561e+08	1.04616e+08	9.10146e+07	1.02323e+08	1.16766e+08	3.20718e+07	1.70274e+08	3.14601e+08	1.90713e+08	2.51468e+08	1.58835e+08	1.77644e+08	2.10589e+08	6.04544e+07	3.88602e+08	2.46373e+08	4.1842e+08	4.05689e+08	3.80526e+08	2.78741e+08	3.53059e+08	7.20623e+07
sp|P0AAZ4|RARA_ECOLI (276)(278)/	GSAPDAALYWYAR(9)(11)			2.99248e+07	2.61818e+08	2.42982e+07	1.82061e+07	1.16785e+07	2.13526e+07	6.12131e+07	9.84644e+07	4.32862e+08	2.25114e+08	2.88669e+08	2.71218e+07	2.77738e+07	3.14487e+07	1.72165e+08	1.70896e+08	1.38113e+09	9.05494e+08	1.44088e+09	1.29884e+09	1.30244e+09	9.3607e+08	1.21081e+09	2.30992e+08
sp|P0A7F6|SPED_ECOLI (256)(257)/	EMREIYYGR(6)(7)			1.00352e+08	1.19864e+08	1.61426e+08	1.28815e+08	1.73057e+08	1.30401e+08	— uncalculated	— uncalculated	1.86166e+08	2.37893e+08	1.25034e+08	1.77544e+08	1.37762e+08	1.16645e+08	— uncalculated	— uncalculated	827211	285139	0	926024	0	819134	— uncalculated	— uncalculated
sp|P0ABN9|DCUB_ECOLI (218)(220)/	EYVYGDTATLLDKK(2)(4)			7.54635e+07	8.36341e+07	1.1779e+08	6.06167e+07	3.49673e+07	8.06767e+07	7.55247e+07	2.73707e+07	4.49149e+07	1.19614e+08	2.53045e+08	5.51997e+07	3.48326e+07	2.08924e+08	1.19422e+08	9.2409e+07	3.03124e+08	1.91752e+08	3.57896e+08	1.33385e+08	3.23319e+08	2.66889e+08	262727496	8.5023e+07
sp|P0A6P9|ENO_ECOLI (131)(144)/	GMPLYEHIAELNGTPGKYSMPVPMMNIINGGEHADNNVDIQEFMIQPVGAK(5)(18)	20,Oxidation[M];24,Oxidation[M];25,Oxidation[M];		1.13218e+09	8.4116e+08	8.52921e+08	6.38293e+08	2.25015e+08	9.52908e+08	7.73746e+08	3.13318e+08	2.79111e+09	9.12965e+08	1.05078e+09	1.19112e+09	8.14029e+08	4.61644e+08	1.20361e+09	8.16142e+08	5.51039e+07	4.57271e+07	5.1235e+06	1.0854e+07	2.73825e+07	7.12034e+06	2.52186e+07	2.1242e+07
sp|P13482|TREA_ECOLI (387)(390)/	YLWNDQQGWYADYDLK(10)(13)			5.58082e+08	5.3929e+08	5.5742e+08	3.89209e+08	4.28149e+08	4.34309e+08	4.8441e+08	7.55095e+07	1.36615e+09	1.81591e+09	1.59308e+09	1.5876e+09	1.32095e+09	1.13172e+09	1.46924e+09	2.43334e+08	6.50484e+08	5.14295e+08	5.73937e+08	7.92574e+08	8.80906e+08	8.12079e+08	7.04046e+08	1.46007e+08
sp|P76108|YDCS_ECOLI (185)(190)/	VQAYDGPIYIADAALFVK(4)(9)			1.47247e+08	1.95063e+08	5.04958e+07	1.28889e+08	1.90631e+08	1.2843e+08	1.40126e+08	5.27565e+07	2.18805e+08	1.52535e+08	4.69436e+08	3.50633e+08	2.65834e+08	2.83166e+08	2.90068e+08	1.09973e+08	2.50676e+07	7.39669e+07	1.24132e+08	1.62999e+08	2.81195e+07	1.3957e+08	9.23091e+07	5.86881e+07
sp|P0A9Q7|ADHE_ECOLI (620)(625)/	YPLADYALTPDMAIVDANLVMDMPK(1)(6)	12,Oxidation[M];		0	0	3.28006e+07	1.59046e+06	6.68644e+06	2.9087e+07	— uncalculated	— uncalculated	1.99932e+06	9.40059e+06	2.26664e+07	2.35683e+07	3.5944e+07	2.06227e+07	— uncalculated	— uncalculated	0	0	0	0	2.00749e+07	0	— uncalculated	— uncalculated
sp|P08331|CPDB_ECOLI (364)(366)/	SADNMYSYLALVQDDPTVQVVNNAQK(6)(8)			2.55767e+08	1.52456e+08	2.06343e+08	2.55896e+08	2.16753e+08	1.92493e+08	2.13285e+08	3.953e+07	4.72089e+08	4.82189e+08	4.91288e+08	4.81201e+08	3.05353e+08	2.56729e+08	4.14808e+08	1.04927e+08	1.23219e+08	8.68748e+07	1.29269e+08	3.49004e+08	3.27979e+08	7.92444e+07	1.82598e+08	1.22508e+08
sp|P0AB71|ALF_ECOLI (303)(304)/	MNIDTDTQWATWEGVLNYYK(18)(19)	1,Oxidation[M];		5.96832e+08	6.77068e+08	4.58577e+08	4.59582e+08	6.3631e+08	6.19774e+08	5.7469e+08	9.33091e+07	1.34037e+08	2.78738e+08	2.4314e+08	3.26052e+08	2.03565e+08	5.66104e+08	2.91939e+08	1.49418e+08	2.70031e+08	5.91978e+08	2.88258e+08	2.53478e+08	4.90266e+08	5.65614e+08	4.09937e+08	1.56644e+08
sp|P07813|SYL_ECOLI (102)(107)/	NNTAPAPWTYDNIAYMK(10)(15)			2.14537e+10	2.23168e+10	2.1691e+10	1.95396e+10	1.99658e+10	2.20674e+10	2.11724e+10	1.14723e+09	5.6718e+09	7.69844e+09	2.10901e+10	1.86336e+10	2.6953e+10	2.84778e+10	1.80875e+10	9.57027e+09	4.18763e+10	3.0376e+10	3.80185e+10	3.54655e+10	2.74767e+10	3.0671e+10	3.39807e+10	5.42401e+09
sp|P0A717|KPRS_ECOLI (91)(94)/	ITAVIPYFGYAR(7)(10)			2.99233e+09	2.80342e+09	2.71189e+09	2.09728e+09	2.35566e+09	2.37098e+09	2.55526e+09	3.3487e+08	2.92864e+09	3.48527e+09	3.66435e+09	3.49819e+09	3.03389e+09	3.14304e+09	3.29223e+09	2.96429e+08	5.72765e+07	7.04677e+07	7.11721e+07	6.02294e+07	5.72129e+07	5.93504e+07	6.26182e+07	6.46406e+06
sp|P05707|SRLD_ECOLI (227)(237)/	GCDYQDVLNMLLFYASPK(4)(14)	2,Carbamidomethyl[C];		1.04441e+08	1.00299e+08	5.36334e+07	1.21144e+08	9.38865e+07	1.02387e+08	9.59651e+07	2.26368e+07	5.37895e+07	1.12117e+08	8.49293e+07	1.08353e+08	9.01463e+07	7.18892e+07	8.68707e+07	2.20552e+07	9.41526e+06	1.39558e+07	2.45883e+06	6.169e+06	7.33088e+06	1.5198e+06	6.80826e+06	4.59239e+06
sp|P0AFA5|NFRB_ECOLI (52)(55)/	KLSVYRRYPR(5)(8)			2.3141e+07	4.87374e+06	7.19404e+06	5.31424e+07	6.94533e+06	6.13823e+06	1.69058e+07	1.90064e+07	2.71375e+07	1.86264e+07	7.39659e+06	1.54871e+07	1.67163e+07	2.3683e+07	1.81745e+07	6.87598e+06	1.87538e+07	2.56554e+06	7.86556e+06	1.16157e+07	1.14345e+07	3.52153e+07	1.45751e+07	1.14136e+07
sp|P0A8T7|RPOC_ECOLI (995)(999)/	ESYKVPYGAVLAK(3)(7)			2.029e+07	3.0974e+08	3.53737e+08	3.93039e+08	1.43597e+07	3.09438e+08	2.33434e+08	1.70276e+08	2.81129e+07	1.23492e+07	4.97677e+07	4.77447e+07	1.46676e+07	3.43793e+08	8.27392e+07	1.28867e+08	1.93749e+08	1.28687e+08	3.0657e+08	9.46766e+07	8.2218e+07	2.00156e+08	1.67676e+08	8.38788e+07
sp|P69434|PGAA_ECOLI (173)(175)/	ANLLAEAYIYK(8)(10)			7.88085e+07	9.38586e+06	2.84297e+07	4.17918e+07	2.61238e+07	1.95894e+07	3.40215e+07	2.4393e+07	6.76848e+07	2.02318e+07	2.74999e+07	9.18568e+07	6.56943e+07	6.13941e+07	5.57269e+07	2.69685e+07	2.49752e+07	2.5901e+07	2.39024e+07	2.45595e+07	2.09514e+07	3.63407e+07	2.6105e+07	5.28937e+06
sp|P37747|GLF_ECOLI (181)(186)/	FTFDNNYFSDRYQGIPVGGYTK(7)(12)			8.00982e+07	3.56445e+07	6.42815e+07	5.33588e+07	5.68746e+07	5.57206e+07	— uncalculated	— uncalculated	1.87416e+08	2.72157e+08	2.51078e+08	1.59537e+07	7.75248e+06	2.37407e+07	— uncalculated	— uncalculated	0	0	5.21557e+07	6.24481e+07	0	8.38965e+07	— uncalculated	— uncalculated
sp|P0A9C5|GLN1B_ECOLI (466)(467)/	MTPHPVEFELYYSV(11)(12)			2.65817e+09	1.77636e+09	1.80671e+09	1.70554e+09	1.80327e+09	1.5982e+09	1.89138e+09	3.83829e+08	1.87087e+09	2.46976e+09	2.38533e+09	1.87925e+09	2.69867e+09	2.48714e+09	2.29851e+09	3.43867e+08	1.14852e+08	2.46059e+08	9.03776e+07	1.12913e+08	1.70176e+08	1.91356e+08	1.54289e+08	5.89914e+07
sp|P0ACF8|HNS_ECOLI (97)(99)/	YSYVDENGETK(1)(3)			4.1034e+08	6.57213e+08	4.18327e+08	3.06887e+08	3.39311e+08	2.99473e+08	4.05259e+08	1.33337e+08	2.70427e+08	2.34023e+08	3.6419e+08	2.84589e+08	1.45846e+08	1.70898e+08	2.44996e+08	7.9829e+07	7.15101e+08	2.93663e+08	4.10686e+08	2.70375e+08	6.03349e+08	3.63753e+08	4.42821e+08	1.78424e+08
sp|P0ACU2|RUTR_ECOLI (57)(58)/	TNLLYYFPSK(5)(6)			3.92164e+06	6.63991e+06	3.18062e+06	4.96822e+06	5.16836e+06	4.21897e+06	4.68295e+06	1.19988e+06	6.74738e+06	2.75683e+06	5.08219e+06	3.05167e+06	6.42843e+06	1.2851e+06	4.22527e+06	2.1967e+06	2.74747e+07	1.47986e+06	1.46056e+06	2.7501e+06	1.87812e+07	9.12328e+06	1.01783e+07	1.07808e+07
sp|P67910|HLDD_ECOLI (133)(140)/	EYEKPLNVYGYSK(2)(9)			1.91015e+09	2.16718e+09	1.88019e+09	1.61163e+09	1.75123e+09	1.84905e+09	1.86157e+09	1.84881e+08	2.00291e+09	2.19726e+09	3.41274e+09	1.95497e+09	2.15498e+09	2.07124e+09	2.29902e+09	5.53069e+08	6.61436e+08	4.57586e+08	6.64645e+08	1.6655e+09	1.51618e+09	8.43121e+08	9.68077e+08	4.99824e+08
sp|P07604|TYRR_ECOLI (433)(445)/	ALTQLDGYELRPQDILLPDYDAATVAVGEDAMEGSLDEITSR(8)(20)			0	6.70865e+06	4.26186e+06	4.12135e+07	4.83846e+06	1.19728e+07	— uncalculated	— uncalculated	6.77419e+06	1.41243e+07	1.34149e+06	2.06273e+07	1.44083e+07	3.8714e+07	— uncalculated	— uncalculated	2.42881e+06	2.47062e+06	1.96853e+07	0	0	0	— uncalculated	— uncalculated
sp|P23847|DPPA_ECOLI (294)(297)/	SINLMEMPGLNVGYLSYNVQK(14)(17)	5,Oxidation[M];		2.697e+08	2.91673e+08	2.46339e+08	2.53687e+08	1.76789e+08	4.25584e+08	2.77295e+08	8.23057e+07	1.9917e+08	1.71183e+08	4.10421e+08	1.49976e+08	3.04645e+08	3.83667e+08	2.69844e+08	1.12273e+08	6.42936e+08	6.77034e+07	6.89076e+07	2.12528e+08	1.40598e+08	1.00413e+08	2.05514e+08	2.21043e+08
sp|P08622|DNAJ_ECOLI (6)(7)/	QDYYEILGVSK(3)(4)			1.02586e+10	7.66061e+09	7.94483e+09	7.4177e+09	7.58147e+09	7.50999e+09	8.06219e+09	1090912769	2.07428e+08	3.90411e+09	3.58517e+09	3.30825e+09	3.17164e+09	2.92355e+09	2.85002e+09	1.33818e+09	5.539e+08	4.58895e+08	6.72911e+08	6.49419e+08	6.99701e+08	5.72369e+08	6.01199e+08	8.99881e+07
sp|P00452|RIR1_ECOLI (730)(731)/	TLYYQNTR(3)(4)			1.8637e+07	2.49556e+07	1.23829e+07	1.10126e+07	1.4146e+07	9.65589e+06	1.51317e+07	5.73194e+06	1.09787e+07	8.60407e+06	1.14214e+07	1.00315e+07	4.14232e+06	4.3357e+06	8.25228e+06	3.25568e+06	4.1833e+07	1.67845e+07	2.08091e+07	1.05613e+07	2.89331e+07	1.78079e+07	2.27881e+07	1.10881e+07
sp|P0AEC3|ARCB_ECOLI (10)(11)/	LLAQYYVDLMMK(5)(6)	11,Oxidation[M];		1.00659e+09	5.04049e+09	4.59316e+09	2.06751e+09	3.48366e+09	4.51214e+09	3.45059e+09	1.60295e+09	4.14993e+09	1.90956e+09	3.65182e+09	2.88686e+09	4.04118e+09	2.01764e+09	3.1095e+09	9.92595e+08	3.37025e+09	1.46517e+09	2.31795e+09	2.47247e+09	2.11823e+09	3.36205e+09	2.51769e+09	7.41501e+08
sp|P0AEG6|DSBC_ECOLI (58)(72)/	TVLTNSGVLYITDDGKHIIQGPMYDVSGTAPVNVTNK(10)(24)			8.49864e+08	8.90306e+08	8.20314e+08	8.71966e+08	8.19266e+08	8.89345e+08	8.56843e+08	3.2249e+07	1.44044e+09	6.86854e+08	1.06115e+09	8.38816e+08	8.73686e+08	9.67044e+08	9.77999e+08	2.59194e+08	7.55691e+07	1.4177e+08	7.35202e+07	1.00809e+08	7.62491e+07	8.71884e+07	9.25177e+07	26213760
sp|P0A901|BLC_ECOLI (113)(116)/	VSFFGPFYGGYNVIALDR(8)(11)			2.28987e+08	3.66215e+08	2.52235e+08	2.49754e+08	3.28841e+08	3.14138e+08	— uncalculated	— uncalculated	2.9684e+08	2.34158e+08	4.00945e+08	3.66138e+08	3.6317e+08	3.38309e+08	— uncalculated	— uncalculated	5.706e+06	0	5.48919e+06	3.92811e+06	5.56722e+06	2.282e+08	— uncalculated	— uncalculated
sp|P09373|PFLB_ECOLI (400)(415)/	VSIDTSSLQYENDDLMRPDFNNDDYAIACCVSPMIVGK(10)(25)	29,Carbamidomethyl[C];30,Carbamidomethyl[C];16,Oxidation[M];34,Oxidation[M];		1.08346e+08	4.86799e+08	4.05031e+08	3.60793e+08	3.69449e+08	5.38765e+08	— uncalculated	— uncalculated	2.70976e+08	2.18296e+08	2.21116e+08	2.05322e+08	4.92323e+08	7.56442e+08	— uncalculated	— uncalculated	3.07472e+07	5.65565e+07	1.86175e+07	0	5.51377e+07	7.96523e+07	— uncalculated	— uncalculated
sp|P76228|YNJI_ECOLI (100)(101)/	KEQLHYYQAK(6)(7)			2.73697e+07	1.10975e+07	6.11319e+07	4.33883e+07	5.18906e+07	9.80522e+06	3.41139e+07	2.1439e+07	6.04604e+07	2.04264e+08	9.45926e+07	5.20883e+07	2.85815e+07	2.01282e+07	7.66858e+07	6.77907e+07	1.52831e+07	2.48789e+07	3.44652e+07	3.75925e+08	1.64019e+07	2.3243e+07	8.16995e+07	1.44305e+08
sp|P0C8J8|GATZ_ECOLI (329)(330)/	SGCLAVIEEVMLDEPQYWKKYYRTGFNDSLLDIR(21)(22)	3,Carbamidomethyl[C];11,Oxidation[M];		1.3724e+09	1.14297e+09	1.71937e+09	1.34907e+09	1.06821e+09	1.58184e+09	1.37231e+09	2.48984e+08	1.61205e+09	2.04521e+08	2.33996e+09	1.24818e+09	1.44712e+09	2.06455e+09	1.48606e+09	7.45669e+08	4.47832e+08	6.41483e+08	7.30521e+08	8.65606e+08	8.30406e+08	6.26194e+08	6.9034e+08	1.53142e+08
sp|P75797|GSIB_ECOLI (79)(88)/	NVLAESYTVSDDGITYTVK(7)(16)			3.38289e+08	2.49499e+08	2.53314e+08	2.10064e+08	1.9913e+08	2.51035e+08	2.50222e+08	4.89687e+07	4.53768e+08	3.66184e+08	2.82964e+08	3.89202e+08	3.22802e+08	3.38137e+08	3.58843e+08	5.91128e+07	7.23982e+07	9.78659e+07	7.65848e+07	1.74744e+08	1.97801e+08	1.34193e+08	1.25598e+08	5.23528e+07
sp|P0AC33|FUMA_ECOLI (420)(421)/	DHPIYYAGPAKTPEGYASGSLGPTTAGRMDSYVDQLQAQGGSMIMLAK(5)(6)	29,Oxidation[M];43,Oxidation[M];45,Oxidation[M];		2.97663e+07	9.60415e+07	3.44241e+06	1.00541e+08	2.38442e+07	8.68707e+07	— uncalculated	— uncalculated	4.48357e+08	5.66592e+07	2.58983e+08	8.74015e+07	3.06767e+08	1.46944e+08	— uncalculated	— uncalculated	2.0868e+07	0	0	0	0	0	— uncalculated	— uncalculated
sp|P14407|FUMB_ECOLI (171)(178)/	EVNTGTNLPAQIDLYAVDGDEYKFLCVAK(15)(22)	26,Carbamidomethyl[C];		5.15966e+07	1.21044e+08	1.35048e+08	1.54588e+08	1.78129e+08	1.40847e+08	— uncalculated	— uncalculated	1.07447e+08	1.51648e+08	2.08115e+08	1.61386e+08	1.59655e+08	1.49009e+08	— uncalculated	— uncalculated	0	0	3.15313e+06	0	0	0	— uncalculated	— uncalculated
sp|P07395|SYFB_ECOLI (469)(471)/	VYGYNNIPDEPVQASLIMGTHR(2)(4)			4.58638e+08	4.24831e+08	4.62407e+08	3.62731e+08	3.60806e+08	4.74146e+08	4.23926e+08	5.08675e+07	9.39949e+08	6.31624e+08	7.87031e+08	6.01979e+08	5.23863e+08	5.97446e+08	6.80315e+08	1.54045e+08	6.07054e+08	7.40552e+08	6.80004e+08	5.33421e+08	6.46203e+08	5.66171e+08	6.28901e+08	7.60337e+07
sp|P23865|PRC_ECOLI (127)(129)/	YQYALSVLEK(1)(3)			4.29974e+08	3.63086e+08	0	3.18075e+08	3.89624e+08	3.17626e+08	— uncalculated	— uncalculated	2.24776e+07	6.27478e+06	2.01588e+06	1.21086e+08	1.60743e+08	1.92493e+08	— uncalculated	— uncalculated	4.78638e+08	0	0	4.03273e+08	3.95122e+08	0	— uncalculated	— uncalculated
sp|P77252|YKGE_ECOLI (87)(90)/	SYPTYLADEPEWASR(2)(5)			1.16573e+09	1.05484e+09	1.05628e+09	6.38879e+08	6.21046e+08	6.26873e+08	8.60608e+08	2.57021e+08	1.29557e+09	1.4261e+09	1.17304e+09	1.11804e+09	9.94111e+08	1.11976e+09	1.18777e+09	1.52073e+08	8.57652e+08	8.11298e+08	7.66803e+08	8.7618e+08	7.76007e+08	6.75161e+08	7.9385e+08	7.25126e+07
sp|P0AC30|FTSX_ECOLI (105)(106)/	NVNQAATQYYPSPQITVYLQK(9)(10)			1.52658e+08	2.71773e+08	2.53146e+08	2.34036e+08	1.11925e+09	9.26675e+08	4.92923e+08	4.17043e+08	1.20785e+08	9.05272e+07	1.22606e+08	1.18146e+08	1.07159e+08	9.55231e+07	1.09125e+08	1.36663e+07	8.75517e+07	7.79118e+07	6.14571e+07	4.69989e+07	7.12702e+07	5.76594e+07	6.71415e+07	1.46804e+07
sp|P23843|OPPA_ECOLI (446)(467)/	AGWCADYNEPTSFLNTMLSNSSMNTAHYK(7)(28)	4,Carbamidomethyl[C];23,Oxidation[M];		2.11844e+09	1.53748e+09	1.43026e+09	1.74048e+09	1.90873e+09	2.15702e+09	1.8154e+09	2.99475e+08	1.86718e+09	2.04326e+09	1.73485e+09	2.59963e+09	2.0674e+09	4.26e+09	2.42872e+09	9.44323e+08	1.96899e+09	3.90488e+09	2.95462e+09	2.56554e+09	3.99128e+09	2.79181e+09	3.02952e+09	7.86556e+08
sp|P42620|YQJG_ECOLI (187)(195)/	IDELNGWIYDTVNNGVYK(9)(17)			3.95509e+08	3.81787e+08	3.53599e+08	3.57461e+08	3.08907e+08	3.46528e+08	3.57299e+08	3.01038e+07	4.24412e+08	4.45601e+08	5.20508e+08	4.46016e+08	4.26187e+08	4.05371e+08	4.44683e+08	4.0126e+07	2.96773e+08	3.01552e+08	3.62657e+08	3.24622e+08	3.73898e+08	2.88979e+08	3.24747e+08	3.59246e+07
sp|P23847|DPPA_ECOLI (294)(297)/	SINLMEMPGLNVGYLSYNVQK(14)(17)			2.27342e+09	2.23455e+09	2.12014e+09	1.86208e+09	2.09708e+09	2.1033e+09	2.11509e+09	1.44116e+08	4.12566e+09	5.21684e+09	5.65321e+09	4.75908e+09	4.69177e+09	4.02574e+09	4.74538e+09	6.24728e+08	2.14108e+09	8.62308e+08	1.94853e+09	2.91355e+09	3.25e+09	3.50597e+09	2.43691e+09	9.83524e+08
sp|Q46814|XDHD_ECOLI (141)(142)/	DAGWQQYYQVIELAVAR(7)(8)			411770	422461	3.21155e+06	254330	1.63251e+06	1.16383e+06	1.18274e+06	1.12722e+06	4.49775e+06	317330	2.21861e+06	4.80209e+06	2.22441e+06	1.70537e+06	2.62759e+06	1.71718e+06	115320	3.21388e+06	245238	203978	6.73876e+06	4.88639e+06	2.56726e+06	2.83502e+06
sp|P0A6F5|CH60_ECOLI (199)(203)/	GYLSPYFINK(2)(6)			2.03752e+08	1.92543e+08	1.97034e+08	1.54231e+08	1.64794e+08	1.64333e+08	1.79448e+08	2.07392e+07	3.64485e+08	3.17041e+08	3.74882e+08	3.15264e+08	3.2454e+08	3.26564e+08	3.37129e+08	2.5789e+07	2.27978e+09	1.35413e+08	1.96203e+09	1.77879e+09	2.61295e+08	1.2458e+09	1.27718e+09	9.01384e+08
sp|P36659|CBPA_ECOLI (6)(7)/	MELKDYYAIMGVKPTDDLK(6)(7)	1,Oxidation[M];		4.20157e+08	3.78722e+08	3.72877e+08	3.14478e+08	3.22287e+08	3.286e+08	3.56187e+08	4.13e+07	4.16005e+08	4.9382e+08	5.40321e+08	4.53969e+08	4.6703e+08	5.10894e+08	4.8034e+08	4.41009e+07	1.86111e+08	6.28417e+07	8.10293e+07	1.41968e+08	5.47975e+07	7.52393e+07	1.00331e+08	5.21014e+07
sp|P76536|YFEX_ECOLI (287)(288)/	FTKPVTGGYYFAPSLDKLMAL(9)(10)			2.30709e+09	2.40631e+09	1.8919e+09	1.64556e+09	2.04652e+09	2.39512e+09	2.11542e+09	3.08239e+08	3.79499e+09	3.96126e+09	4.4295e+09	4.86602e+09	3.47939e+09	3.44434e+09	3.99592e+09	5.58154e+08	1.57939e+08	2.06235e+08	6.35824e+07	9.5137e+07	1.2904e+08	9.99525e+07	1.25314e+08	5.0973e+07
sp|P0A853|TNAA_ECOLI (323)(333)/	TLCVVQEGFPTYGGLEGGAMERLAVGLYDGMNLDWLAYR(28)(38)	3,Carbamidomethyl[C];31,Oxidation[M];		4.21095e+08	2.44315e+08	1.95294e+08	2.44111e+08	1.60473e+08	2.16585e+08	2.46979e+08	9.10057e+07	8.17841e+08	8.4259e+08	6.30558e+08	6.8881e+08	5.89571e+08	4.1261e+08	6.63663e+08	1.58765e+08	4.91939e+08	3.6498e+08	3.43777e+08	3.42626e+08	3.79611e+08	3.97138e+08	3.86678e+08	5.56616e+07
sp|P23843|OPPA_ECOLI (446)(467)/	AGWCADYNEPTSFLNTMLSNSSMNTAHYK(7)(28)	4,Carbamidomethyl[C];17,Oxidation[M];		4.25253e+08	3.07496e+08	2.78771e+08	3.41238e+08	3.80399e+08	4.09406e+08	3.57094e+08	5.79156e+07	1.97208e+08	4.08652e+08	3.41896e+08	4.98654e+08	4.1481e+08	8.54154e+08	4.52562e+08	2.21e+08	3.92939e+08	7.78559e+08	5.81314e+08	5.03602e+08	7.87903e+08	5.48372e+08	5.98782e+08	1.56437e+08
sp|P00452|RIR1_ECOLI (77)(79)/	AAADLISRDAPDYQYLAAR(13)(15)			1.20487e+08	1.35945e+08	1.06097e+08	4.05277e+07	9.96164e+07	9.68729e+07	9.99242e+07	3.25446e+07	2.95299e+08	6.27201e+07	3.41814e+08	1.42079e+08	9.58635e+07	7.33468e+07	1.6852e+08	1.20278e+08	2.57213e+08	1.88429e+08	2.15035e+08	1.83692e+08	1.21629e+08	1.43436e+08	1.84906e+08	4.87313e+07
sp|P0AE12|AMN_ECOLI (318)(324)/	ESQAIGDYVLAHAYLR(8)(14)			2.37886e+08	3.08725e+08	6.86606e+07	3.4941e+07	6.26485e+06	3.30691e+07	— uncalculated	— uncalculated	3.17656e+08	2.43932e+08	3.01164e+08	2.31352e+08	2.21807e+08	2.06559e+08	— uncalculated	— uncalculated	9.39978e+06	2.25328e+07	1.02849e+07	0	9.85125e+06	7.65944e+06	— uncalculated	— uncalculated
sp|P75995|PDEG_ECOLI (189)(191)/	VADDIIGPTGDVMTLNGHYPYTEK(19)(21)			2.07623e+08	1.97066e+08	1.66986e+08	1.96813e+08	1.51061e+08	1.70835e+08	1.81731e+08	2.19536e+07	2.04648e+08	2.85432e+08	3.25329e+08	3.15092e+08	4.20345e+08	3.01961e+08	3.08801e+08	6.95636e+07	1.56918e+08	1.92891e+08	1.36049e+08	1.07477e+08	1.66814e+08	1.62218e+08	1.53728e+08	2.91171e+07
sp|P37637|MDTF_ECOLI (809)(817)/	NASGTMAPLSAYSSTEWTYGSPRLERYNGIPSMEILGEAAAGKSTGDAMK(19)(27)	49,Oxidation[M];		4.2626e+08	5.61413e+08	5.26179e+08	4.8651e+08	4.72148e+08	6.61843e+08	— uncalculated	— uncalculated	3.10233e+08	6.67319e+07	2.51705e+08	3.16251e+08	4.73084e+08	2.94736e+08	— uncalculated	— uncalculated	0	3.2354e+06	0	0	0	0	— uncalculated	— uncalculated
sp|P0AB77|KBL_ECOLI (351)(357)/	ELQKEGIYVTGFFYPVVPK(8)(14)			4.21125e+08	3.85434e+08	2.53014e+08	3.04211e+08	3.13723e+08	2.93575e+08	3.28513e+08	6.25253e+07	4.51276e+08	3.4045e+08	4.75523e+08	4.20628e+08	5.09678e+08	4.56249e+08	4.42301e+08	5.78996e+07	1.98281e+08	1.76067e+07	1.90946e+07	2.17459e+07	1.36146e+08	9.65601e+06	6.70883e+07	8.01082e+07
sp|P0AES6|GYRB_ECOLI (296)(302)/	TLNAYMDKEGYSK(5)(11)	6,Oxidation[M];		1.24006e+07	9.58873e+06	2.88439e+07	1.45616e+07	1.48795e+07	8.53885e+06	1.48022e+07	7.34043e+06	1.05254e+07	8.62491e+06	6.86028e+07	4.76062e+07	1.25194e+07	1.0784e+07	2.64438e+07	2.54372e+07	1.14531e+07	2.49072e+08	2.15628e+08	2.18636e+08	2.80736e+08	2.53524e+08	2.04842e+08	9.77671e+07
sp|P06996|OMPC_ECOLI (286)(298)/	AQNFEAVAQYQFDFGLRPSLAYLQSK(10)(22)			7.70159e+08	9.00383e+08	9.79097e+08	7.85372e+08	8.39825e+08	9.21595e+08	8.66072e+08	8.17747e+07	2.3439e+07	5.99336e+08	8.04127e+08	6.06172e+08	7.41449e+08	8.98737e+08	6.1221e+08	3.1064e+08	1.77859e+08	1.76635e+08	1.53772e+08	1.54812e+08	1.95672e+08	1.72948e+08	1.7195e+08	1.57782e+07
sp|P00490|PHSM_ECOLI (579)(580)/	AAPGYYLAK(5)(6)			1.54483e+08	5.15635e+08	5.94872e+08	3.23158e+08	3.94484e+08	2.42142e+08	3.70796e+08	1.65748e+08	1.87198e+08	2.26428e+08	2.57058e+08	2.33461e+08	1.4649e+08	1.69637e+08	2.03379e+08	4.23186e+07	2.24324e+08	1.81717e+08	1.3995e+08	1.50478e+08	2.89649e+08	9.65753e+07	1.80449e+08	6.84463e+07
sp|P76055|TTCA_ECOLI (92)(100)/	QPGFPEHVLPEYLEKLGVEYK(12)(20)			8.14337e+07	4.4949e+09	2.62723e+07	1.14368e+08	3.0647e+07	3.26254e+07	7.96708e+08	1.81208e+09	3.91517e+07	1.69381e+08	3.1601e+08	3.5596e+08	7.79644e+06	4.0204e+06	1.4872e+08	1.57584e+08	5.26343e+07	5.09199e+07	5.64035e+06	1.27134e+07	1.04022e+07	5.57062e+07	3.13361e+07	2.39848e+07
sp|P19926|AGP_ECOLI (108)(110)/	SGECPPPYTVYAYANSLQR(11)(13)	4,Carbamidomethyl[C];		7.64365e+06	8.44891e+06	1.19593e+07	1.36169e+07	4.3564e+06	2.68441e+06	— uncalculated	— uncalculated	0	0	4.65305e+06	3.62907e+06	5.67666e+06	7.22775e+06	— uncalculated	— uncalculated	0	0	0	0	0	0	— uncalculated	— uncalculated
sp|P0AEL6|FEPB_ECOLI (304)(305)/	QVYALGTETFRLDYYSAMQVLDRLKALF(14)(15)	18,Oxidation[M];		1.82192e+09	1.54926e+09	1.46356e+09	1.42768e+09	1.86179e+09	1.86484e+09	1.66484e+09	2.06677e+08	3.01791e+09	1.99094e+09	2.65178e+09	2.77954e+09	2.80631e+09	2.74296e+09	2.66491e+09	3.51635e+08	6.16363e+08	3.82658e+08	3.26592e+08	3.49879e+08	4.13373e+08	3.28471e+08	4.02889e+08	1.09781e+08
sp|P0AC02|BAMD_ECOLI (154)(159)/	GYPNSQYTTDATK(2)(7)			0	1.50478e+06	2.74556e+06	0	0	814647	— uncalculated	— uncalculated	7.19681e+06	4.07815e+06	3.10433e+06	4.48394e+06	1.55133e+06	3.6494e+06	— uncalculated	— uncalculated	2.92326e+07	3.11371e+07	4.4134e+07	4.20455e+07	1.93526e+07	2.50695e+07	— uncalculated	— uncalculated
sp|P75876|RLMI_ECOLI (204)(205)/	TGYYLDQR(3)(4)			4.92985e+06	1.82269e+07	4.92742e+06	4.20068e+06	6.20645e+06	4.89447e+06	7.23096e+06	5.42592e+06	5.81424e+06	4.84754e+06	1.98956e+07	1.23761e+07	9.08304e+06	1.28892e+07	1.08176e+07	5.52839e+06	4.37871e+06	3.52331e+06	1.03067e+07	1.65183e+07	1.22662e+07	4.46736e+06	8.57675e+06	5.28621e+06
sp|P32719|ALSE_ECOLI (124)(125)/	HDMKVGLILNPETPVEAMKYYIHKADK(20)(21)	3,Oxidation[M];		3.89948e+07	4.9247e+07	3.67322e+07	1.844e+07	1.1217e+08	4.40983e+07	4.9947e+07	3.22293e+07	1.26058e+08	1.4142e+07	3.3381e+07	1.98806e+07	2.74665e+07	4.08884e+07	4.36361e+07	4.14773e+07	1.06652e+07	2.5705e+07	1.4289e+07	5.05407e+06	6.06873e+06	3.01869e+07	1.53282e+07	1.04171e+07
sp|P36683|ACNB_ECOLI (753)(754)/	MDAAQLTEEGYYSVFGK(11)(12)	1,Oxidation[M];		9.02214e+06	1.27465e+07	1.2928e+07	8.76052e+06	1.03877e+07	1.57008e+07	— uncalculated	— uncalculated	0	4.0986e+07	8.02166e+06	1.96263e+07	2.12417e+07	5.14694e+07	— uncalculated	— uncalculated	0	0	6.98696e+07	6.22249e+07	8.80802e+07	1.93303e+06	— uncalculated	— uncalculated
sp|P36659|CBPA_ECOLI (6)(7)/	MELKDYYAIMGVKPTDDLK(6)(7)	10,Oxidation[M];		5.45716e+08	5.31719e+08	4.38067e+08	4.4211e+08	4.35904e+08	4.5833e+08	4.75308e+08	4.99388e+07	5.94054e+08	8.22288e+08	7.04271e+08	6.36124e+08	6.03663e+08	6.24582e+08	6.64163e+08	8.66493e+07	5.59939e+08	3.19527e+08	5.49722e+08	5.25458e+08	5.02049e+08	3.33025e+08	4.64953e+08	1.09361e+08
sp|P31436|SETC_ECOLI (275)(276)/	LTGEMIGIAAGLEIPMMLIAGYYMKR(22)(23)	5,Oxidation[M];24,Oxidation[M];		1.13024e+09	1.13058e+09	8.35019e+08	1.93399e+08	8.57035e+08	1.13128e+09	8.79591e+08	3.64011e+08	1.33196e+09	1.19738e+09	1.27254e+09	2.08206e+08	1.17761e+09	1.02427e+09	1.03533e+09	4.18334e+08	5.75096e+08	3.54204e+08	4.52292e+08	4.23141e+08	3.57364e+08	5.69551e+08	4.55275e+08	9.8244e+07
sp|P09373|PFLB_ECOLI (241)(243)/	YGYDISGPATNAQEAIQWTYFGYLAAVK(1)(3)			2.21123e+09	1.7081e+09	1.4461e+07	1.24656e+09	1.18041e+09	4.28055e+06	1.06084e+09	8.94691e+08	2.40311e+09	1.82973e+07	2.95497e+09	5.68272e+07	2.96253e+09	1.74678e+07	1.4022e+09	1.51593e+09	4.3051e+08	1.26032e+09	1.23884e+07	6.2122e+08	2.08892e+07	1.86154e+07	3.9399e+08	4.95827e+08
sp|P0C0L7|PROP_ECOLI (44)(49)/	AITAASLGNAMEWFDFGVYGFVAYALGK(19)(24)	11,Oxidation[M];		0	8.15794e+07	3.02395e+07	0	4.10458e+07	3.45925e+07	— uncalculated	— uncalculated	1.4999e+08	2.67735e+08	1.74683e+08	2.5417e+08	7.28182e+07	0	— uncalculated	— uncalculated	0	1.02493e+07	0	4.06412e+06	5.97232e+06	0	— uncalculated	— uncalculated
sp|P0ABH7|CISY_ECOLI (194)(210)/	NDLSYAGNFLNMMFSTPCEPYEVNPILER(5)(21)	18,Carbamidomethyl[C];12,Oxidation[M];13,Oxidation[M];		0	0	0	0	0	0	— uncalculated	— uncalculated	0	0	0	1.70649e+06	0	8.38503e+07	— uncalculated	— uncalculated	0	0	0	1.93639e+06	4.90956e+06	1.28974e+06	— uncalculated	— uncalculated
sp|P0ADT2|YGIB_ECOLI (157)(160)/	NPASPAYGKYTDATGK(7)(10)			1.16735e+07	5.57625e+07	4.13784e+07	1.42389e+07	1.63318e+07	1.12539e+07	2.51065e+07	1.88256e+07	7.52694e+06	6.84956e+06	2.15681e+07	2.93085e+07	5.41279e+06	1.18928e+07	1.37598e+07	9.61759e+06	7.07732e+07	4.19165e+07	6.82543e+07	4.62409e+07	5.86562e+07	5.36176e+07	5.65765e+07	1.15995e+07
sp|P00561|AK1H_ECOLI (588)(589)/	ANTSSMDYYHQLR(8)(9)	6,Oxidation[M];		2.27541e+06	0	0	0	0	0	— uncalculated	— uncalculated	2.71265e+06	2.90866e+06	2.34482e+06	1.11969e+07	1.44512e+06	5.30287e+06	— uncalculated	— uncalculated	0	2.87432e+06	2.07852e+06	3.61908e+06	0	0	— uncalculated	— uncalculated
sp|P77607|YAGL_ECOLI (141)(143)/	TVEDLQNILFFCLQKEMFIYSYHPASRIEPSAESCLSFLIAR(20)(22)	12,Carbamidomethyl[C];35,Carbamidomethyl[C];17,Oxidation[M];		1.14889e+09	9.88337e+08	1.1432e+09	1.03468e+09	1.09851e+09	1.13898e+09	1.0921e+09	6.65429e+07	1.4773e+09	1.115e+09	1.57162e+09	1.11479e+09	1.35563e+09	1.54236e+09	1.36278e+09	2.05875e+08	4.70516e+08	5.9196e+08	5.21951e+08	6.71294e+08	5.68856e+08	7.21639e+08	5.91036e+08	9.30471e+07
sp|P0A6D3|AROA_ECOLI (231)(237)/	GGQSYQSPGTYLVEGDASSASYFLAAAAIK(5)(11)			7.22487e+07	7.42873e+07	6.07586e+07	4.72945e+07	6.33501e+07	7.56751e+07	6.56024e+07	1.08146e+07	7.83952e+07	8.87623e+07	1.099e+08	8.20748e+07	9.31479e+07	1.00988e+08	9.22114e+07	1.18011e+07	7.37208e+07	8.74375e+07	7.02547e+07	4.86967e+07	8.10189e+07	5.3038e+07	6.90278e+07	1.53314e+07
sp|P17117|NFSA_ECOLI (199)(200)/	GALAQYDEQLAEYYLTR(13)(14)			1.14825e+10	8.20659e+09	1.78716e+09	8.42951e+08	8.27362e+08	8.71045e+08	4.00294e+09	4.65624e+09	1.19057e+10	1.34738e+10	1.5263e+10	1.30305e+10	1.03667e+10	1.03837e+10	1.24039e+10	1.90742e+09	1.30723e+09	1.59666e+09	1.30157e+09	1.33662e+09	1.55383e+09	1.24835e+09	1.39071e+09	1.46379e+08
sp|P77202|DSBG_ECOLI (119)(128)/	DAPVIVYVFADPFCPYCK(7)(16)	14,Carbamidomethyl[C];17,Carbamidomethyl[C];		1.73704e+08	1.23425e+08	9.5104e+07	1.14602e+08	8.9351e+07	1.10857e+08	1.17841e+08	3.01324e+07	2.23098e+08	2.98658e+08	3.03401e+08	2.5823e+08	2.73702e+08	2.11809e+08	2.61483e+08	3.80522e+07	1.87975e+07	1.84129e+07	2.18644e+07	1.13237e+07	2.76662e+07	4.32649e+07	2.35549e+07	1.10174e+07
sp|P76116|YNCE_ECOLI (44)(48)/	GAYEMAYSQQENALWLATSQSR(3)(7)	5,Oxidation[M];		7.73821e+07	3.52492e+07	9.44994e+07	1.08271e+08	5.1268e+07	3.23743e+07	6.65074e+07	3.16873e+07	8.65168e+07	2.85184e+07	1.39257e+08	1.36921e+08	7.64942e+07	1.82519e+08	1.08371e+08	5.50221e+07	2.51983e+08	2.35767e+08	1.53831e+08	4.87926e+07	1.63185e+08	2.1871e+08	1.78711e+08	7.47837e+07
sp|P06996|OMPC_ECOLI (74)(79)/	GETQVTDQLTGYGQWEYQIQGNSAENENNSWTR(12)(17)			5.91781e+09	5.86036e+09	5.46463e+09	4.25384e+09	4.42345e+09	4.87561e+09	5.13261e+09	7.20776e+08	1.29745e+07	3.95378e+07	1.03392e+10	1.04191e+10	9.69333e+09	1.09215e+10	6.90425e+09	5.34197e+09	2.98546e+08	2.88314e+08	2.75218e+08	3.00015e+08	2.22548e+08	2.30107e+08	2.69125e+08	3.44004e+07
sp|P0A9C5|GLN1B_ECOLI (297)(298)/	YAGLSEQALYYIGGVIK(10)(11)			1.26048e+09	9.35073e+08	1.09263e+09	1.02722e+09	1.06925e+09	1.00213e+09	1.06447e+09	1.10683e+08	1.55429e+09	1.31808e+09	8.67897e+08	1.33663e+09	1.30133e+09	1.10236e+09	1.24676e+09	2.34566e+08	8.82464e+09	1.15368e+10	6.16795e+09	1.18143e+10	1.10262e+10	9.50789e+09	9.81298e+09	2.13566e+09
sp|P10384|FADL_ECOLI (358)(359)/	IALGTTYYYDDNWTFR(7)(8)			2.38909e+08	2.54424e+08	2.76539e+08	2.4683e+08	2.00892e+08	1.83102e+08	2.3345e+08	3.49294e+07	8.19414e+08	5.66641e+08	4.21583e+07	6.96532e+07	2.28585e+08	1.79351e+08	3.17634e+08	3.09264e+08	3.5831e+08	3.34384e+08	1.85656e+08	2.79012e+08	2.49462e+08	3.17076e+08	2.87317e+08	6.32105e+07
sp|P03024|GALR_ECOLI (198)(199)/	LQGYYDALAESGIAANDR(4)(5)			4.80033e+07	8.4589e+06	3.38561e+07	5.45658e+07	2.34838e+07	1.70271e+07	— uncalculated	— uncalculated	4.56447e+07	1.48383e+07	0	3.13045e+07	2.87894e+07	7.64557e+07	— uncalculated	— uncalculated	9.65491e+07	7.94995e+07	1.10657e+08	8.30226e+07	1.40975e+08	7.90132e+07	— uncalculated	— uncalculated
sp|P0ABI8|CYOB_ECOLI (636)(637)/	SFDEDVDYYVPVAEIEK(8)(9)			2.20614e+08	2.38112e+08	1.77916e+08	1.9789e+08	1.75279e+08	2.031e+08	2.02152e+08	2.43418e+07	2.75391e+08	2.64525e+08	2.79431e+08	2.48094e+08	2.64639e+08	2.33186e+08	260877440	1.7393e+07	1.10167e+09	8.01875e+08	8.81377e+08	8.13073e+08	9.20551e+08	8.53071e+08	8.95269e+08	1.10174e+08
sp|P31554|LPTD_ECOLI (212)(215)/	VGPVPIFYSPYLQLPVGDKR(8)(11)			2.16629e+08	1.70632e+08	1.60013e+08	1.91228e+08	1.72114e+08	2.09409e+08	1.86671e+08	2.28697e+07	1.76501e+08	1.33063e+08	2.62827e+08	1.88339e+08	1.80029e+08	2.13199e+08	1.92327e+08	4.32103e+07	5.33972e+08	3.37466e+08	5.7125e+08	3.74327e+08	4.31945e+08	5.13288e+08	4.60375e+08	9.36255e+07
sp|P09373|PFLB_ECOLI (400)(415)/	VSIDTSSLQYENDDLMRPDFNNDDYAIACCVSPMIVGK(10)(25)	29,Carbamidomethyl[C];30,Carbamidomethyl[C];16,Oxidation[M];		6.02528e+08	6.84248e+08	6.8588e+08	6.21494e+08	5.92675e+08	5.50579e+08	6.22901e+08	5.34619e+07	3.38398e+08	3.06031e+08	2.81468e+08	3.92054e+08	6.50353e+08	2.84437e+09	8.02113e+08	1.00938e+09	7.19132e+08	9.54829e+08	4.76806e+08	4.1954e+08	8.3564e+08	5.68604e+08	6.62425e+08	2.10223e+08
sp|P23827|ECOT_ECOLI (89)(91)/	TLEGWGYDYYVFDK(7)(9)			7.42671e+08	7.5666e+08	5.67898e+08	6.69992e+08	6.49614e+08	5.05323e+08	6.48693e+08	9.80065e+07	5.0611e+08	9.76021e+08	5.22593e+08	6.64466e+08	5.82593e+08	4.70249e+08	6.20339e+08	1.87089e+08	2.68424e+09	2.78916e+09	2.16181e+09	2.57219e+09	2.81873e+09	2.76505e+09	2.63186e+09	2.46843e+08
sp|P33590|NIKA_ECOLI (148)(149)/	SAYYPFLQELALPR(3)(4)			1.98461e+09	1.34192e+09	1.65471e+09	1.42267e+09	1.24778e+09	5.98898e+08	1.3751e+09	4.6298e+08	2.27299e+09	2.88859e+09	3.26331e+09	2.72236e+09	2.38573e+09	2.24195e+09	2.62915e+09	4.03531e+08	1.76896e+09	1.49883e+09	1.4549e+09	1.63007e+09	1.55738e+09	1.44587e+09	1.55934e+09	123606740
sp|P77348|MPPA_ECOLI (293)(294)/	DIPGQVYTPPQLGTYYYAFNTQK(15)(16)			2.07151e+10	1.65729e+10	1.62144e+10	1.42511e+10	1.35123e+10	1.61093e+10	1.62292e+10	2.51202e+09	2.36092e+10	2.06134e+10	2.62193e+10	2.39434e+10	2.12615e+10	2.11671e+10	2.28023e+10	2.16649e+09	1.34516e+09	8.72213e+08	8.69963e+08	8.0677e+08	9.31488e+08	7.98468e+08	9.37343e+08	2.05652e+08
sp|P07813|SYL_ECOLI (35)(36)/	YYCLSMLPYPSGR(1)(2)	3,Carbamidomethyl[C];		1.62082e+09	1.67453e+09	1.55335e+09	1.27452e+09	1.36467e+09	1.36978e+09	— uncalculated	— uncalculated	0	2.51348e+07	2.03438e+09	2.02468e+09	1.74065e+09	1.86185e+09	— uncalculated	— uncalculated	2.86124e+09	1.9894e+09	2.80281e+09	2.66813e+09	2.35778e+09	2.10148e+09	— uncalculated	— uncalculated
sp|P00956|SYI_ECOLI (202)(203)/	SALAEAEVEYYDK(10)(11)			3.04627e+08	4.73438e+08	3.67697e+08	8.80932e+07	9.73758e+07	1.89533e+08	2.53461e+08	1.54825e+08	2.40146e+08	2.3135e+08	5.51358e+08	3.76519e+08	5.54217e+08	5.5735e+08	4.1849e+08	1.57447e+08	1.70404e+09	1.72785e+09	1.6452e+09	1.6685e+09	1.68118e+09	1.75492e+09	1.69695e+09	4.02551e+07
sp|P10408|SECA_ECOLI (176)(182)/	EAYAADITYGTNNEYGFDYLR(9)(15)			1.31647e+08	1.63037e+08	1.45026e+08	1.63446e+08	1.65833e+08	1.81928e+08	1.58486e+08	1.76085e+07	2.79039e+07	3.88558e+07	2.18508e+07	4.00069e+07	5.5981e+07	9.49578e+07	4.65927e+07	2.64272e+07	6.47635e+08	6.06842e+08	6.18986e+08	5.67132e+08	6.58845e+08	6.59711e+08	6.26525e+08	3.62309e+07
sp|P0A9M8|PTA_ECOLI (364)(368)/	VQEYVANYINADWIESLTATSER(4)(8)			1.9431e+09	1.72517e+09	1.54412e+09	1.35407e+09	1.43057e+09	1.39406e+09	1.56518e+09	2.28399e+08	2.10624e+09	1.83218e+09	2.08059e+09	2.1606e+09	2.07945e+09	1.71306e+09	1.99535e+09	1.79027e+08	1.67992e+08	6.02609e+07	2.82289e+09	3.8062e+09	2.08513e+08	1.86037e+08	1.20865e+09	1.66137e+09
sp|P0A998|FTNA_ECOLI (80)(91)/	INTVESPFAEYSSLDELFQETYK(11)(22)			6.32193e+09	5.7047e+09	4.99185e+09	5.13589e+09	4.38916e+09	4.81705e+09	5.22676e+09	6.87124e+08	3.46914e+09	2.2098e+09	2.63932e+09	1.76675e+09	2.25783e+09	1.45285e+09	2.29928e+09	7.0625e+08	2.20807e+09	1.95451e+09	1.58459e+08	1.62945e+08	2.59408e+08	8.00985e+08	9.24062e+08	9.30897e+08
sp|P33195|GCSP_ECOLI (109)(112)/	NMLENPGWYTAYTPYQPEVSQGR(9)(12)	2,Oxidation[M];		1.9068e+07	5.21851e+08	1.04066e+07	9.66399e+07	1.31399e+08	1.73257e+08	1.5877e+08	1.88772e+08	2.87003e+07	5.18451e+07	2.18387e+08	1.50731e+08	3.74755e+08	3.15635e+08	1.90009e+08	1.3955e+08	7.52942e+08	7.78645e+08	8.40968e+08	6.71139e+08	6.96433e+08	7.96572e+08	7.56116e+08	6.34622e+07
sp|P0AG82|PSTS_ECOLI (218)(221)/	LPGAIGYVEYAYAK(7)(10)			1.81097e+11	1.5306e+11	1.53561e+11	1.24807e+11	1.20559e+11	1.37372e+11	1.45076e+11	2.23809e+10	1.27155e+09	1.37712e+09	2.38935e+10	5.29502e+10	6.01372e+10	6.80638e+10	3.46155e+10	2.97922e+10	7.70464e+08	6.58178e+08	9.75691e+08	1.13212e+09	1.08741e+09	6.8041e+08	8.84046e+08	2.08174e+08
sp|P0A927|TSX_ECOLI (125)(130)/	EWYFANNYIYDMGR(3)(8)			1.08313e+08	9.72106e+07	9.86472e+07	6.13539e+07	7.92621e+07	6.14369e+07	8.43706e+07	2.01183e+07	1.1829e+08	1.71865e+08	1.19757e+08	1.21762e+08	1.09886e+08	9.85908e+07	1.23358e+08	2.52547e+07	4.82328e+08	4.15637e+08	3.36133e+08	3.8421e+08	3.90616e+08	3.74217e+08	3.9719e+08	4.91043e+07
sp|P76558|MAO2_ECOLI (367)(378)/	AIAELAHAEQSEVVASAYGDQDLSFGPEYIIPK(18)(29)			9.29332e+08	2.35737e+08	1.00196e+08	1.80671e+08	9.6882e+07	3.19947e+08	3.10461e+08	3.14753e+08	2.42796e+09	2.93648e+09	3.15269e+09	2.33734e+09	1.24445e+09	7.02938e+08	2.13364e+09	9.64231e+08	3.78854e+09	4.37046e+09	4.07539e+09	3.48365e+09	5.70644e+09	5.13683e+09	4.42689e+09	8.44417e+08
sp|P00805|ASPG2_ECOLI (240)(242)/	VGIVYNYANASDLPAK(5)(7)			1.43001e+10	1.31002e+10	1.16962e+10	1.03628e+10	1.17444e+10	1.32046e+10	1.24014e+10	1.40168e+09	6.03293e+08	2.37643e+08	1.93825e+10	1.77118e+10	1.68309e+10	1.92644e+10	1.23384e+10	9.2821e+09	1.77897e+10	1.15402e+10	1.86591e+10	1.68562e+10	1.54395e+10	1.0891e+10	1.51959e+10	3.26905e+09
sp|P08331|CPDB_ECOLI (438)(440)/	NAADLYLYPNTLIVVK(6)(8)			4.56244e+08	3.92683e+08	3.39173e+08	4.90626e+08	5.67552e+08	4.45352e+08	4.48605e+08	7.88488e+07	8.0394e+08	8.49797e+08	9.98528e+08	8.98024e+08	8.59157e+08	6.75848e+08	8.47549e+08	1.06644e+08	3.42846e+08	3.88822e+08	2.68233e+08	3.36638e+08	4.57438e+08	4.8657e+08	3.80091e+08	8.14669e+07
sp|P21165|PEPQ_ECOLI (251)(254)/	SFLLDAGAEYNGYAADLTR(10)(13)			2.33351e+09	2.43251e+09	1.77827e+09	1.83937e+09	1.94726e+09	1.90769e+09	2.03977e+09	2.73889e+08	4.16879e+09	5.10521e+09	4.93315e+09	4.45926e+09	3.96758e+09	3.77661e+09	4.40177e+09	5.31811e+08	3.68103e+09	3.72053e+09	3.64414e+09	3.74002e+09	3.69478e+09	3.55303e+09	3.67226e+09	6.70995e+07
sp|P77318|YDEN_ECOLI (311)(312)/	QFNTGSQTADNYYASVYSVDQGVK(12)(13)			1.71189e+08	3.33468e+08	2.31e+08	1.64885e+08	2.7632e+08	2.18041e+08	2.32484e+08	6.42759e+07	4.05865e+08	3.17503e+08	4.23671e+08	4.69304e+08	5.29423e+08	6.50968e+08	466122328	1.14635e+08	1.1416e+09	7.95668e+08	1.55934e+09	1.45888e+09	1.42719e+09	8.30827e+08	1.20225e+09	3.31938e+08
sp|P32176|FDOG_ECOLI (271)(272)/	TAAVADYYAPIR(7)(8)			3.14457e+09	2.84947e+09	2.60602e+09	2.11321e+09	2.40347e+09	2.50457e+09	2.60355e+09	3.58734e+08	1.02679e+09	3.70168e+09	3.58226e+09	3.54358e+09	3.27989e+09	3.32213e+09	3.07606e+09	1.01664e+09	3.13286e+09	1.97926e+09	2.91665e+09	2.64886e+09	2.54401e+09	2.52675e+09	2.62473e+09	3.94142e+08
sp|P00864|CAPP_ECOLI (412)(418)/	YLGIGDYESWSEADKQAFLIR(1)(7)			2.17322e+08	2.16335e+08	2.10317e+08	1.75672e+08	2.05126e+08	1.51482e+08	1.96042e+08	2.66515e+07	3.10549e+08	3.45006e+08	3.26471e+08	3.08714e+08	2.56766e+08	2.70476e+08	3.02997e+08	3.34678e+07	1.1351e+08	1.36943e+08	1.04549e+08	8.9433e+07	1.43919e+08	9.05282e+07	1.13147e+08	2.30702e+07
sp|Q46919|YQCC_ECOLI (78)(79)/	QPLPGAFAVAPYYEMALATDHPQR(12)(13)			1.05576e+08	1.02021e+08	1.06551e+08	1.05543e+08	6.77889e+07	1.0344e+08	9.84867e+07	1.51292e+07	3.27219e+08	3.37675e+08	3.27798e+08	3.79223e+08	2.45853e+08	3.03216e+08	3.20164e+08	4.40726e+07	2.4542e+08	2.09392e+08	1.9102e+08	2.0342e+08	2.15557e+08	2.2026e+08	2.14178e+08	1.83844e+07
sp|P31224|ACRB_ECOLI (857)(864)/	LPTGVGYDWTGMSYQER(7)(14)			5.1542e+08	4.77387e+08	4.43273e+08	3.54601e+08	3.76537e+08	9.97116e+08	5.27389e+08	2.37897e+08	1.36316e+08	6.47748e+08	6.09479e+08	5.33379e+08	4.78115e+08	4.44115e+08	4.74859e+08	1.82759e+08	2.15539e+09	1.494e+09	2.23146e+09	2.09474e+09	5.95109e+08	1.36412e+09	1.6558e+09	6.3403e+08
sp|P09394|GLPQ_ECOLI (273)(281)/	QVAEYADGIGPDYHMLIEETSQPGNIK(5)(13)	15,Oxidation[M];		3.50171e+08	5.90839e+08	4.69383e+08	1.57586e+07	4.60362e+08	5.37984e+08	4.04083e+08	2.06853e+08	6.34389e+07	6.52636e+08	1.61408e+08	6.36217e+07	1.3742e+08	1.29467e+08	2.01332e+08	2.24721e+08	2.7171e+08	3.03499e+08	1.30567e+08	2.1417e+08	2.80851e+08	1.90239e+08	2.31839e+08	6.54612e+07
sp|P0A908|MIPA_ECOLI (68)(69)/	GLGGGYYLWNDATDK(6)(7)			3.16422e+08	2.93895e+08	2.89411e+08	3.12354e+08	3.00175e+08	1.96301e+08	2.8476e+08	4.45682e+07	5.28678e+08	3.93743e+08	4.39971e+08	3.59962e+08	3.89029e+08	4.4382e+08	4.25867e+08	5.97056e+07	1.02347e+09	6.54941e+08	8.71673e+08	8.41536e+08	8.28058e+08	7.0221e+08	8.20314e+08	1.30933e+08
sp|P03004|DNAA_ECOLI (386)(387)/	TVAEYYKIK(5)(6)			5.38867e+08	4.27387e+08	3.03004e+09	4.01029e+08	6.31713e+09	3.024e+09	2.28974e+09	2.34129e+09	5.98059e+08	7.86871e+08	7.20785e+08	6.44395e+08	5.85124e+08	5.69989e+08	6.5087e+08	8.61156e+07	9.8729e+07	3.57916e+08	8.85685e+07	1.10848e+09	9.68022e+08	7.82544e+07	4.49995e+08	4.69604e+08
sp|P0A6B7|ISCS_ECOLI (6)(9)/	MKLPIYLDYSATTPVDPR(6)(9)	1,Oxidation[M];		7.03014e+08	5.42585e+08	2.30693e+07	6.52629e+07	1.00356e+07	6.64505e+07	2.3507e+08	3.05414e+08	3.75459e+09	6.34213e+08	3.45389e+09	5.86114e+08	7.24517e+08	6.40373e+08	1.63228e+09	1.53108e+09	1.15415e+08	2.38339e+08	1.39101e+08	2.58753e+08	1.43607e+08	1.72481e+08	1.77949e+08	5.79744e+07
sp|P31554|LPTD_ECOLI (703)(704)/	WSIVGAYYYDTNANK(7)(8)			2.15953e+08	0	1.2065e+08	1.38818e+08	0	3.1897e+06	— uncalculated	— uncalculated	2.39148e+08	3.02119e+08	4.35546e+08	2.45041e+08	2.06698e+08	2.71426e+08	— uncalculated	— uncalculated	1.59687e+08	2.13877e+08	2.0954e+08	1.85219e+08	2.23661e+08	2.04689e+08	— uncalculated	— uncalculated
sp|P33602|NUOG_ECOLI (815)(816)/	IAPYYHLFGSDELSQR(4)(5)			2.93631e+10	2.46989e+10	2.11392e+10	2.11011e+10	2.0438e+10	2.12668e+10	2.30012e+10	3.46444e+09	1.0441e+09	2.75336e+09	2.96363e+09	1.98753e+10	3.1962e+10	3.43337e+10	1.54887e+10	1.53196e+10	3.92378e+09	4.19292e+09	4.5491e+09	4.25096e+09	4.94237e+09	4.48574e+09	4.39081e+09	3.50749e+08
sp|P75777|YBHG_ECOLI (124)(126)/	QAQAAYDYAQNFYNR(6)(8)			1.81365e+09	1.43649e+09	1.19362e+09	1.45997e+09	1.48327e+09	1.47716e+09	1.47736e+09	1.9779e+08	1.72919e+09	1.58767e+09	1.64174e+09	1.69352e+09	1.59865e+09	1.9247e+09	1.69591e+09	1.24554e+08	1.94076e+09	1.57005e+09	2.00401e+09	2.04493e+09	1.77754e+09	1.93484e+09	1.87869e+09	1.76544e+08
sp|P0A927|TSX_ECOLI (169)(174)/	YQWQNYGAANENEWDGYR(1)(6)			1.21266e+09	7.4117e+08	9.71287e+08	9.08886e+08	6.25661e+08	7.07673e+08	8.61223e+08	2.15117e+08	1.30691e+09	1.83658e+09	1.18834e+09	1.53457e+09	1.14663e+09	1.07878e+09	1.34864e+09	2.87655e+08	1.23016e+09	8.74514e+08	1.15973e+09	1.20415e+09	9.38053e+08	9.50664e+08	1.05954e+09	1.55504e+08
sp|P09394|GLPQ_ECOLI (55)(61)/	AMAYAQGADYLEQDLVMTK(4)(10)	2,Oxidation[M];		3.58701e+08	4.10522e+08	3.17999e+08	2.31071e+08	2.54951e+08	2.44636e+08	3.0298e+08	7.18015e+07	5.06251e+08	6.24613e+08	5.81536e+08	4.76839e+08	6.08339e+08	4.31226e+08	5.38134e+08	7.8095e+07	6.53541e+08	6.81683e+08	4.92611e+08	6.87975e+08	7.44966e+08	6.04619e+08	6.44233e+08	8.73018e+07
sp|P22256|GABT_ECOLI (393)(394)/	DKGLILLSCGPYYNVLR(12)(13)	9,Carbamidomethyl[C];		2.91858e+09	2.3099e+09	2.01054e+09	1.56842e+09	2.06474e+09	2.27634e+09	2.19142e+09	4.44274e+08	4.27529e+08	5.79112e+08	1.80637e+09	9.84382e+08	2.12018e+09	2.72474e+09	1.44039e+09	9.18831e+08	3.2645e+08	3.20458e+08	1.38464e+08	3.75809e+08	5.57025e+08	8.77736e+08	4.32657e+08	2.55817e+08
sp|P0AB55|YCII_ECOLI (3)(6)/	MLYVIYAQDK(3)(6)	1,Oxidation[M];		3.98363e+08	3.70507e+08	2.98053e+08	1.86534e+08	2.22351e+08	2.08637e+08	2.80741e+08	8.90797e+07	2.38964e+07	4.08993e+08	4.2882e+08	2.9107e+08	3.26189e+08	3.02697e+08	2.96944e+08	1.45206e+08	1.18936e+08	1.04596e+08	1.25957e+08	1.5967e+08	1.47598e+08	1.66813e+08	1.37262e+08	2.45477e+07
sp|P07014|SDHB_ECOLI (111)(114)/	DLVVDMGQFYAQYEK(10)(13)			5.61527e+08	5.48764e+08	4.8795e+08	5.0317e+08	4.3431e+08	3.79323e+08	4.85841e+08	6.92734e+07	1.52102e+09	1.19981e+09	1.83465e+09	1.63304e+09	1.50137e+09	1.35819e+09	1.50801e+09	2.19079e+08	8.5427e+08	1.05618e+09	5.51719e+08	7.74109e+08	8.47138e+08	1.03862e+09	8.53674e+08	1.85885e+08
sp|P25906|PDXI_ECOLI (73)(75)/	EALYPYSDDLTIVTK(4)(6)			1.00283e+09	1.06948e+09	9.88139e+08	9.05572e+08	1.0164e+09	1.14719e+09	1.0216e+09	8.12733e+07	4.29465e+09	2.4759e+09	2.08395e+09	1.86391e+09	1.51901e+09	1.64985e+09	2.31454e+09	1.0274e+09	1.04899e+09	1.08851e+09	1.30759e+09	1.50077e+09	1.33289e+09	1.31745e+09	1.26603e+09	1.68855e+08
sp|P07118|SYV_ECOLI (439)(446)/	IPAWYDEAGNVYVGR(5)(12)			1.23533e+10	9.96863e+09	9.62485e+09	8.27858e+09	7.82677e+09	7.97978e+09	9.33865e+09	1.7218e+09	6.25733e+09	6.45323e+09	8.43698e+09	8.07171e+09	7.92643e+09	7.67893e+09	7.47077e+09	9.00385e+08	1.89566e+10	1.15973e+10	2.02002e+10	1.94557e+10	1.72911e+10	1.12169e+10	1.6453e+10	4.02547e+09
sp|P37342|YJJI_ECOLI (231)(237)/	GGYGIVSCYNSLPLAGGGSTLVR(3)(9)	8,Carbamidomethyl[C];		6.05976e+08	6.40865e+08	6.28512e+08	5.27499e+08	4.70938e+08	6.44129e+08	5.8632e+08	7.10725e+07	3.58552e+08	6.46832e+08	6.93115e+08	6.17536e+08	5.66915e+08	6.32221e+08	5.85862e+08	1.1866e+08	8.6846e+08	8.28358e+08	7.41825e+08	7.15045e+08	6.87658e+08	7.7053e+08	7.68646e+08	6.88233e+07
sp|P0AFM2|PROX_ECOLI (174)(187)/	ADLTGCNPGWGCEGAINHQLAAYELTNTVTHNQGNYAAMMADTISR(23)(36)	6,Carbamidomethyl[C];12,Carbamidomethyl[C];39,Oxidation[M];		1.78077e+10	3.57241e+10	2.07743e+10	3.29244e+09	2.72405e+09	1.20069e+09	1.35872e+10	1.36889e+10	4.55849e+09	1.34951e+09	4.89517e+10	1.70254e+10	2.09132e+10	2.25735e+10	1.92286e+10	1.69541e+10	8.08745e+08	1.40652e+09	9.98617e+08	5.60414e+08	6.74103e+08	5.98043e+08	8.41074e+08	3.19784e+08
sp|P0A836|SUCC_ECOLI (15)(23)/	YGLPAPVGYACTTPR(1)(9)	11,Carbamidomethyl[C];		1.75051e+10	1.5657e+10	1.46697e+10	1.28205e+10	1.39635e+10	1.61599e+10	1.51293e+10	1.66648e+09	4.88488e+08	5.18403e+08	2.24316e+07	1.44466e+10	3.12802e+10	3.60897e+10	1.38076e+10	1.64087e+10	3.07356e+10	2.02721e+10	3.22031e+10	3.42431e+10	3.18059e+10	2.42872e+10	2.89245e+10	5.42193e+09
sp|P0A705|IF2_ECOLI (767)(768)/	YYSVIYNLIDEVK(1)(2)			3.47307e+08	3.33742e+08	8.14913e+08	7.9897e+07	2.43059e+08	2.69189e+08	3.48018e+08	2.47917e+08	1.24521e+08	1.0324e+08	4.20024e+08	5.27943e+08	7.42096e+07	7.03493e+07	2.20048e+08	2.00618e+08	1.45999e+08	3.80648e+08	1.01355e+08	1.22091e+08	2.94482e+08	1.81612e+08	2.04364e+08	1.10001e+08
sp|P0ABD5|ACCA_ECOLI (222)(225)/	VNMLQYSTYSVISPEGCASILWK(6)(9)	17,Carbamidomethyl[C];3,Oxidation[M];		4.73203e+07	2.79202e+07	1.01465e+08	1.04653e+08	2.33255e+07	6.65512e+07	6.18726e+07	3.5412e+07	5.03689e+07	3.91708e+07	9.34236e+07	4.93644e+07	1.13852e+07	3.07182e+07	4.57385e+07	2.7413e+07	1.36435e+08	2.09747e+07	8.18861e+07	8.31248e+07	1.19713e+08	1.92218e+07	7.68926e+07	4.87758e+07
sp|P27431|ROXA_ECOLI (227)(228)/	ELGGNYYSDPDVPPR(6)(7)			1.62262e+10	1.4506e+10	1.21369e+10	1.04271e+10	1.10779e+10	1.22131e+10	1.27645e+10	2.19191e+09	3.25145e+08	1.21554e+10	1.29893e+10	1.16569e+10	1.05257e+10	1.5318e+10	1.04951e+10	5.23482e+09	2.59535e+10	1.89164e+10	2.4389e+10	2.26017e+10	2.26889e+10	2.21789e+10	2.2788e+10	2.36595e+09
sp|P0A927|TSX_ECOLI (130)(132)/	EWYFANNYIYDMGR(8)(10)			1.08313e+08	9.72106e+07	9.86472e+07	6.13539e+07	7.92621e+07	6.14369e+07	8.43706e+07	2.01183e+07	1.1829e+08	1.71865e+08	1.19757e+08	1.21762e+08	1.06575e+08	9.66018e+07	1.22475e+08	2.60268e+07	4.64328e+08	4.04942e+08	3.33479e+08	3.72468e+08	3.82074e+08	3.67716e+08	3.87501e+08	4.42084e+07
sp|P76344|ZINT_ECOLI (96)(97)/	TFAEIKDYYHK(8)(9)			1.36838e+07	1.33659e+07	4.57745e+06	1.65426e+07	8.95348e+06	2.0532e+07	— uncalculated	— uncalculated	5.49374e+06	4.4747e+06	1.2049e+07	0	8.73364e+06	5.51686e+06	— uncalculated	— uncalculated	2.8961e+06	5.60821e+06	1.64443e+07	2.31048e+07	4.10281e+06	1.11921e+07	— uncalculated	— uncalculated
sp|P0AB43|YCGL_ECOLI (26)(28)/	DQTYLYVEK(4)(6)			1.78589e+09	1.31755e+09	1.37851e+09	1.16279e+09	1.38201e+09	1.62175e+09	1.44141e+09	2.2434e+08	2.0694e+09	2.04357e+09	1.84226e+09	1.99772e+09	1.58422e+09	1.53286e+09	1.84501e+09	2.36031e+08	2.06092e+09	1.397e+09	2.28298e+09	2.05766e+09	1.78966e+09	1.86046e+09	1.90811e+09	3.04561e+08
sp|P76076|YDBL_ECOLI (38)(40)/	VGETFYGYLVALK(6)(8)			6.93058e+08	3.93644e+07	1.17234e+08	2.28398e+08	1.49419e+08	1.8939e+08	2.36144e+08	2.32981e+08	2.3476e+08	6.12748e+08	5.75661e+08	2.51446e+08	6.70168e+08	7.47414e+08	5.15366e+08	2.1878e+08	5.9537e+08	6.48219e+07	6.09602e+07	3.72066e+07	4.24663e+07	2.38789e+07	1.37451e+08	2.24849e+08
sp|P36683|ACNB_ECOLI (826)(829)/	LPTPEEYQTYVAQVDK(7)(10)			3.76243e+09	3.68177e+09	2.94896e+09	2.77914e+09	3.55102e+09	3.21576e+09	3.32318e+09	4.05216e+08	5.03815e+09	2.36329e+09	5.05504e+09	2.57704e+09	3.33693e+09	4.66722e+09	3.83961e+09	1.23491e+09	1.33176e+08	1.29892e+08	3.11658e+08	3.98935e+08	2.80189e+08	8.85617e+07	2.23735e+08	1.2401e+08
sp|P0A9Q7|ADHE_ECOLI (862)(863)/	QILLDTYYGR(7)(8)			4.13827e+09	3.72126e+09	3.54882e+09	3.09689e+09	3.29521e+09	2.98301e+09	3.46391e+09	4.29565e+08	2.21862e+08	3.74877e+09	4.39866e+09	4.10849e+09	3.82308e+09	3.72615e+09	3.33784e+09	1.54814e+09	1.8481e+10	1.15876e+10	1.8298e+10	1.56695e+10	1.58325e+10	1.25369e+10	1.54009e+10	2.85947e+09
sp|P64604|MLAD_ECOLI (40)(43)/	TEPTYTLYATFDNIGGLK(5)(8)			8.459e+08	9.07202e+08	1.08141e+09	1.03188e+09	6.53658e+08	7.21574e+08	8.73604e+08	1.68297e+08	9.44395e+09	1.01311e+10	7.71673e+08	7.35936e+08	7.81133e+08	7.32396e+08	3.76603e+09	4.66933e+09	1.42311e+09	1.40437e+09	1.07739e+09	1.31561e+09	1.45256e+09	1.39533e+09	1.34473e+09	1.38714e+08
sp|P0A927|TSX_ECOLI (130)(132)/	EWYFANNYIYDMGR(8)(10)	12,Oxidation[M];		1.73925e+08	6.58189e+07	1.32764e+08	1.39757e+08	1.71982e+08	1.02657e+08	1.31151e+08	4.1602e+07	2.67249e+08	3.74192e+08	1.91861e+08	3.81113e+08	1.98533e+08	2.64683e+08	2.79605e+08	8.23378e+07	1.29404e+08	1.35342e+08	1.55677e+08	1.2442e+08	1.42907e+08	1.83493e+08	1.45207e+08	2.1725e+07
sp|P25397|TEHB_ECOLI (47)(53)/	NSLYLAANGYDVDAWDK(4)(10)			4.41063e+08	6.64606e+06	8.60979e+06	5.86595e+06	5.36793e+07	4.0571e+07	9.27391e+07	1.71822e+08	2.36136e+08	6.72988e+08	2.85053e+08	1.90061e+08	4.0966e+08	2.57815e+08	3.41952e+08	1.78187e+08	5.55426e+08	5.93758e+08	4.11272e+08	4.35224e+08	5.85423e+08	5.41839e+08	5.2049e+08	7.80508e+07
sp|P77285|RSXG_ECOLI (55)(64)/	YNNALAQSCYLVTAPELGK(1)(10)	9,Carbamidomethyl[C];		5.1799e+08	5.82594e+08	5.51047e+08	5.20213e+08	5.16673e+08	6.16158e+08	5.50779e+08	4.11322e+07	6.13142e+08	6.25653e+08	5.56237e+08	5.71688e+08	4.56835e+08	5.50747e+08	5.62384e+08	5.99661e+07	1.46904e+08	1.18088e+08	1.34983e+08	1.33625e+08	1.56306e+08	9.32879e+07	1.30532e+08	2.23772e+07
sp|P30860|ARTJ_ECOLI (153)(156)/	TVSYDSYQNAFIDLK(4)(7)			2.10489e+09	1.62416e+09	1.55073e+09	3.52339e+08	1.36361e+09	1.27831e+09	1.37901e+09	5.79814e+08	3.06779e+09	2.87539e+09	2.69123e+09	3.04606e+09	3.2672e+09	3.0855e+09	3.00553e+09	1.98044e+08	1.87442e+09	1.78451e+09	2.77222e+09	2.89459e+09	1.59729e+09	2.02921e+09	2.15871e+09	5.42352e+08
sp|P08839|PT1_ECOLI (217)(228)/	NDDYLILDAVNNQVYVNPTNEVIDK(4)(15)			2.1985e+08	1.19926e+09	1.01752e+09	1.06133e+09	1.01873e+09	9.02841e+08	9.03257e+08	3.48151e+08	1.90534e+09	1.72598e+09	2.41587e+09	1.78549e+09	2.24123e+09	1.68172e+09	1.95927e+09	3.00849e+08	9.06913e+08	1.04951e+09	7.64449e+08	6.54461e+08	8.38998e+08	9.2411e+08	8.56406e+08	1.37086e+08
sp|P75830|MACA_ECOLI (275)(276)/	VNDAIFYYAR(7)(8)			1.36305e+09	1.1459e+09	1.19323e+09	1.21703e+09	1.20705e+09	1.35588e+09	1.24702e+09	9.04747e+07	1.34682e+09	1.24556e+09	1.63804e+09	1.22371e+09	4.44611e+08	1.18935e+09	1181347517	3.96159e+08	4.40341e+09	2.56865e+09	3.87179e+09	3.41686e+09	3.0677e+09	3.1981e+09	3.42109e+09	6.4333e+08
sp|P63284|CLPB_ECOLI (653)(656)/	LVGAPPGYVGYEEGGYLTEAVR(8)(11)			0	0	0	0	0	0	— uncalculated	— uncalculated	0	0	0	0	0	3.91114e+06	— uncalculated	— uncalculated	0	1.67861e+07	7.02007e+06	1.37631e+07	3.17156e+06	0	— uncalculated	— uncalculated
sp|P37330|MASZ_ECOLI (139)(143)/	WGSLYDALYGSDIIPQEGAMVSGYDPQR(5)(9)	20,Oxidation[M];		0	0	4.10718e+06	0	4.88259e+06	0	— uncalculated	— uncalculated	0	0	0	0	0	1.44233e+07	— uncalculated	— uncalculated	8.51252e+06	1.43506e+07	1.88704e+07	1.34582e+07	4.25921e+07	2.17548e+07	— uncalculated	— uncalculated
sp|P0ABH0|FTSA_ECOLI (135)(139)/	VLHVIPQEYAIDYQEGIK(9)(13)			2.29299e+07	1.58296e+07	4.07543e+06	9.46202e+06	1.37449e+07	1.4281e+07	1.33872e+07	6.32568e+06	1.53038e+08	1.21067e+08	1.54188e+08	1.63191e+08	1.02708e+08	6.89241e+06	1.16847e+08	5.85826e+07	8.15754e+07	1.00417e+08	1.08481e+08	1.40073e+08	1.31099e+08	8.58154e+07	1.0791e+08	2.37079e+07
sp|P33195|GCSP_ECOLI (348)(351)/	ANSNICTSQVLLANIASLYAVYHGPVGLK(19)(22)	6,Carbamidomethyl[C];		0	0	0	0	0	0	— uncalculated	— uncalculated	0	0	0	0	0	0	— uncalculated	— uncalculated	8.99939e+07	8.59953e+08	4.85169e+07	4.16219e+08	3.08213e+08	4.53779e+08	— uncalculated	— uncalculated
sp|P24228|DACB_ECOLI (444)(448)/	MAFVQYLSGYAVEPADQR(6)(10)			0	0	0	2.60167e+07	3.22338e+07	0	— uncalculated	— uncalculated	1.01497e+08	1.23322e+08	6.12649e+07	6.70682e+07	5.20904e+06	5.39489e+06	— uncalculated	— uncalculated	1.41896e+08	1.3929e+08	1.18251e+08	1.16781e+08	8.8978e+07	1.04681e+08	— uncalculated	— uncalculated
sp|P0A6F3|GLPK_ECOLI (328)(332)/	LINDAYDSEYFATK(6)(10)			2.73828e+10	2.25849e+10	2.16039e+10	1.96804e+10	2.12864e+10	2.05951e+10	2.21889e+10	2.72482e+09	7.70666e+10	8.44976e+10	8.6804e+10	7.05849e+10	6.28617e+10	6.47515e+10	7.44277e+10	1.0037e+10	5.33507e+10	4.08375e+10	5.5838e+10	6.24935e+10	6.50785e+10	5.51098e+10	5.54513e+10	8.49138e+09
sp|P0A8Z3|YBGC_ECOLI (66)(67)/	MTVEYYAPAR(5)(6)			6.29207e+08	6.21291e+08	4.1812e+08	6.02416e+08	3.50804e+08	3.4361e+08	4.94241e+08	1.37926e+08	7.62676e+08	8.46736e+08	7.20846e+08	5.51859e+08	6.78283e+08	6.6081e+08	7.03535e+08	9.97723e+07	1.83296e+08	1.22739e+08	1.63861e+08	1.69206e+08	1.75956e+08	2.06615e+08	1.70279e+08	2.76562e+07
sp|P0A9H7|CFA_ECOLI (137)(141)/	MLDPFMQYSCAYWK(8)(12)	10,Carbamidomethyl[C];		1.38265e+08	1.69901e+08	1.15979e+08	1.22786e+08	1.16516e+08	1.17278e+08	1.30121e+08	2.12255e+07	1.06362e+08	1.28806e+08	1.73609e+08	1.54255e+08	1.61207e+08	1.01841e+08	1.3768e+08	2.98769e+07	3.46954e+08	3.58208e+08	2.06922e+08	3.51095e+08	2.89384e+08	2.78654e+08	3.05203e+08	5.87759e+07
sp|P09980|REP_ECOLI (484)(489)/	DLIHGMDYESWLYETSPSPK(8)(13)			0	0	2.62315e+06	0	2.6508e+06	0	— uncalculated	— uncalculated	5.65029e+06	3.82711e+06	0	0	1.85361e+07	0	— uncalculated	— uncalculated	1.09673e+08	1.16916e+08	9.08945e+07	9.31924e+07	5.75718e+07	4.72331e+07	— uncalculated	— uncalculated
sp|P0ADY7|RL16_ECOLI (91)(103)/	GKGNVEYWVALIQPGKVLYEMDGVPEELAR(7)(19)			1.49082e+08	7.75545e+07	4.82397e+07	8.86527e+07	6.53326e+07	3.73832e+07	7.77074e+07	3.96525e+07	3.36512e+07	4.27122e+07	1.80025e+07	7.67337e+06	2.25517e+08	7.91343e+07	6.77818e+07	8.11095e+07	1.19412e+08	3.26174e+07	4.51957e+07	3.06935e+07	6.998e+07	7.10327e+07	6.14885e+07	3.33635e+07
sp|P18775|DMSA_ECOLI (254)(255)/	MSGGGVTYYLEQAR(8)(9)			6.44608e+08	7.23959e+08	6.35984e+08	6.78656e+08	6.58774e+08	6.57872e+08	6.66642e+08	3.16033e+07	1.30678e+08	8.91511e+07	1.32937e+09	1.26106e+09	1.23774e+09	1.09161e+09	8.56603e+08	5.83703e+08	1.0498e+09	7.70435e+08	1.13503e+09	9.63301e+08	9.75068e+08	8.12596e+08	9.51038e+08	1.3865e+08
sp|P45463|TTDR_ECOLI (156)(157)/	INDEIPDYYIAHLLTK(8)(9)			2.593e+07	4.59997e+06	1.95638e+07	2.22532e+07	9.45006e+06	5.12312e+06	1.44867e+07	9.25026e+06	7.50371e+07	7.34621e+06	4.97651e+07	6.13829e+06	1.514e+07	4.89853e+07	3.37353e+07	2.82812e+07	2.08396e+07	4.49805e+07	1.66146e+07	2.22086e+06	2.54485e+07	4.31451e+07	2.55415e+07	1.63305e+07
sp|P0A6T3|GAL1_ECOLI (90)(95)/	VMAADYENQLDEFSLDAPIVAHENYQWANYVR(25)(30)			5.26192e+08	3.98405e+08	3.40395e+08	3.27646e+08	4.02069e+08	3.06886e+08	3.83599e+08	7.97186e+07	6.49187e+08	6.25629e+08	5.81844e+08	5.18532e+08	5.87518e+08	5.89595e+08	5.92051e+08	4.45597e+07	2.52946e+08	3.27686e+08	2.83364e+08	3.02204e+08	3.61758e+08	2.6042e+08	2.98063e+08	4.15218e+07
sp|P09551|ARGT_ECOLI (162)(169)/	GVDVVAYANQDLVYSDLAAGR(7)(14)			1.87049e+08	1.98981e+08	2.5163e+08	2.16465e+08	2.75492e+08	2.8399e+08	2.35601e+08	4.06306e+07	4.1543e+07	1.11028e+07	4.14522e+07	3.04356e+08	2.34477e+08	2.51639e+08	1.47428e+08	1.29685e+08	1.77182e+07	6.24127e+07	3.92805e+07	3.49931e+07	7.71163e+07	1.17673e+08	5.8199e+07	3.59107e+07
sp|P77756|QUEC_ECOLI (174)(175)/	AETWALADYYGK(9)(10)			1.50183e+09	1.19361e+09	9.94678e+08	1.1425e+09	1.55389e+09	1.36002e+09	1.29109e+09	2.18023e+08	5.18796e+08	3.06163e+08	3.90973e+08	4.83843e+08	4.23493e+08	5.70801e+08	4.49011e+08	9.52271e+07	2.70621e+08	1.74272e+08	2.72383e+08	2.69158e+08	2.70855e+08	1.69589e+08	2.37813e+08	5.1064e+07
sp|P04079|GUAA_ECOLI (395)(399)/	IGLELGLPYDMLYR(9)(13)	11,Oxidation[M];		7.25412e+06	1.01579e+07	1.53345e+07	3.92299e+06	1.21578e+07	1.52103e+07	1.06729e+07	4.51747e+06	2.01811e+07	2.48508e+07	1.59016e+07	1.49695e+07	1.17723e+07	2.97592e+06	1.51085e+07	7.47826e+06	2.75084e+07	7.37286e+06	1.32093e+07	4.00423e+06	1.85746e+07	4.38582e+06	1.25092e+07	9.24078e+06
sp|P21888|SYC_ECOLI (283)(284)/	YYDAETVR(1)(2)			3.01785e+07	4.6776e+07	3.03142e+07	2.26877e+07	2.97258e+07	2.12503e+07	3.01554e+07	9.07217e+06	2.65581e+07	2.34047e+07	3.28612e+07	2.42029e+07	1.09906e+07	1.11363e+07	2.15256e+07	8.75723e+06	4.28871e+07	1.45061e+07	2.73662e+07	1.75183e+07	3.6788e+07	2.13675e+07	2.67389e+07	1.11862e+07
sp|P77348|MPPA_ECOLI (285)(293)/	DIPGQVYTPPQLGTYYYAFNTQK(7)(15)			6.87235e+09	5.49292e+09	5.40141e+09	4.80527e+09	4.52254e+09	5.40246e+09	5.41616e+09	8.12222e+08	7.78476e+09	6.85013e+09	8.77886e+09	7.99724e+09	7.0209e+09	7.04053e+09	7.57874e+09	7.4694e+08	4.45297e+08	2.89937e+08	2.92281e+08	2.60632e+08	3.12083e+08	2.68943e+08	3.11529e+08	6.8022e+07
sp|P0A784|ORN_ECOLI (173)(174)/	ESVAELAYYR(8)(9)			7.19724e+08	3.03232e+08	1.23889e+08	4.67788e+07	3.65249e+07	3.26431e+07	2.10465e+08	2.69857e+08	4.87581e+08	7.10373e+08	6.88663e+08	4.87586e+08	4.05658e+08	5.6057e+08	5.56738e+08	1.21171e+08	7.58567e+08	5.09466e+08	7.35959e+08	5.99328e+08	6.71377e+08	6.60446e+08	6.55857e+08	9.14915e+07
sp|P36659|CBPA_ECOLI (141)(146)/	TISYNLPVYNAFGMIEQEIPK(4)(9)			1.20638e+10	1.15388e+10	9.36504e+09	9.74979e+09	1.26249e+10	1.10454e+10	1.10646e+10	1.28651e+09	1.82104e+08	1.64779e+08	7.09199e+09	6.59917e+09	6.30994e+09	5.48271e+09	4.30512e+09	3.24275e+09	1.01088e+09	4.74238e+08	1.10606e+09	6.62134e+08	1.09569e+09	1.50472e+09	9.7562e+08	3.63945e+08
sp|P0ADC6|LPTG_ECOLI (47)(55)/	AGQGSYDALGAGMYTLLSVPK(6)(14)			2.49651e+09	1.08688e+08	2.305e+09	1.29753e+09	1.98463e+09	2.14668e+08	1.40117e+09	1.04366e+09	3.36353e+09	1.65151e+09	3.63307e+09	2.1296e+09	2.8323e+09	2.33815e+09	2.65803e+09	7.58084e+08	1.95837e+08	1.92296e+08	1.82344e+08	1.43472e+08	2.4931e+08	1.91206e+08	1.92411e+08	3.3903e+07
sp|P39376|YJIE_ECOLI (276)(278)/	DELVIPIQAYAYR(10)(12)			1.20814e+08	1.50544e+08	1.32861e+08	1.37411e+08	1.34996e+08	1.23302e+08	— uncalculated	— uncalculated	0	7.27353e+07	3.46596e+07	1.1075e+07	5.54918e+07	1.64032e+07	— uncalculated	— uncalculated	3.10804e+07	3.62752e+07	4.30489e+07	4.65174e+07	4.18862e+07	4.40562e+07	— uncalculated	— uncalculated
sp|P0ABN9|DCUB_ECOLI (218)(220)/	EYVYGDTATLLDK(2)(4)			5.00073e+08	4.25038e+08	5.29105e+08	4.28561e+08	4.29048e+08	4.3004e+08	4.56978e+08	4.55914e+07	2.86608e+08	3.01598e+08	7.84707e+08	5.46598e+08	5.9522e+08	7.15509e+08	5.38373e+08	2.0727e+08	5.18922e+08	3.04107e+08	6.11617e+08	7.57829e+08	7.36928e+08	4.11128e+08	5.56755e+08	1.80207e+08
sp|P78067|YNJE_ECOLI (181)(191)/	LYLISHIPGADYIDTNEVESEPLWNK(2)(12)			5.53151e+08	1.39156e+08	5.04806e+08	3.96132e+08	1.62045e+08	4.65378e+08	3.70111e+08	1.77781e+08	4.33183e+08	3.85161e+08	5.27396e+08	1.11862e+08	3.72484e+08	4.47398e+08	3.79581e+08	1.42181e+08	1.46342e+08	1.02979e+08	7.19081e+07	8.09418e+08	1.83389e+08	1.45114e+08	2.43192e+08	2.80066e+08
sp|P06129|BTUB_ECOLI (597)(599)/	IANLFDKDYETVYGYQTAGR(13)(15)			4.10876e+08	3.71379e+08	4.06399e+08	3.5234e+08	3.17234e+08	3.25868e+08	3.64016e+08	3.95639e+07	1.47307e+08	1.23809e+08	5.03488e+08	5.11135e+08	4.73419e+08	4.68134e+08	3.71215e+08	1.83443e+08	3.0563e+08	3.10677e+08	3.28635e+08	4.26032e+08	3.24772e+08	3.26329e+08	3.37013e+08	4.45804e+07
sp|P64451|YDCL_ECOLI (31)(38)/	YSGFLNNYSDLK(1)(8)			1.09589e+09	5.15662e+08	6.93802e+08	6.40961e+08	5.41062e+08	3.46128e+08	6.38917e+08	2.53901e+08	1.54184e+09	1.15699e+09	1.12528e+09	1.25408e+09	1.07847e+09	1.28784e+09	1.24075e+09	1.67173e+08	9.40635e+08	5.20055e+08	8.11613e+08	6.29878e+08	7.48998e+08	6.14139e+08	7.10886e+08	1.52789e+08
sp|P0A7A7|PLSB_ECOLI (94)(95)/	VFTYYTPK(4)(5)			5.00054e+07	5.87563e+07	5.4801e+07	3.33638e+07	5.95247e+07	9.14483e+07	5.79833e+07	1.89883e+07	4.60499e+07	4.47121e+07	4.56203e+07	4.95611e+07	4.58152e+07	3.4357e+07	4.43526e+07	5.17293e+06	7.58443e+08	4.59155e+08	7.5422e+08	6.98223e+08	6.38683e+08	6.61994e+08	6.61786e+08	1.10279e+08
sp|P37595|IAAA_ECOLI (243)(251)/	ALAAYDIAALMDYGGLSLAEACER(5)(13)	22,Carbamidomethyl[C];		2.6879e+07	1.99476e+07	3.16123e+07	1.82232e+07	3.08927e+07	4.54773e+07	2.88387e+07	9.8421e+06	6.08001e+07	5.52063e+07	6.76513e+07	6.64507e+06	1.01408e+07	4.5798e+06	3.41706e+07	2.99443e+07	1.19815e+07	9.93601e+06	1.46511e+07	5.33526e+06	3.17762e+06	1.03324e+07	9.23566e+06	4.25378e+06
sp|P63284|CLPB_ECOLI (808)(812)/	LLSENGYDPVYGAR(7)(11)			1.11968e+09	1.02347e+09	9.69862e+08	8.43543e+08	8.24723e+08	8.75808e+08	9.42848e+08	1.15593e+08	5.13247e+09	6.25149e+09	3.59158e+09	1.34492e+09	1.70811e+09	1.59627e+09	3.27081e+09	2.06922e+09	9.30287e+09	6.11302e+09	8.35472e+09	6.98005e+09	8.36971e+09	7.62756e+09	7.79132e+09	1.13476e+09
sp|A5A625|YIBV_ECOLI (69)(72)/	IDAGLSESYTCYLLSK(9)(12)	11,Carbamidomethyl[C];		9.93384e+07	1.76383e+08	1.6496e+08	1.83101e+08	2.05076e+08	1.04094e+08	1.55492e+08	4.3685e+07	3.61978e+08	8.39154e+07	4.30414e+08	1.67129e+08	1.27524e+08	1.00684e+08	2.11941e+08	1.47068e+08	9.75248e+06	2.03349e+07	1.12913e+07	1.78186e+07	9.85732e+06	4.26724e+07	1.86212e+07	1.25796e+07
sp|P24183|FDNG_ECOLI (52)(62)/sp|P32176|FDOG_ECOLI (52)(62)/	NTCTYCSVGCGLLMYSLGDGAK(5)(15)	3,Carbamidomethyl[C];6,Carbamidomethyl[C];10,Carbamidomethyl[C];		2.07228e+08	2.56067e+08	2.76504e+08	2.22843e+08	2.22269e+08	2.41325e+08	2.37706e+08	2.54702e+07	5.12598e+08	2.10506e+08	4.83556e+08	1.8176e+08	2.17909e+08	2.02881e+08	3.01535e+08	1.52995e+08	8.57955e+07	1.1872e+08	1.13435e+08	8.00336e+07	8.40858e+07	1.09078e+08	9.85248e+07	1.70528e+07
sp|P33599|NUOCD_ECOLI (542)(543)/	GINSYYLTSDGSTMSYR(5)(6)	14,Oxidation[M];		0	0	0	0	0	4.14181e+06	— uncalculated	— uncalculated	2.21728e+07	1.76992e+07	2.61059e+07	2.59029e+07	4.18426e+07	3.55067e+07	— uncalculated	— uncalculated	1.62937e+07	1.50368e+07	1.27753e+07	4.93064e+06	4.83818e+06	2.163e+07	— uncalculated	— uncalculated
sp|P23847|DPPA_ECOLI (345)(352)/	NLIPPTMWGYNDDVQDYTYDPEK(10)(17)	7,Oxidation[M];		5.94885e+08	9.05552e+08	5.40874e+08	7.35125e+08	6.42494e+08	5.42231e+08	6.60194e+08	1.4039e+08	2.67825e+07	1.29552e+08	3.69519e+08	3.40633e+08	4.69282e+08	5.29816e+08	3.10931e+08	1.95417e+08	1.85706e+08	2.42621e+08	2.22849e+08	3.15194e+08	5.11781e+08	5.51738e+08	3.38315e+08	1.56175e+08
sp|P09546|PUTA_ECOLI (752)(753)/	EAVDFLHYYAGQVR(8)(9)			7.31893e+07	6.02232e+07	7.51592e+07	6.8456e+07	6.6872e+07	6.48082e+07	6.8118e+07	5.48171e+06	1.47056e+07	4.75216e+07	2.54268e+08	2.37052e+08	2.34706e+08	2.4041e+08	1.71444e+08	1.09404e+08	1.75579e+08	4.48512e+08	5.56448e+08	8.78639e+08	1.00975e+09	8.81069e+08	6.58333e+08	3.19092e+08
sp|P77698|YBCK_ECOLI (267)(268)/	GISEIAGYYPR(8)(9)			1.80515e+09	1.19157e+09	1.32799e+09	1.35795e+09	1.39925e+09	1.24852e+09	1.3884e+09	2.1757e+08	5.50303e+08	4.14568e+08	2.06136e+09	1.32642e+09	1.57686e+09	1.52336e+09	1.24215e+09	6.3763e+08	1.64904e+08	1.4182e+09	1.86173e+08	1.64278e+08	1.98789e+08	1.33717e+08	3.77676e+08	5.10231e+08
sp|P31442|EMRD_ECOLI (52)(56)/	EGAVQSVMGAYLLTYGVSQLFYGPISDRVGR(11)(15)	8,Oxidation[M];		9.82264e+08	1.00881e+09	8.99588e+08	9.74687e+08	1.0699e+09	1.06139e+09	9.99441e+08	6.28785e+07	1.1328e+09	1.06693e+09	1.03155e+09	1.12436e+09	1.19173e+09	1.04826e+09	1.09927e+09	6.08883e+07	9.90731e+08	1.05899e+09	9.83881e+08	1.15829e+09	1.12072e+09	1.02178e+09	1.05573e+09	7.11233e+07
sp|P27278|NADR_ECOLI (218)(221)/	YWEYIPTEVKPFFVR(1)(4)			3.33791e+08	2.52245e+08	2.88577e+08	2.85248e+08	1.13934e+08	3.1724e+08	2.65173e+08	7.926e+07	1.23784e+08	1.52052e+08	1.96142e+08	1.646e+08	1.32943e+08	1.75197e+08	1.57453e+08	2.69305e+07	6.1148e+07	7.83445e+07	6.46656e+07	8.58839e+07	9.95546e+07	9.31865e+07	8.04639e+07	1.5381e+07
sp|P08997|MASY_ECOLI (279)(283)/	WDYIFSYIK(3)(7)			2.09579e+08	1.21089e+08	9.68481e+07	1.58028e+08	9.9745e+07	8.35999e+07	1.28148e+08	4.76333e+07	4.23678e+07	1.12874e+08	6.56911e+07	3.14437e+08	4.86588e+07	1.17686e+08	1.16952e+08	1.01855e+08	7.04938e+08	1.16771e+09	1.09615e+09	1.54501e+09	3.22792e+09	2.71985e+09	1.7436e+09	1.00253e+09
sp|P61889|MDH_ECOLI (253)(260)/	ALQGEQGVVECAYVEGDGQYAR(13)(20)	11,Carbamidomethyl[C];		1.32125e+07	1.27041e+07	2.66371e+09	1.98298e+07	3.63819e+07	5.70517e+07	4.67148e+08	1.07622e+09	1.30996e+07	1.0787e+08	1.37164e+08	9.27275e+07	2.00989e+07	9.70508e+07	7.80017e+07	5.00739e+07	6.66316e+07	6.82048e+09	5.80658e+07	6.92539e+09	1.02786e+08	6.70611e+09	3.44658e+09	3.69315e+09
sp|P17315|CIRA_ECOLI (520)(521)/	IPVFSYYNVNK(6)(7)			5.40245e+06	9.23355e+06	9.10886e+06	1.04639e+06	1.02403e+07	1.23819e+07	7.90225e+06	4.05004e+06	1.97805e+07	1.67655e+07	2.33164e+07	4.82762e+06	4.15357e+07	8.72223e+06	1.9158e+07	1.29494e+07	1.03755e+07	3.25255e+06	2.07752e+06	1.09123e+07	9.00432e+06	2.80342e+06	6.40427e+06	4.11031e+06
sp|P0AFG8|ODP1_ECOLI (688)(689)/	QENVYYYITTLNENYHMPAMPEGAEEGIR(6)(7)	17,Oxidation[M];		5.15524e+06	2.07066e+06	1.25426e+07	0	0	0	— uncalculated	— uncalculated	9.39795e+06	0	2.87934e+07	1.28901e+07	1.30848e+07	1.14486e+07	— uncalculated	— uncalculated	1.7708e+07	3.44387e+07	1.67626e+07	1.39824e+07	2.18996e+07	4.81103e+07	— uncalculated	— uncalculated
sp|P0ADY1|PPID_ECOLI (74)(83)/	MQQQLGDQYSELAANEGYMK(9)(18)	19,Oxidation[M];		1.41449e+07	8.00142e+06	1.01842e+07	1.67892e+07	5.13509e+06	3.79088e+06	9.67427e+06	5.07711e+06	4.90513e+06	5.77483e+06	3.3492e+07	3.87709e+06	2.73145e+06	5.47266e+06	9.37553e+06	1.18673e+07	3.78103e+06	2.34022e+06	4.2401e+06	4.74203e+06	4.48986e+06	1.55123e+07	5.85092e+06	4.80892e+06
sp|P31436|SETC_ECOLI (275)(276)/	LTGEMIGIAAGLEIPMMLIAGYYMKRIGKR(22)(23)	17,Oxidation[M];24,Oxidation[M];		2.82434e+10	2.42689e+10	2.41025e+10	3.08991e+10	2.59897e+10	2.9599e+10	2.71837e+10	2.83464e+09	2.643e+10	2.77351e+10	2.76027e+09	3.02917e+10	3.06287e+10	2.95538e+10	2.45666e+10	1.08021e+10	2.01743e+10	1.89884e+10	2.15596e+10	1.97165e+10	2.03909e+10	1.83445e+10	1.98624e+10	1.12663e+09
sp|P0AAZ4|RARA_ECOLI (415)(416)/	YYFPTNR(1)(2)			1.09451e+08	1.17472e+08	1.6082e+08	1.15948e+08	1.17121e+08	1.43882e+08	1.27449e+08	2.02289e+07	3.87357e+07	7.86046e+07	4.03995e+07	6.42493e+07	3.11303e+07	3.37245e+07	4.78073e+07	1.91438e+07	1.16628e+08	9.01632e+07	1.18313e+08	1.08846e+08	1.10788e+08	1.05498e+08	1.08373e+08	1.01278e+07
sp|P39410|YJJJ_ECOLI (211)(212)/	FTYYAQTPSGNK(3)(4)			5.29913e+10	4.87363e+10	4.33383e+10	4.80313e+10	4.87366e+10	5.14035e+10	4.88729e+10	3.30885e+09	6.11954e+10	7.35498e+10	6.47861e+10	6.30829e+10	6.661e+10	6.54143e+10	6.57731e+10	4.25379e+09	1.33645e+11	1.04829e+11	1.2929e+11	1.11042e+11	1.17824e+11	1.11132e+11	1.1796e+11	1.13254e+10
sp|P23917|MAK_ECOLI (170)(177)/	YREEVPCYCGK(1)(8)	7,Carbamidomethyl[C];9,Carbamidomethyl[C];		0	0	0	0	0	0	— uncalculated	— uncalculated	0	0	0	0	0	0	— uncalculated	— uncalculated	0	0	98795.6	0	0	495621	— uncalculated	— uncalculated
sp|P23843|OPPA_ECOLI (524)(534)/	LVKPWVGGYTGKDPLDNTYTR(9)(19)			2.34356e+09	2.83913e+09	2.30273e+09	2.0771e+09	1.94564e+09	2.17185e+09	— uncalculated	— uncalculated	1.70263e+07	0	6.69352e+09	6.57271e+09	7.37405e+09	7.00326e+09	— uncalculated	— uncalculated	3.63657e+08	1.13901e+09	4.79443e+08	1.66596e+09	1.72028e+09	1.36445e+09	— uncalculated	— uncalculated
sp|P17315|CIRA_ECOLI (294)(295)/	WDYGTSELKYYGEK(10)(11)			2.67565e+07	1.65957e+07	1.71021e+07	1.17219e+07	6.97426e+06	1.69926e+07	1.60238e+07	6.60333e+06	5.25238e+07	1.47755e+07	3.68736e+07	2.41757e+07	3.6477e+06	3.34867e+07	2.75805e+07	1.72728e+07	2.0102e+07	1.89663e+07	2.36088e+06	1.56953e+07	1.16503e+07	1.84204e+07	1.45325e+07	6.68732e+06
sp|P0AFY8|SEQA_ECOLI (11)(13)/	TIEVDDELYSYIASHTK(9)(11)			9.55562e+06	3.94732e+06	2.17922e+07	1.68843e+07	1.18627e+07	1.13952e+07	1.25729e+07	6.14785e+06	1.1561e+08	6.31278e+07	5.5413e+08	3.79895e+07	1.59819e+07	1.62e+07	1.3384e+08	2.09234e+08	9.36078e+08	9.49091e+07	2.63567e+08	6.9156e+07	1.22114e+08	7.05644e+07	2.59398e+08	3.39313e+08
sp|P37650|BCSC_ECOLI (407)(408)/	YYQQTLR(1)(2)			3.40112e+08	3.75663e+08	3.54817e+08	2.66619e+08	2.99204e+08	3.92348e+08	3.38127e+08	4.74548e+07	4.19086e+07	6.87676e+07	5.41459e+08	5.91005e+07	3.52893e+07	3.1254e+07	1.2963e+08	2.02265e+08	1.86109e+07	1.07117e+07	2.3304e+07	2.28943e+07	1.44569e+07	1.94164e+07	1.82324e+07	4.89519e+06
sp|P16916|RHSA_ECOLI (1209)(1210)/sp|P16917|RHSB_ECOLI (1209)(1210)/sp|P16918|RHSC_ECOLI (1209)(1210)/sp|P16919|RHSD_ECOLI (1220)(1221)/sp|P77759|YLBH_ECOLI (56)(57)/sp|P77779|YBFO_ECOLI (287)(288)/	YYDPLQGR(1)(2)			1.67956e+06	893002	1.02723e+07	597206	1.77105e+06	992515	— uncalculated	— uncalculated	493433	842085	2.52377e+06	0	0	1.28998e+06	— uncalculated	— uncalculated	3.72619e+06	2.27291e+06	5.51767e+06	5.5824e+06	1.93098e+06	3.72848e+06	— uncalculated	— uncalculated
sp|P77774|BAMB_ECOLI (333)(345)/	LLTSPVLYNGNLVVGDSEGYLHWINVEDGR(8)(20)			6.65572e+08	5.64876e+08	4.27609e+08	7.3599e+08	4.22706e+08	6.46868e+08	5.7727e+08	1.29827e+08	7.11707e+08	1.19237e+08	6.79188e+08	4.24118e+08	6.15736e+08	1.3378e+08	4.47294e+08	2.67773e+08	2.55009e+08	2.5657e+08	2.4833e+08	2.5049e+08	3.42366e+08	3.13552e+08	2.7772e+08	4.00784e+07
sp|P0AGB6|RPOE_ECOLI (71)(75)/	GDSAFYTWLYR(6)(10)			2.15642e+08	2.009e+08	1.78983e+08	1.56892e+08	1.67367e+08	2.03219e+08	1.87167e+08	2.29462e+07	1.80745e+08	2.41115e+08	2.12184e+08	2.16146e+08	2.21352e+08	2.21024e+08	2.15428e+08	1.96984e+07	7.84653e+07	3.79648e+08	5.90165e+08	5.24874e+08	6.50902e+08	4.52845e+08	4.4615e+08	2.04216e+08
sp|P00363|FRDA_ECOLI (263)(267)/	YLQDYGMGPETPLGEPK(1)(5)	7,Oxidation[M];		1.68856e+08	1.44835e+08	1.65011e+08	1.63954e+08	2.14342e+08	6.82482e+08	2.5658e+08	2.09916e+08	5.27456e+08	4.84908e+08	1.0907e+08	1.318e+08	1.54012e+08	1.68589e+08	2.62639e+08	1.90199e+08	3.08001e+08	2.05349e+08	3.72187e+08	2.73009e+08	2.96331e+08	2.25171e+08	2.80008e+08	6.02946e+07
sp|P12008|AROC_ECOLI (109)(111)/	PGHADYTYEQK(6)(8)			2.96655e+06	0	0	0	0	0	— uncalculated	— uncalculated	4.3238e+06	8.80004e+06	1.05348e+07	1.53096e+07	6.65099e+06	7.61452e+06	— uncalculated	— uncalculated	5.34719e+06	4.79454e+06	1.07445e+07	3.67753e+06	1.83794e+06	7.69244e+06	— uncalculated	— uncalculated
sp|P0AFD6|NUOI_ECOLI (33)(39)/	MYPEEPVYLPPR(2)(8)			1.10354e+09	9.18748e+08	8.51665e+08	7.78442e+08	8.50856e+08	8.6045e+08	8.9395e+08	1.11938e+08	1.56858e+09	1.85243e+09	2.06195e+09	1.7361e+09	1.56042e+09	1.56462e+09	1.72401e+09	2.03551e+08	2.89359e+09	1.8589e+09	2.93569e+09	2.97696e+09	2.70352e+09	2.06769e+09	2.57272e+09	4.85758e+08
sp|P76161|REQ2_ECOLI (9)(10)/	MNLEALPKYYSPKSPK(9)(10)			1.74058e+09	9.86463e+08	7.90276e+08	8.97079e+08	1.10372e+09	7.53706e+08	1.0453e+09	3.63957e+08	4.31062e+08	5.31051e+08	5.96257e+08	4.85644e+08	1.60275e+09	1.25792e+09	8.17446e+08	4.90111e+08	5.30446e+09	3.41353e+09	4.77648e+09	4.61902e+09	4.4865e+09	2.45639e+09	4.17606e+09	1045475172
sp|P21189|DPO2_ECOLI (662)(665)/	IFRNEPYQEYVRETIDKLMAGELDAR(7)(10)	19,Oxidation[M];		6.39526e+07	6.04349e+07	3.87633e+07	1.79949e+07	2.17144e+08	5.13505e+07	— uncalculated	— uncalculated	4.36006e+07	4.47557e+07	0	2.2e+07	3.51997e+07	5.16285e+07	— uncalculated	— uncalculated	1.9025e+07	3.09157e+07	1.6406e+07	6.6925e+06	2.30808e+07	3.95879e+07	— uncalculated	— uncalculated
sp|P0A9H7|CFA_ECOLI (137)(141)/	MLDPFMQYSCAYWK(8)(12)	10,Carbamidomethyl[C];6,Oxidation[M];		0	0	0	0	0	4.48245e+06	— uncalculated	— uncalculated	9.15493e+06	0	0	0	0	0	— uncalculated	— uncalculated	6.16513e+07	6.98913e+07	2.88094e+07	6.49296e+07	5.61123e+07	7.03879e+07	— uncalculated	— uncalculated
sp|P20099|BISC_ECOLI (105)(115)/	EAYGPASIFAGSYGWR(3)(13)			5.34895e+07	6.14388e+07	2.65078e+07	4.2595e+07	6.46773e+07	6.1732e+07	5.17401e+07	1.47285e+07	8.35541e+07	3.85066e+07	3.36156e+07	7.54961e+07	3.89576e+07	2.79198e+07	4.9675e+07	2.36022e+07	7.55326e+07	5.37819e+07	5.9237e+07	7.29052e+07	6.1539e+07	5.90981e+07	6.36823e+07	8.58928e+06
sp|P75829|YBJX_ECOLI (116)(118)/	YHYALLR(1)(3)			2.99242e+08	2.8465e+08	2.82945e+08	2.40305e+08	2.89391e+08	3.12611e+08	2.84857e+08	2.4439e+07	1.24242e+09	1.64919e+09	1.71392e+09	4.15908e+08	1.52268e+09	1.3297e+09	1.3123e+09	4.74921e+08	2.35165e+09	1.55933e+09	2.35155e+09	1.84412e+09	1.84366e+09	2.07149e+09	2.00363e+09	3.14709e+08
sp|P18775|DMSA_ECOLI (254)(255)/	MSGGGVTYYLEQAR(8)(9)	1,Oxidation[M];		1.34876e+08	1.61277e+08	1.22332e+08	1.55306e+08	1.44645e+08	1.61415e+08	— uncalculated	— uncalculated	0	1.59453e+08	1.23943e+08	1.20298e+08	1.29942e+08	1.20173e+08	— uncalculated	— uncalculated	8.79433e+08	6.35298e+08	8.98744e+08	8.32456e+08	8.63963e+08	6.79351e+08	— uncalculated	— uncalculated
sp|P0A7D4|PURA_ECOLI (259)(262)/	YVDYVLGILK(1)(4)			1.68761e+09	2.36317e+07	2.08069e+07	8.23056e+07	1.82247e+07	1.33941e+09	5.28664e+08	7.71131e+08	2.35306e+09	3.70659e+07	4.1367e+07	3.14896e+07	3.59624e+07	1.42389e+09	6.53806e+08	1000495516	3.67484e+07	5.40918e+07	3.21737e+07	1.53416e+07	1.99225e+07	1.10097e+07	2.82146e+07	1.60537e+07
sp|P0AED9|DCM_ECOLI (367)(368)/	TLSARYYK(6)(7)			1.07542e+08	1.17519e+07	9.51988e+07	1.90107e+07	1.79325e+07	1.44744e+08	6.60299e+07	5.69917e+07	1.32591e+08	1.7276e+08	9.28595e+07	2.15827e+07	3.12042e+07	1.40167e+07	7.75022e+07	6.57959e+07	4.16888e+07	1.2039e+08	5.67667e+07	1.14151e+08	1.34263e+08	1.0283e+07	7.95905e+07	5.02178e+07
sp|P75809|YBJI_ECOLI (129)(130)/	YDDAMKTVAEMYYHR(12)(13)	5,Oxidation[M];11,Oxidation[M];		2.27236e+07	1.34973e+07	1.59288e+07	8.58538e+06	1.82722e+07	2.58078e+07	1.74692e+07	6.2427e+06	4.82557e+07	6.2436e+07	5.84019e+07	5.5979e+07	4.63941e+07	3.39385e+07	5.09009e+07	1.0297e+07	1.50178e+07	2.59533e+07	1.10975e+09	2.43525e+08	3.21942e+08	9.2109e+06	2.87567e+08	4.24103e+08
sp|P25894|LOIP_ECOLI (195)(197)/	QEAEADDYSYDLLR(8)(10)			2.16575e+08	2.16217e+08	1.83417e+08	1.56214e+08	1.51707e+08	1.57657e+08	1.80298e+08	3.00866e+07	3.08196e+08	3.3323e+08	2.91243e+08	3.60027e+08	2.31956e+08	2.7902e+08	3.00612e+08	4.45407e+07	4.33293e+08	2.51396e+08	4.4976e+08	4.7419e+08	4.81649e+08	3.8881e+08	4.13183e+08	8.59309e+07
sp|P0A9S1|FUCO_ECOLI (290)(299)/	YNADFTGEKYRDIAR(1)(10)			2.60424e+08	1.93132e+08	2.02458e+08	1.72168e+08	2.25782e+08	2.12331e+08	2.11049e+08	3.02098e+07	1.94456e+08	3.28021e+08	2.50769e+08	2.93474e+08	2.97723e+08	1.94703e+08	2.59858e+08	5.62408e+07	4.29022e+08	4.0715e+08	4.48093e+08	5.43482e+08	4.52882e+08	5.09355e+08	4.64997e+08	5.13819e+07
sp|P31677|OTSA_ECOLI (334)(335)/	YGQLGWTPLYYLNQHFDR(10)(11)			1.14755e+09	8.21697e+08	1.03226e+09	1.49419e+08	1.35494e+08	1.13185e+08	5.666e+08	4.86804e+08	9.21201e+08	9.85147e+08	9.63916e+08	8.8514e+08	8.46883e+08	8.28858e+08	9.05191e+08	6.28117e+07	1.72494e+08	1.45361e+08	1.53479e+08	1.70743e+08	1.45809e+08	1.71245e+08	159855079	1.30847e+07
sp|P25526|GABD_ECOLI (467)(472)/	YGIEDYLEIK(1)(6)			3.27329e+07	3.64704e+07	1.80035e+07	2.92326e+07	4.04655e+07	4.19933e+07	3.31497e+07	8.80547e+06	5.03115e+07	5.86169e+07	2.71073e+07	3.69274e+07	4.88243e+07	4.88791e+07	4.51111e+07	1.1212e+07	9.64125e+07	6.494e+07	2.88824e+07	8.29752e+07	7.6951e+07	2.94009e+07	6.32603e+07	2.83065e+07
sp|P0AFY2|SANA_ECOLI (65)(66)/	TGVINQYYR(7)(8)			5.10919e+06	2.06643e+06	1.77574e+06	1.13014e+06	5.755e+06	0	— uncalculated	— uncalculated	4.85887e+06	709968	9.22462e+06	1.01472e+06	0	0	— uncalculated	— uncalculated	0	0	4.25016e+06	1.90742e+07	0	1.03579e+06	— uncalculated	— uncalculated
